# Supplementary material for: A new simple method for quantification and locating P and N reserves in microalgal cells based on energy-filtered transmission electron microscopy (EFTEM) elemental maps
Source: PLoS One. 2018 Dec 11;13(12):e0208830. doi: 10.1371/journal.pone.0208830 (PMC6289464; doi:10.1371/journal.pone.0208830)
Supplement: S1 Appendix — Data generated for the N-map of Nostoc sp. PCC 7118 (Fig 3A–3E, cell section No.17 in Fig 5A) are used in the demo spreadsheet. The input data generated by ImageJ and imported into the spreadsheet (see “Material and methods”) is marked in green. (ZIP) [file pone.0208830.s001.zip › S1_Appendix.xlsm]

## Sheet: Raw Map_in electron
2212.93	201.4	697.99	-16.9915	-1168.71	-3552.47	-3313.12	-919.478	451.302	45.238	-564.042	63.4185	407.932	2337.89	1826.02	2989.02	1160.08	950.774	1384.7	262.218	102.146	707.243	999.862	1423.51	1251.77	-1407.89	-230.558	639.567	2610.13	943.83	184.331	-668.878	-1486.65	324.15	-117.759	37.9153	263.322	-25.375	1220.28	3085.13	2081.97	2452.43	1202.37	358.628	227.164	1407.88	2203.12	417.468	-2047.09	590.666
1917.45	-289.409	-780.779	-181.65	-1233.85	-2290.46	-3412.6	-1578.38	1541.47	1373.38	-70.9942	936.232	603.159	1303.54	-635.892	-340.598	354.177	-2301.14	-1069.76	-463.312	-1758.46	608.563	799.163	-385.786	799.795	1187.17	-1088.29	-826.926	1814.31	470.205	-36.9961	-490.72	-629.99	-492.824	-1262.92	-180.203	-125.851	-77.0311	485.842	-580.506	727.123	1206.4	492.722	-270.766	302.156	1031.24	969.626	985.025	1744.37	3648.87
-1194.3	-999.5	245.782	1107.55	-940.939	-2164.7	-2468.25	-46.9295	120.182	933.684	-757.062	925.598	512.887	138.016	-2358.39	-1444.86	1327.04	-194.511	-447.206	-3.93784	-1940.72	-2438.39	46.98	1009.13	-1463.8	-1909.58	-1657.64	-1656.08	612.515	606.367	432.424	-294.92	-35.5001	-951.229	-2459.25	-2557.05	-653.793	742.825	-645.013	-359.226	-978.589	-1672.92	-573.359	1617.65	1727.96	865.859	-33.7622	631.093	3414.37	1790.34
-2137.08	-1122.64	-2633.01	-1237.76	-48.938	-2470.86	-3031.76	-539.2	-246.583	799.612	275.698	-458.39	-1130.64	-268.762	-2053.18	-1887.41	-3292.52	-288.668	449.44	-210.546	-518.599	-610.415	426.971	4195.08	801.492	-1148.83	-2354.96	-744.014	866.79	1223.89	816.662	-646.998	-108.952	-760.237	-1328.73	-2461.86	-1139.44	-62.2564	510.813	-211.88	-1228.37	406.5	61.27	2694.37	700.939	635.841	1519.97	2009.48	1485.52	1067.55
699.807	-2426.16	-4093.16	-2609.91	-2618.37	-762.435	-657.492	-339.862	-632.865	-960.815	-2822	-1656.18	-851.413	-2019.06	-1139.22	-1173.51	-1062.1	-727.863	-1458.74	-1345.19	-138.203	1198.97	1316.04	1345.48	-661.867	-30.3181	-1677.76	-158.594	1125.5	522.223	-867.497	-2351.71	-120.679	-397.889	-386.297	-80.8041	694.5	455.804	1004.23	-664.716	-651.609	1079.97	623.583	2156.74	1979.62	1093.47	2985.09	313.561	-235.152	632.287
-1801.12	-2725.88	-2244.17	233.575	-1492.35	-1618.87	-1171.5	-821.358	-1457.2	-251.822	-273.111	-2133.55	-424.857	-981.004	-997.718	-2394.89	-984.053	-1377.91	-1356.21	-1199.89	-996.64	-1090.38	710.109	381.173	-1109.72	1481.47	55.9473	-437.662	108.506	-927.344	-682.184	-1647.01	-2326.31	-2623.7	-239.476	-2029.48	-115.085	-372.967	-12.4416	-202.278	-812.259	-218.122	-336.078	1041.83	2108.05	-501.958	1149.83	-297.358	-1922.58	-989.38
-425.695	-1595.87	-1686.84	-1674.39	115.144	-136.439	-1590.28	-645.801	-75.735	830.672	-1468.34	-1645.95	867.047	-1817.11	-3006.41	-2845.24	-762.731	-1551.85	-1854.99	-800.668	646.713	205.215	359.329	2474.69	-181.813	-442.124	896.419	-432.701	150.587	-1696.18	-1285.08	-248.035	954.648	1253.89	21.4487	-1958.06	-948.564	-138.682	-282.197	432.453	-896.601	-488.395	-36.3848	2085.99	1189.75	1230.53	1561.2	-552.095	-1099.87	-1879.71
2617.31	1571.21	-720.298	-930.508	-146.457	-905.935	157.203	-293.204	-674.125	401.839	212.105	1104.51	987.034	-2438.04	-2996.78	-1976.57	922.007	842.156	-907.297	110.321	1120.93	-22.7225	1142.18	1456.53	-38.5956	-894.902	578.002	1812.7	232.615	-1343.3	-2728.29	892.75	2585.82	1702.14	19.7702	-2386.64	-2308.24	-1367.89	-937.49	588.884	-458.858	-2056.79	-1848.93	-1284.11	1764.05	1768.64	3609.5	1409.89	1060.8	91.5997
1297.98	499.385	-2185.2	-1044.31	-472.002	142.933	2222.61	854.399	256.175	2720.67	1925.41	-564.885	-743.29	-2525.6	-2175.67	92.2601	425.764	1434.07	-393.714	-1110.13	1177.14	-971.109	1708.21	889.604	92.1654	-60.9549	655.57	51.6032	175.071	373.825	837.224	-272.345	398.11	435.684	-666.4	-1723.63	-2413.53	-745.866	99.4297	-351.864	-1138.77	-429.425	-1689.57	-2926.7	332.852	2402.37	4051.42	2538.38	1314.77	1054.51
891.378	-429.193	-1003.75	-1036.29	-612.945	427.041	1148.79	781.922	117.185	1436.04	1272.14	-491.532	-1268.3	-1244.26	-972.819	2268.31	934.583	1040.93	1978.2	228.119	2397.07	1273.79	216.531	1604.75	-208.119	56.9549	-67.0565	-459.582	-1075.29	-65.8299	1049.19	-459.114	-2235.84	-1894.57	-2226.35	-1768.49	-1572.27	-770.059	764.742	-715.558	-682.446	375.06	-1699.11	-359.558	1069.73	-598.464	662.028	2302.46	1207.15	1367.37
-1076.52	-478.925	-213.495	-1111.78	-1764.66	-1660.94	-1120.05	-549.142	-26.5789	-1336.19	-1413.51	605.684	-435.067	-508.12	37.8115	34.5772	3150.79	2118.13	1254.17	863.263	1506.72	935.371	-136.632	434.617	777.357	923.469	648.832	525.27	1501.05	286.874	-623.441	-2430.43	650.938	1064.9	-2390.66	-3318.64	-1604.31	-661.691	-1980.46	-3331.24	-795.902	364.513	-724.413	851.176	156.748	-480.536	-1792.06	391.902	1483.36	-334.029
-2952.01	-94.0172	-218.745	-1997.1	-2359.53	588.722	805.435	-102.567	-1913.67	-1794.67	-396.656	110.62	66.0423	-1347.74	-518.958	-2769.16	579.566	2100.76	823.856	1360.37	359.226	-423.502	821.229	2003.94	1489.14	1468.47	632.684	730.03	2553.68	553.051	-1700.84	-330.684	-148.261	74.0956	-1585.31	-1414.31	64.2487	964.879	-319.831	-2184.09	-324.003	2164.78	3374.17	1868.43	379.354	-6.78045	-586.639	776.568	586.914	1288.39
-1089.73	828.203	-1913.93	-2651.31	-940.409	2827.63	1155.01	382.603	-856.013	-804.744	1596.93	-814.972	-330.238	-1063.41	-2062.94	-2113.76	804.835	1963.41	1131.33	252.13	1322.35	253.482	856.6	-447.407	-40.4696	1620.29	995.742	2341.33	2235.6	972.945	-998.852	936.383	-181.275	256.726	-325.349	1692	1928.18	-478.414	-380.669	1269.42	1249.7	1451.89	1455.07	-85.2883	-860.927	1198.75	1958.09	2609.64	1325.97	744.444
-1550.62	-592.053	-2201.65	-2013.06	677.779	2912.07	79.7925	737.115	1851.2	2479.29	1804.29	-67.9367	610.365	-403.419	-1201.72	-1562.17	-725.774	1010.39	1546.27	1083.36	429.552	-41.8299	-1376.07	-1317.84	-1287.77	835.849	146.118	1730.63	2868.42	896.168	189.329	1692.6	1413.81	1292.1	-640.262	-504.87	-5.97846	54.4202	-730.459	2426.22	3602.03	-475.794	-1848.53	-421.548	-385.853	3195.36	619.271	-60.463	3232.28	2075.97
-933.672	-626.13	178.541	-1026.86	-428.821	-608.665	-365.352	-169.076	1286.53	2342.85	1323.27	1740.71	699.884	706.658	2009.86	2100.71	2493.39	1718.31	815.746	567.572	472.346	497.832	141.364	1120.1	598.037	-1445.95	-1351.61	1270.53	1670.63	2587.97	1531.48	3108.1	369.444	-242.594	-1522.2	-3222.35	-2932.76	-1448.19	-1410.12	-920.948	640.981	-89.5987	-134.075	-311.12	176.727	-37.1627	-864.754	-424.895	25.7426	339.315
-3295.02	-495.667	1229.61	90.9325	-185.406	-1285.5	-387.016	-129.21	-1357.19	246.109	625.513	1798.86	1243.89	375.883	1599.64	1735.68	2693.18	1312.32	-190.639	-709.259	1016.47	503.847	-319.534	223.397	341.442	-792.089	-22.3388	766.55	889.337	1159.38	3287.63	2619.54	609.209	184.908	-609.762	-2063.29	-859.63	-1421.71	-3858.98	-2326.72	-1806.6	-72.596	947.394	-842.614	-1268.18	861.559	756.475	3247.32	3198.33	-147.333
-2070.17	955.819	2465.06	-96.4474	-603.358	46.2535	-441.841	738.686	1098.93	383.077	-456.779	931.043	1613.42	1077.84	2367.78	119.217	-610.078	-1263.81	-365.6	-1140.84	-1018.26	-2127.75	-2794.44	-2206.5	-1740.58	-1583.97	2123.6	1294.39	857.186	2143.46	1858.73	534.557	179.117	-1198.71	691.716	1139.37	1177.39	-156.155	-2049.32	-1484.75	-2592.85	78.7132	1021.01	301.17	1088.91	-474.868	-573.839	2507.52	2737.72	1365.56
175.504	352.534	1930.83	903.094	1052.97	882.187	1300.25	1664.76	1791.55	421.404	-1053.75	-360.09	907.617	-548.508	-86.4423	103.278	263.627	611.117	1008.23	-1561.32	-936.688	-686.51	-982.968	-1114.42	-2928.82	-1191.03	583.868	-137.814	806.918	1188.83	1726.61	798.21	591.668	-406.365	493.551	-850.042	94.5213	1798.11	997.558	468.224	-1054.65	-1384.02	49.102	146.257	1143.8	41.4749	1124	1588.98	1172.99	1221.48
54.6917	400.205	307.579	-333.654	964.816	2155.01	321.213	616.983	1968.22	-464.56	-847.054	-1075.46	694.027	-2311.15	-1293.91	372.941	-557.548	-134.87	-493.893	-3168.85	-2840.81	55.1433	-9.29317	823.333	-879.392	-2094.35	-631.581	-673.049	-455.813	-545.918	389.931	835.663	2254.15	-141.382	905.631	-891.623	322.49	801.721	1085.81	-1191.05	-1521.02	-3204.71	-1250.47	661.524	2885.95	314.082	-115.74	361.088	1669.66	1903.63
-1609.21	249.866	375.843	-142.331	1054.74	1990.33	1568.46	1941.74	2416.9	946.28	-117.773	-1219.11	600.631	-1461.09	-2021.18	-162.255	-1700.56	-1228.76	-716.016	-2245.58	-1317.28	-370.064	520.559	2217.44	934.834	-910.503	1534.39	772.93	1016.53	254.715	380.658	1252.76	1218	565.252	782.255	1653.46	1372.31	1521.67	325.706	-76.9933	615.998	-498.944	-2036.58	-798.307	-513.794	789.694	323.519	-304.578	-1429.72	-1712.83
-821.711	1298.39	723.34	536.167	1583.41	1961.39	3497.21	3364.66	3820.38	1193.22	-854.222	-616.235	1643.32	-353.982	-1867.52	-3383.91	-3468.29	-698.371	-1416.8	-2474.58	-1369.35	-252.383	-657.987	-572.694	73.6219	-1863.31	2030.23	1093.61	131.444	1871.17	967.012	1747.51	4533.63	1351.6	661.769	2163.88	1128.85	-377.464	122.751	-276.497	287.913	-2352.68	-1710.12	-175.879	-947.633	-350.683	-1678.29	-1255.07	-555.054	-411.375
192.402	1132.58	249.281	-1158.74	-1112.59	1436.58	2378.12	1679.26	1836.18	1271.98	-394.972	-2090.38	255.493	11.2694	-1327.25	-4592.78	-2236.19	-1331.64	-836.833	-460.045	-846.937	522.582	27.3673	32.4855	-693.447	91.7216	2622.76	3627.86	1637.82	818.387	846.967	-111.349	1340.18	1139.88	653.055	572.682	789.64	587.518	339.365	-896.807	-604.85	-1754.81	-2328.69	-3491.58	-1284.76	1666.75	-543.172	-1138.33	-2105.44	-1550
-789.548	1089.17	350.455	-932.91	-1425.36	1720.92	3099.32	1824.67	135.562	-1145.51	643.201	-1547.57	-949.643	-1032.33	313.293	-672.774	56.7289	449.348	1228.42	481.538	-170.797	296.358	1396.98	1036.44	-308.028	937.88	1519.37	1862.01	966.261	-531.718	569.591	1147.39	497.428	635.397	-314.73	-448.701	105.155	315.282	-560.373	1547.55	821.344	-773.724	-2008.97	-2882.61	-2753.35	-224.319	-1369.4	-1224.46	-511.081	-456.923
-3304.7	-651.055	-2020.82	-1310.1	-1881.75	-1430.74	116.538	383.162	1149.26	900.491	1785.37	120.426	-508.456	359.876	-79.9333	-475.835	305.544	980.45	-495.32	1048.43	1457.01	1330.05	1422.6	161.935	-789.107	1686.1	2213.49	1896.78	-897.243	-2074.41	-150.331	1669.5	1142.25	554.413	550.159	616.149	-388.164	290.915	666.189	900.217	969.58	55.156	-208.81	-1215.91	501.389	1661.42	842.787	844.916	-532.616	284.177
-535.481	-414.84	-472.579	-1116.74	125.322	-655.598	-224.289	328.842	2144.84	2216.8	1017.83	662.573	668.609	459.571	904.75	1215.75	1003.2	-700.258	-733.098	-2046.9	934.587	1219.95	1503.27	606.524	1634.09	606.556	77.4654	842.548	-247.772	168.432	-425.277	-1136	601.922	-142.519	943.909	-663.971	-1314.05	962.999	2426.77	1287.73	1826.09	1992.12	602.706	462.023	2208.4	4196.72	1824.93	-1032.44	-760.739	353.539
130.899	147.553	1816.49	-1504.21	-573.531	215.943	1094.4	2029.59	-12.1628	692.829	-576.834	1854.28	2755.08	2968.79	2496.3	1166.82	1613.16	-1530.35	695.274	-2348.03	-1632.03	-308.717	654.821	-348.838	467.089	1158.44	-452.322	-375.549	218.69	310.486	553.307	-839.046	-470.273	-2357.24	-2862.57	-1323.01	578.88	1087.35	2441.54	442.049	-861.633	-264.562	-1251.27	-729.302	-516.162	2348.44	401.101	-333.488	-182.363	350.091
106.727	-784.365	-2304.68	-1045.76	625.343	955.801	533.414	773.249	-635.717	56.2519	1272.05	1395.96	655.385	750.644	1137.32	1878.79	1782.12	127.019	-468.248	-1574.69	-885.569	-106.371	1717.74	1515.57	-300.931	945.012	-318.008	-1557.49	-1322.2	-528.094	-1461.44	-1799.09	-715.24	-2940.75	-618.597	-1125.27	-720.693	494.566	2215.5	1810.04	-835.59	-115.082	411.894	220.754	156.662	752.543	-412.084	208.252	-347.566	-226.565
14.1527	-1255.2	-2333.03	-814.421	2302.23	1773.14	-149.655	1489.07	815.985	-53.3129	-106.503	-492.726	105.228	-205.85	-5.79172	877.838	-551.612	-2332.18	-2293.06	-350.271	2133.89	890.017	1212.73	-501.663	-562.473	-154.584	-387.587	515.691	-1395.89	-959.439	-1636.04	-1455.84	-75.9506	-1023.26	-498.274	-997.786	271.707	862.892	85.168	90.4122	-751.588	338.91	1559.46	3368.45	427.837	809.332	2016.73	1017.42	750.073	1414.24
-690.76	-2125.38	-1321.42	-1492.35	364.208	1995.08	528.247	1731.24	-816.428	-581.527	245.199	1.92054	359.444	567.792	1872.1	778.119	-1931.31	-448.128	-538.302	-34.3752	1985.25	-269.328	-458.444	-301.083	-63.3881	1713.2	3175.71	1578	-1308.87	-1795.1	-626.586	-611.157	-1318.44	-690.685	199.948	-469.673	1566.15	1229.9	-574.447	-2143.4	-1267.38	1068.98	1470.1	1060.53	2947.27	2119.1	1594.9	-545.491	208.985	2471.47
311.104	-1899.33	-1891.13	-1597.53	-183.712	-849.149	-365.647	415.976	-1171.85	-1581.11	-310.593	-1555.17	-901.81	919.478	3138.07	788.215	-238.494	887.686	1037.11	838.058	766.081	940.098	296.784	1399.4	1970.29	633.398	-138.188	-202.098	-1401.66	-2218.3	-450.791	-14.5901	1752.14	887.716	143.226	-410.349	261.031	-3115.12	-255.334	-1851.57	-2966.84	1209.03	215.267	-946.906	2036.26	1413.02	-545.149	427.323	-1139.23	198.606
800.266	-1675.14	-3166.08	-2156.56	254.873	333.549	-333.946	-566.305	-1.30469	516.748	30.1509	-572.076	108.935	357.97	768.532	-188.024	-83.9257	1137.09	1780.73	591.431	-157.503	998.396	166.544	2920.89	407.482	-1036.97	636.965	907.281	38.8507	484.691	-578.577	151.654	2212.44	1374.53	1258.41	-355.084	-68.151	-1430.75	-1087.17	-1239.42	-1317.69	1634.88	1351.36	-267.904	1776.89	752.208	-1007.31	-180	118.119	3290.1
1027.47	-180.734	-2502.02	-1449.62	651.759	-925.389	751.057	886.938	1023.62	1160.64	-436.107	-852.441	414.865	-68.3796	952.531	698.037	-322.31	1907.84	496.819	1093.9	2826.11	3186.81	553.135	876.423	442.726	32.2704	299.063	-29.4327	105.958	962.062	462.801	511.647	1464.95	-410.577	-1344.79	-271.408	583.587	251.544	-2101.28	-2690.54	142.649	1128.55	1556.17	407.233	961.166	1413.54	-633.908	-25.7114	2400.62	2347.94
1163.53	1406.85	-588.838	76.464	199.359	78.0812	-58.0521	-168.421	1593.13	178.967	-1450.66	-876.423	2154.26	1619.83	346.939	1558.13	964.357	1312.25	2154.68	628.262	522.081	121.48	1148.88	949.394	609.199	2471.93	202.057	-252.446	-32.3592	-288.924	-820.735	-641.718	-453.725	-2044.96	-2491.96	-1558.93	-1115.82	50.874	-739.003	530.394	1690.26	-618.729	-471.192	1126.36	1217.75	-416.17	-168.802	3108.72	2464.81	-23.3786
-530.377	-851.866	566.315	318.151	-929.107	-872.229	-1699.71	-1070.09	1530.04	-967.359	-1813.33	-792.267	670.46	1360.99	-1361.23	-389.014	452.068	1389.46	1689.84	1292.13	1991.27	147.146	635.54	1332.85	-1545.89	-619.963	-2895.45	-2609.46	746.205	611.356	-438.463	-1648.22	-1324.35	-358.865	-2000.55	-1701.33	-1972.28	-2698.98	-582.419	2597.42	2445.87	659.897	-406.066	1400.03	2720.23	718.597	-1438.2	-1064.8	-391.565	652.964
-338.255	-618.031	-349.263	-920.713	-1817.38	-2508.89	-2364.75	-2052.53	-929.244	-1440.57	-1798.17	-1377.03	798.468	1478.84	249.398	-668.797	839.903	676.061	1552.37	1779.55	1048.22	45.5827	888.664	2140.05	-1031.32	-1354.88	-3090.55	-2810.82	-412.69	1127.49	1157.55	-533.86	610.808	749.525	-255.643	-611.679	-3689.34	-3868.7	-2775.39	-151.964	1681.71	965.831	-1254.52	-2709.61	102.378	-838.39	-2871.57	-1098.54	-616.722	118.795
1071	-697.233	-1826.82	-496.309	-3083.99	-3197.02	-400.519	-1408.01	-91.9173	-1095.14	-1727.45	499.596	1026.52	-1008.26	933.384	1233.13	-237.624	170.538	287.013	1699.39	-881.015	-1789.09	-1198.19	1051.43	107.452	-1068.16	-1091.28	-783.842	-937.733	-424.335	653.281	-464.388	728.879	-319.938	429.393	-1455.93	-1786.34	-811.408	-87.3547	120.515	876.97	-540.072	-3187.56	-2530.64	-1378.41	-1322.88	-1865.49	-1344.37	-614.975	-683.908
697.357	-468.116	220.803	419.551	-1978.46	-881.897	-290.88	-841.629	-120.813	-1884.27	-1307.34	1083.31	1495.5	-1009.92	170.673	-1701.91	-1349.52	-1048.43	472.977	-190.666	-1152.6	-1300.43	-1179.55	-1373.17	-864.824	-123.457	-27.6766	-1526.05	-1160.83	546.32	1081.66	-200.527	1045.85	655.734	421.667	308.055	-1067.08	-2083.87	-471.389	1057.09	620.37	-52.5971	-3101.96	-2520.76	285.654	1036.24	-771.804	-1131.03	29.3701	1207.28
-743.471	-414.32	1853.94	1090.33	1065.33	-527.875	173.359	-298.082	-558.368	-1424.78	-1995.4	-3505.85	-1536.26	-460.473	833.037	-3083.53	-1955.96	-2454.49	-1738.73	-2523.28	595.29	534.783	-32.7321	-2138.58	-947.354	-142.889	-1244.98	-1677.3	-370.561	494.776	242.807	226.843	-241.781	-582.466	-262.203	151.634	-1138.54	-1085.3	583.369	-541.757	-1061.37	78.1701	-736.915	-1777.39	-1781.38	-287.941	-508.614	56.1787	97.7833	1996.99
-1644.03	-208.262	496.54	-765.327	1010.45	377.899	569.733	1114.98	67.9629	18.8333	-1290.99	-2345.16	-1551.73	-2865.23	-633.615	-3003.9	-2277.2	-2142.96	-2739.78	-1611.47	302.733	1289.02	-763.211	-1333.43	-922.247	-1230.11	-290.92	-1079.83	674.67	-42.7637	-258.018	-61.9923	104.316	-1148.15	-2468.11	-1194.64	-313.16	216.099	-433.207	-913.972	-357.705	1163.02	902.524	-1190.49	-2243.08	-961.366	244.572	907.094	-532.008	-830.195
-1702.47	-408.57	-1312.62	457.894	251.214	-385.641	-779.231	1354.87	88.0279	-1116.14	-1106.84	-758.638	-1929.38	-2283.86	-309.036	-964.467	-1543.69	-1123.26	-1247.96	-1164.05	-624.826	-2085.26	853.471	-209.768	-824.779	-106.977	-298.106	-51.7045	-992.815	-394.908	-919.069	-997.64	633.301	1043.91	-1494.29	-2022.82	-339.241	-792.843	-3553.57	-958.846	1213.75	969.354	798.102	-411.108	-398.977	-1305.18	509.049	1812.22	947.177	-616.771
-1834.74	-2248.61	-2676.11	-323.029	-932.792	-1154.02	-1197.76	-684.742	29.1622	-625.442	-1581.61	-1909.29	-1900.68	-787.1	-333.91	1226.46	335.963	649.388	-881.208	-2614.65	13.7069	-1018.12	-42.9747	-1025.84	-1801.37	1011.79	813.52	-596.767	-1577.78	292.301	-159.309	-443.239	598.374	991.006	605.306	-2413.82	-1926.11	-1837.87	-1720.5	-609.842	262.275	1487.95	1747.6	-36.7434	-40.8435	-1878.51	-1278.29	-1933.7	1185.3	939.219
-1230.01	-2897.58	-1387.01	-1968.93	-1317.2	-1296.27	-539.802	-1308.53	-1949.29	217.868	1466.96	632.704	-263.827	176.2	1094.05	1226.65	60.1954	-107.709	-534.672	-26.1906	-1412.99	-2083.23	-2378.85	-1386.69	-918.507	591.403	2213.54	-21.517	-849.397	241.564	-2984.28	-2367.03	-1568.72	-1697.04	210.847	-521.688	-1631.63	162.167	899.436	1106.36	-539.577	-263.033	1259.01	1621.3	783.738	-518.169	1282.91	-1099.78	301.124	1356.35
-620.429	-945.045	-2867.72	-3339.69	-2898.41	-2724.7	-142.804	-963.883	-2345.83	634.574	272.463	-1248.19	1251.3	2095.7	1421.02	619.749	-321.241	-1706.09	-585.208	-387.992	-241.548	-1469.1	-1040.22	-760.734	1400.67	1824.34	1253.43	-49.4674	-1177.17	-1365.14	-3010.41	-1891.98	-1409.89	-1748.41	-143.489	111.255	382.373	770.109	250.904	-175.673	-1467.33	-1205.6	-364.604	-379.626	176.137	561.689	729.333	-2070.25	1013.81	2632.56
-1884.52	-2193.04	-1580.94	-1495.76	-788.258	-2387.22	-253.025	-191.422	110.559	2343.73	44.8722	848.758	1661.24	1013.74	-234.038	-554.276	-98.2192	-3062.75	-3113.61	-1645.66	519.971	-370.941	-1156.09	-781.914	-766.828	-410.094	605.607	-1910.05	-1464.09	-1575.47	-2331.54	-2333.1	255.588	900.428	1371.27	402.012	1112.17	1699.23	2152.43	-1051.18	-454.078	635.315	-46.7856	-92.7538	-1395.67	-1512.23	-470.665	-527.753	-145.314	-44.69
-1443.68	-1073.77	-1526.27	325.243	898.958	-226.912	-553.518	1251.6	1627.31	1262.78	1057.53	1858.55	1587.39	1002.28	348.334	-1203.58	41.395	624.8	-975.91	215.985	-1528.95	-1308.78	-635.942	-409.57	1221.65	7.07515	-249.436	-331.316	-22.826	-1105.68	-2081.35	-1967.42	2229.22	1550.1	943.799	422.453	1557.34	200.379	150.985	-721.333	-1955.86	71.7062	-234.727	-1430.21	-163.155	534.237	-48.0053	876.831	-196.646	131.808
-1819.92	-1413.83	-1019.21	-1681.08	-515.362	-90.2324	-442.056	205.811	612.555	-561.158	1118.06	1064.95	1231.12	497.976	-760.27	-474.259	-857.924	-653.008	-1273.91	-1354.08	-430.267	-132.073	-1956.58	-1656.81	801.053	1239.02	-189.129	-249.571	-1109.47	-2611.11	-1322.09	1016.43	1125.12	1300.98	912.152	1429.93	1949.86	1053.1	799.782	-1264.36	-1211.29	-129.887	1458.68	634.347	220.468	-201.961	-1045.85	-1712.11	256.258	1113.61
-1350.87	-483.51	-1877.24	-1332.61	377.069	1831.09	952.84	-1096.69	763.048	-290.971	1010.35	3237.79	2353.4	-208.756	-772.324	775.048	655.091	-727.902	-1856.49	81.0287	3428.38	1729.2	-1279.29	-1066.03	147.348	1055.17	-2303.44	-1998.02	-1945.34	-1670.19	-2002.98	-1782.27	-1558.34	-341.631	-369.322	-158.281	-1101.23	805.57	2164.04	-1178.11	-2845.9	-1481.75	318.385	-61.7203	-2202.3	-1611.05	-1414.92	-847.465	-472.177	-46.1657
-305.895	773.495	1575.15	1041.54	1867.92	1027.7	870.606	-69.8153	2278.53	2035.72	1419.07	811	507.523	-1694.72	-2656.77	320.655	-781.215	-287.088	480.732	1661.98	1287.43	1896.58	298.409	-132.676	1234.63	495.849	-1716.67	-1062.65	-353.442	-415.917	-2983.2	-4212.62	-775.47	-112.422	-1151.3	-341.765	518.444	604.219	1857.8	570.277	4.77595	-127.373	-1654.94	-2143.45	-1620.1	1020.44	685.784	-1170.9	-433.043	-1037.82
110.452	612.759	1475.24	1932.89	1685.93	-41.0917	513.931	2653.07	1428.22	167.966	-155.916	402.901	-622.102	-1316.14	-411.081	1933.51	2396.03	423.753	1516.03	916.845	1756.25	634.505	932.643	2527.75	1078.38	860.615	1141.32	1005.21	740.74	750.863	-1513.93	-3675.23	-1187.58	518.418	49.059	2007.86	1453.82	1282.61	-64.3794	956.197	1906.89	823.796	1318.28	-1992.33	-215.333	648.371	215.073	-1324.41	-822.489	-2092.45
-1488.75	1559.97	2363.46	1610.94	-690.612	250.446	642.43	643.164	-1045.92	-2740.98	-389.631	1356.48	335.664	-460.113	-209.731	2992.15	2313.66	-48.6275	-533.236	-332.872	1891.92	2243.87	1025.87	2055.27	1034.86	374.097	1179.55	1145.07	689.476	-104.99	-931.356	-1576.97	-1016.37	-678.166	-244.805	-791.935	-485.979	167.417	171.18	669.819	2416.49	375.91	-1618.87	-142.714	1532.77	-200.881	135.723	-523.213	-1394.39	-1720.56
-117.454	1107.92	1621.46	802.827	-1247.17	296.305	334.007	-790.2	-2087.84	-642.43	2337.16	2605.67	63.2216	1691.83	2617.46	2877.35	2606.68	1210.7	365.668	1281.83	2504.53	2719.64	905.609	735.871	471.651	124.963	-472.094	312.468	1556.63	529.897	-1342.54	-983.026	-482.864	-1619.15	-407.126	-789.817	661.713	436.557	1441.05	1425.35	1398.16	-434.47	462.048	2615.04	2058.9	1393.23	-1581.95	-757.326	-413.595	-234.487
-1062.29	-1306.47	-668.5	1173.06	422.057	1121.87	-207.703	-1032.9	457.393	2597.83	1729.95	1598.72	82.8931	1374.85	1999.37	2490.81	3015.67	2310.16	1151.51	1823.8	1885.56	1488.2	-420.628	-1599.07	490.206	-781.034	-649.718	1431.41	1611.12	539.14	-1194.91	336.11	785.902	237.34	-320.189	-1330.26	945.685	1764.04	1045.3	-82.4339	676.472	929.645	1166.99	1300.31	329.313	-336.837	-1597.67	-775.432	-1421.03	-1045.6
-1819.49	-1147.96	9.29819	1877.85	1517.92	2433.89	-84.68	-31.538	1559.3	2069.32	2555.37	2894.1	2096.51	839.137	-434.563	1764.45	808.574	836.325	244.09	906.789	1414.84	5.41686	-1652.17	-1512.02	-390.823	117.009	1638.11	1120.63	133.994	646.523	849.169	-1244.13	-656.08	2044.34	1263.06	435.193	659.359	495.902	861.889	628.827	-573.936	1709.48	777.76	83.4171	-115.238	-781.461	378.074	717.785	-122.1	-1240.99
-1313.36	-3905.77	-743.061	91.0782	12.0784	1637.05	-1739.08	-1247.17	427.48	998.886	1933.75	2129.28	1318.07	801.006	-1453.52	-386.276	-328.725	1290.4	1072.89	2121.72	1805.3	471.72	714.374	2522.92	1407.73	-241.214	239.509	939.941	-327.33	-346.445	1116.03	2404.94	679.05	1157	924.277	2165.32	367.716	-473.952	-1183.28	-818.319	-646.311	-631.668	-1518.99	-1042.72	622.173	2141.5	859.248	-250.343	-1313.21	-1261.07
-734.915	-2128.65	-1382.18	-982.876	764.596	1838.79	357.385	1315.98	463.867	924.424	2870.1	2851.86	551.195	-1099.71	-2213.2	-929.525	-1650.68	-570.369	-35.3537	999.345	357.837	-407.68	2141.51	2729.32	1863.58	1482.08	1068.66	1317.34	809.057	-734.84	1976.43	4742.14	2550.46	490.7	412.697	1330.45	801.315	901.082	585.762	-270.977	-347.528	-454.399	-507.036	-49.1322	1460.48	1919.76	553.227	987.718	-1344.24	-639.58
234.501	-98.2583	-937.346	-1603.19	-1334.71	195.029	14.2846	-775.31	-158.161	51.1707	34.3824	-435.41	-106.111	-597.253	-766.674	111.6	-417.602	-2959.05	-1549.11	1915.4	500.256	622.995	2337.42	4007.23	2000.1	3513.63	1901.74	2158.96	578.86	502.454	2862.21	3680.21	255.456	669.023	1653.13	3165.63	1133.97	1337.78	1684.66	522.441	440.406	-357.486	-1455.29	1170.5	945.913	1016	1733.04	837.951	-807.269	316.758
101.183	1173.98	814.345	-1508.44	-1262.86	414.127	-38.3859	-485.608	622.099	-360.687	-769.513	-331.627	-135.002	-1258.21	-688.981	-682.792	-353.671	-1784.95	-1413.23	-973.083	-385.528	579.776	2051.23	1695.74	1717.71	954.759	1296.92	1728.29	793.622	2349.76	2841.13	2387.75	91.72	444.796	1328.43	1973.55	-97.3561	578.489	92.189	-600.55	-523.752	455.924	2277.91	737.36	627.319	602.053	2064.27	829.317	451.4	-722.881
-2266.76	-737.741	-225.938	-267.476	-2544.51	-945.717	-1628.29	-2529.94	49.8664	-1221.06	60.4258	353.487	-70.0224	-1648.18	-1095.57	-1215.31	321.692	618.882	988.854	1236.23	913.043	654.106	971.983	-397.756	1016.48	2007.77	970.458	1117.84	-1217.84	-1132.44	1261.63	893.333	2060.58	76.5801	-237.857	542.17	-340.384	451.762	278.646	1007.4	1489.89	2169.63	565.927	-1397.05	-1311.19	-330.376	1295.5	1243.98	156.007	901.685
-2082.36	-853.329	1469.6	-588.504	-2523.11	19.3469	-77.7846	-1860.48	-422.051	-512.922	-35.8521	-909.584	-1347.24	-1401.85	705.81	129.397	-1602.18	313.798	1748.66	621.184	-700.456	-24.7283	399.075	345.231	1151.86	597.313	-699.291	1069.63	-403.738	-36.2474	136.038	-319.467	1129.48	2063.2	472.727	-159.845	-1608.76	-621.466	708.43	777.465	1771.93	285.269	-499.268	675.725	-43.8539	967.119	232.747	497.714	-2343.86	-543.079
-2985.81	-1496.87	580.262	-232.151	-1418.86	-408.386	754.444	-163.916	1144.09	1551.09	1451.13	1226.49	284.566	500.097	496.014	-40.3667	386.943	609.557	1314.41	-912.631	-1115.99	-1492.8	-1685.47	-509.536	1610.18	-487.219	-2247.39	-409.034	-454.389	225.584	-1540.84	-2364.44	-923.221	1151.76	902.444	-960.945	-1217.13	-670.248	-1389.73	-672.036	-149.253	714.523	1078.43	1392.73	368.109	-103.232	-47.6582	122.025	-1456.34	-252.858
-2919.28	-2321.48	-1593.56	-2175.08	-2775.58	-2523.65	-1228.59	970.605	1213.75	-485.535	994.284	1973.8	1538.76	1525.92	1187.93	182.987	106.129	885.032	223.436	-1134.88	339.529	-65.1412	486.428	277.005	-1563.4	-2242.42	-2224.71	-660.281	951.33	728.708	-231.735	-1766.88	-507.733	-591.951	-1688.06	-413.762	1092.07	-824.672	924.572	381.163	-2004.57	766.775	145.536	-950.684	1301.68	1967.57	977.848	-685.284	556.07	790.304
-374.064	-2357.06	-1650.51	-1395.3	-1862.21	-1009.15	-845.946	1196.88	2092.53	-296.663	-740.546	-60.1724	2482.08	3340.46	1810.7	1629.5	-1442.35	-2051.28	-1129.48	713.255	-1588.21	-640.103	572.616	288.981	981.141	-1171.39	-1000.9	-638.148	-393.63	-53.7654	1208.18	1399.11	275.839	-830.814	-2702.94	8.70432	523.832	-469.996	1170.04	752.214	-1728.05	-225.652	405.433	-726.494	882.624	1230.95	2378.6	1511.89	628.447	241.738
987.198	-1304.04	477.674	105.389	-805.154	-1186.37	-989.828	-146.217	1970.58	-298.322	-2274.82	-196.256	391.005	443.909	-971.965	409.934	-1280.82	-1795.19	-1426.18	-1462.14	-3329.69	-577.143	138.624	1323.03	1096.68	-1937.88	-2499.43	4.13652	1753.12	947.855	2122.88	1504.56	1392.46	-367.878	-3163.35	-544.519	569.072	-965.913	-662.608	158.592	-457.006	-842.169	473.532	-534.035	1470.68	1027.61	2396.66	1370.57	1743.34	1461.13
-23.3937	747.869	994.017	2414.07	957.982	-1777.44	-895.7	289.442	-160.848	-959.494	-1540.97	211.264	-583.922	-363.128	42.9073	358.273	-32.6557	-1100.85	-2025.86	-2039.88	-3449.62	-2471.91	-612.997	1653.5	1441.92	195.697	-1023.88	300.709	1291.83	127.999	1747.92	1876.52	2607.66	155.542	-3005.23	-1156.52	-12.5199	346.882	610.609	32.1228	-195.692	-905.824	-2532.98	-2016.63	699.532	1245.45	539.512	-43.8039	411.778	500.445
-146.397	445.451	1969.7	1042.72	834.943	-665.672	-171.986	-773.727	-925.759	-408.598	-659.358	-1469.43	92.0775	1840.93	801.353	570.075	1088.54	-268.913	-1874.99	-330.146	-2375.38	-3569.58	-924.273	552.819	-405.741	-1158.49	-2026.65	-684.069	1144.32	-578.763	-290.818	22.3487	-659.12	-1887.14	-1179.53	288.375	359.819	134.777	1061.33	-1529.6	-2115.43	38.0888	-1906.41	-1859.33	-1652.06	-1195.02	-970.852	-570.396	-1261.62	-470.102
1671.43	541.324	-781.913	-611.117	-215.633	739.111	124.004	669.326	1459.15	652.154	492.338	32.7966	170.905	1779.97	929.657	481.703	445.168	-291.094	-1509.64	-2340.42	-131.844	-139.215	-291.536	-1781.16	-1500.06	-1045.09	-1623.35	167.295	-49.837	690.801	-234.447	-1377.54	-2252.02	-1292.75	582.806	817.578	-317.026	-603.427	-1777.13	-2890.81	-3400.05	-1873.83	-2971.14	-2473.43	-1268.02	-883.706	-2043.67	-982.945	470.154	-226.596
1866.48	-205.302	86.3942	-390.835	-153.352	2040.84	1227.35	-28.0969	1035.78	-99.288	-2170.89	-2101.85	-802.584	-167.253	-30.919	-1020.63	419.56	-355.58	483.916	64.4908	-31.866	-478.849	-884.25	-1075.33	814.547	294.677	-556.535	-636.166	299.137	1376.21	331.623	-1421	-2593.03	-713.2	194.363	544.377	-2032.56	-1242.29	-1517.32	-1250.85	-1917	-1430.34	-3083.64	-2886.21	-1674.11	239.762	-2853.01	-1275.08	421.246	-550.208
812.247	-1515.04	53.3684	-706.12	763.926	39.8701	136.723	-200.903	-176.252	25.1053	118.699	-1596.61	-1881.32	-1913.09	367.141	-105.697	891.817	1174.24	-266.433	-146.214	250.944	-879.974	1078.62	1644.48	-1240.01	-2023.78	-744.513	-546.083	676.622	1896.11	-107.479	-3001.13	-2062.68	-1213.58	-1174.15	284.09	-1786.46	-3153.13	-3877.39	-1699.25	-1015.56	-909.215	-1622.33	-601.301	-771.005	557.356	-217.416	470.327	456.934	341.491
-1758.35	-1848.73	-1761.61	-2080.98	-1334.68	-2837.06	-897.628	-1984.27	-3073.61	-1633.53	262.19	-533.487	-1058.01	-577.985	-225.967	-264.065	1682.94	-866.54	-1584.28	-2158.45	-1632.94	1718.8	2231.81	2636.15	803.331	-2371.35	-262.124	444.85	1460.49	200.338	-1905.19	-2031.24	-1571.61	-1646.92	-2668.33	1121.46	-944.285	-2098.71	-2488.49	-864.918	-428.821	599.958	170.308	-362.356	858.374	1531.26	769.047	2053.69	1261.05	1406.44
-2251.58	-1157.94	-2066.95	-878.315	-797.809	-2751.28	-873.771	-750.776	-634.335	-1101.55	-1044.65	-736.381	-825.311	955.153	-165.488	1894.96	746.271	-604.953	-1819.18	-1539.11	-1442.67	556.292	-628.747	1213.97	-536.989	-2921.46	-1336.83	-1253.91	-1866.26	-908.694	-1698.48	-539.484	-1947.18	-1498.51	-750.254	408.496	-525.375	165.899	122.628	348.816	1517.25	1006.28	-1168.02	-1206.02	714.98	-12.476	1440.56	987.985	2377.76	3424.03
-1175.83	-1761.57	-3529.81	-1122.91	341.019	-2076.78	620.1	-516.602	312.38	1329.59	1262.02	-34.7609	-203.879	1064.85	1908.03	2802.94	2755.12	-1823.07	257.956	685.889	-645.079	-2414	-1601.35	425.284	-860.838	-1451.54	-891.336	-1780.79	-903.883	-404.633	-282.639	-1819.87	-2753.08	-2714.63	-115.705	-487.399	533.194	250.339	1259.38	1892.89	122.222	-443.28	426.105	727.279	2956.51	1131.25	377.194	306.158	3288.04	2594.56
-1200.61	-939.872	-583.421	-1018.05	-1056.1	444.663	2470.39	1192.32	1285.09	513.688	1137.77	-173.75	517.207	304.321	226.545	1508.94	2102.7	-953.819	124.067	-1673.49	-2846.2	-2835.9	-537.89	680.213	-161.683	-432.432	-468.162	-890.865	-259.974	877.77	1981.24	1404.25	-1222.91	340.244	602.685	-263.33	924.979	-68.4016	1452.68	444.722	-819.007	-796.323	-555.273	-811.369	-756.56	108.495	1601.46	821.695	2037.64	1868.98
-1263.56	-1285.59	663.039	-131.643	-589.076	666.947	446.113	-2441.65	94.4629	-1279.15	654.769	-1255.15	448.194	-609.107	-685.233	0.3402	24.3555	-422.376	-2638.5	-3036.67	-2476.73	-733.275	884.311	-734.631	-1225.75	-978.347	-997.137	-1184.9	-926.952	-331.679	2360.53	3488.66	2381.59	1478.71	864.09	-241.612	501.159	-902.827	-847.885	-1240.67	-814.479	-658.565	153.728	-746.127	-251.978	1752.26	1572.91	1352.88	1706.67	41.5142
1720.12	550.508	-276.841	862.729	-1800.54	-3003.29	-2143.36	-1811.86	1173.49	-1091.99	-32.544	-1658.48	-986.688	-1801.64	-504.431	-1581.56	-2343.36	-2605.74	-2881.26	-2229.12	243.041	1317.96	2348.83	883.11	-1560.09	-3063.44	-1054.52	-1365.97	-589.811	788.942	2101.26	1630.93	-22.174	31.071	543.736	-1200.62	-346.443	-1317.44	-2071.71	-919.982	-492.997	-700.439	716.388	-448.364	236.037	302.622	2241.77	1295.88	192.537	785.868
1750.3	856.522	420.045	-1286.19	-897.982	-662.002	484.747	-155.866	-530.29	-55.7793	1570.37	-489.919	-2251.13	-782.093	1106.86	319.488	-1185.42	-412.979	397.861	1196.95	-137.079	387.175	695.33	-563.743	-439.128	341.813	-1096.13	-1500.79	702.071	2000.56	613.716	-187.274	-515.09	-740.484	-245.748	-59.4738	820.573	184.318	-2521.17	-121.408	271.13	-689.459	-139.235	-1042.68	-1222.18	-1102.89	2826.64	2136.43	899.593	1624.78
1241.37	1343.15	1127.87	-2204.87	327.325	660.122	-113.471	515.214	1290.99	-464.279	695.793	1556.96	615.413	518.663	2932.7	2033.08	849.138	-100.457	3113.78	2354.12	-1699.32	-1928.71	-164.861	-975.376	281.965	1594.31	302.37	-1751.88	-951.871	-357.752	-512.541	272.611	-1328.05	-1445.17	-1223.09	1602.4	146.761	72.5195	404.552	541.589	-1757.02	-3049.22	184.584	224.096	-169.174	-507.248	23.065	-445.66	240.331	-231.332
850.024	968.383	803.136	1031.33	1597.2	1004.31	392.426	283.397	414.134	710.284	1632.33	2312.08	1379.5	2154.66	2682.89	2563.83	459.266	15.1885	1201.89	326.64	-1286.29	-588.946	-608.284	128.444	-43.6205	-2669.16	-660.115	-1669.24	-967.138	469.772	-691.518	1100.42	259.709	1208.83	2496.01	538.879	-51.0699	-1959	-821.121	-1271.42	-883.877	-553.658	-915.651	-794.985	-708.117	-1351.33	-503.374	1700.23	1391	-1108.29
1464.42	-101.559	473.604	638.777	128.128	1114.52	2623.47	1934.54	-105.899	750.844	2633.65	3472.93	2204.72	3311.27	2078.01	3414.15	-708.227	13.7998	-576.035	-973.297	-681.127	-503.944	-981.423	347.957	1074.95	-1273.76	-853.885	-1053.11	-203.486	474.164	-333.078	276.848	314.74	1120.49	504.007	1305.02	2790.67	-536.332	-1827.81	-1335.65	-688.554	1509.6	1629.59	642.693	-1703.52	456.728	551.388	851.384	1422.87	-33.3492
-223.584	1225.87	1851.56	1941.74	694.312	129.153	1514.2	3246.05	1821.87	1973.95	2569.86	3499.44	1731.81	1122.75	684.562	343.904	-1615.31	-465.907	-1016.33	-1382.42	208.582	-681.512	307.711	54.9736	513.411	79.7544	246.756	-538.872	935.948	427.415	-55.6201	-134.005	-442.744	-1175.98	-990.701	-599.226	-372.026	-2477.76	-1231.39	-679.664	1760.13	2486.37	556.519	-819.981	-322.162	1158.35	402.012	1431.73	-95.6146	-447.816
-1727.26	-294.23	1527.17	168.262	2287.4	-435.415	97.5559	1756.11	1231	2838.19	1626.37	1612.33	2607.12	2790.27	1322.15	-1290.03	483.138	-334.695	-387.197	-1757.45	-151.747	-1131.41	322.722	139.905	-286.809	802.69	145.926	-502.49	2700.71	1547.11	1748.78	-523.739	-1250.95	-892.74	-389.341	-200.34	-684.158	-2077.04	-283.934	-372.015	870.466	-52.4783	1148.23	99.7076	-1394.12	-1309.9	1934.76	146.907	-1865.22	-926.922
-3813.62	-1211.65	-1206	-1399.52	1118.44	48.6092	1145	1096.49	2088.07	602.365	-460.782	-511.013	-39.4532	-665.077	834.144	1011.86	1679.65	512.867	1247.89	-714.172	-991.168	1405.32	1927.42	-1039.5	-921.21	1138.47	1357.65	717.293	1696.36	1989.6	2788.53	586.733	2290.63	2233.93	-609.634	-917.947	879.208	-199.654	1435.99	1068.8	-400.711	-1756.13	-1368.65	104.578	1711.14	569.831	682.235	47.9737	566.912	1258.1
-2595.01	-562.045	-1943.01	-1522.43	87.7745	231.928	1437.38	3480.2	3435.55	38.0837	-1687.5	-1421.19	-930.903	569.354	2381.34	3610.94	3699.47	1558.96	1267.16	-1404	-1527	2089.11	480.264	-201.128	-117.219	1525.47	510.032	1387.77	2353.81	2694.93	975.88	-806.015	-49.2736	623.297	782.245	-20.3123	-700.846	521.162	629.948	-31.0738	-1344.04	-761.66	489.806	718.477	3021.32	1726.84	178.679	1034.31	-337.166	250.353
-2727.88	666.258	784.095	184.839	329.123	997.25	1143.81	4427.36	4498.62	1791.69	-719.55	-731.803	-917.721	787.426	2310.66	3156.46	1608.82	-1184.08	321.086	-1092.09	-677.783	498.105	1665.41	1344.29	2272.63	804.813	866.357	1490.53	102.498	1707.92	-559.995	-1789.43	-897.417	2110.73	357.603	-1106.58	-322.406	-945.913	1229.93	2668.09	202.888	500.222	837.346	1166.75	908.124	718.683	-543.835	-1975.17	-2099.21	-1578.4
-152.689	-308.281	843.735	-375.404	688.141	793.914	1130.9	1332.59	1884.59	165.835	1070.07	1079.74	-653.098	88.8203	1545.44	221.891	-1734.88	-1903.3	2200.47	834.652	310.209	1211.69	1784.39	1895.5	545.855	-283.302	240.439	1748.59	282.626	1117.49	-63.8669	-1508.09	-1893.18	-621.374	-119.324	1325.93	-344.684	1249.52	2509.41	1310.31	-2.05913	-135.876	45.7816	1565.99	1389.73	1003.22	1354.19	1400.38	-1242.35	-1696.6
571.364	1395.03	-267.129	1337.3	990.397	428.011	-1009.9	-438.899	2009.75	763.881	1230.15	1997.24	-308.718	-2203.06	440.249	1284.85	1001.94	-820.177	1667.49	425.951	-333.382	-769.408	-142.083	-190.183	-340.443	263.423	1668.56	634.641	-519.29	1704	-300.737	-668.723	-125.749	-3.9439	1347.86	1586.99	-1337.44	368.695	712.041	586.151	-228.337	1312.23	423.453	1612.71	2163.63	-21.4423	187.76	788.742	-162.866	-1076.14
560.107	763.534	-451.135	93.5309	2098.23	1363.9	-1082.31	-324.141	2340.43	2044.62	2590.76	1366.38	-2223.58	-2917.44	203.044	1898.42	1608.4	-620.097	-864.599	-466.64	994.309	-257.826	1757.76	1880.67	-128.238	751.525	1010.09	1081.37	1539.5	1810.38	314.721	52.6489	58.7205	-163.066	3577.3	2331.73	-231.077	394.84	96.011	434.625	2002.36	2999.69	2479.53	1683.14	792.703	-155.368	790.661	-131.176	-136.841	1155.9
129.366	1071.16	148.736	615.792	3668.9	2351.76	282.135	-16.5581	1946.07	2696.09	555.502	-3.80964	-1550.67	-437.918	-132.41	165.584	984.992	302.123	-133.666	-53.5106	-55.8711	709.694	2810.13	3310.46	1608.76	1472.3	1623.51	2790.04	3652.59	1468.53	1486.04	1290.31	2544.84	865.64	3699.5	2655.73	1130.57	2092.9	-539.064	-1035.37	-181.078	142.813	1148.67	95.9664	-774.546	-772.683	-792.595	-115.149	303.189	1607.26
-1503.94	-1365.02	-487.255	587.282	1084.45	2388.97	-59.4927	-1192.87	-1.69427	2031.24	2101.51	172.378	-454.919	1499.77	1504.38	918.864	-1565.59	-3294.54	-279.255	956.661	1223.12	965.791	852.437	544.063	-799.811	481.254	1315.12	2779.14	2535.82	80.51	1129.05	510.014	2033.54	1892.5	2217.27	1264.4	2402.67	1193.22	-576.442	-1269.48	-1165.39	487.427	-88.4889	60.6482	-2094.8	-857.193	-379.577	-482.671	-558.424	606.099
-1644.09	-361.693	-72.0203	1889.87	1340.2	2349.67	176.065	-2472.97	618.346	1671.94	165.473	-477.62	884.692	1661.87	1811.74	1298.35	-197.324	-1998.21	-1585.71	-1095.14	657.305	723.989	-1307.52	-1130.35	-4.54446	-1116.76	988.96	2047.39	154.874	-278.882	501.983	599.498	2001.52	-81.6182	300.682	2323.18	1984.69	1447.47	-391.103	-1778.57	-730.563	80.0266	765.985	127.785	-1389.74	-1010.7	-496.49	497.259	-297.156	-2434.2
521.215	-721.65	-483.965	237.256	563.65	770.497	818.961	1116.88	1433.02	-855.354	-451.512	631.392	2626.17	2165.45	1052.07	593.692	2188.08	-963.669	72.5602	-188.095	-814.406	-502.191	-630.096	-1036.85	958.015	2040.52	762.548	264.113	-660.718	1288.62	1268.59	451.494	2399.92	67.3747	499.509	1162.11	334.353	712.484	-423.366	416.224	1203.26	1524.24	2132.08	970.842	1201.24	-315.405	-2.01478	845.115	-94.5264	-487.147
923.387	-695.416	64.7457	157.12	1179.36	1644.12	2282.05	2615.42	-101.959	-2300.66	435.727	536.505	580.185	882.163	-680.301	-405.303	657.809	-485.525	-18.9664	1613.16	1028.37	2029.28	3024.2	-384.858	-1977.96	-395.931	332.339	-389.91	-747.148	1181.66	1392.61	1578.88	1022.54	-85.3423	-1314.84	661.503	26.3218	-493.47	-804.849	852.209	1361.04	1481.41	1455.8	3733.78	2952.6	617.066	-259.323	-575.557	-51.5256	-1042.26
2170.84	-525.855	-262.668	664.734	2470.6	3034.76	1773.96	1864.54	-1344.84	-767.405	-1289.58	-672.861	-430.834	-1476.25	-1435.25	-1325.02	-394.537	-1240.35	-426.885	1490.76	2107.77	-760.975	998.707	-1177.97	-2917.43	-2245.76	-799.257	643.676	351.099	1736.94	2553.2	1895.81	791.821	-446.224	180.471	1305.8	2783.33	1151.81	-669.549	349.13	1202.4	1270.21	2182.78	1618.99	1430.94	308.937	1504.51	491.542	-26.1988	-1072.82
-1800.67	110.853	-994.729	-1940.28	-1068.8	-275.038	399.127	542.385	-2260.49	-1071.34	420.419	-532.661	-386.792	-2162.86	-2759.23	586.892	-399	-1539.34	-1532.77	1137.38	1492.82	508.369	516.14	1064.18	2016.95	1863.15	553.882	1090.98	1942.96	2472.08	2869.05	2035.51	-408.824	-2056.13	-563.416	422.374	2232.18	975.738	1068.59	147.559	-846.756	974.33	2227.8	841.049	1220.04	-398.075	-122.692	1163.02	811.914	55.857
-1365.63	335.649	-101.874	-1167.26	-432.02	-995.583	165.155	-185.248	81.951	-196.32	-123.217	244.853	-553.555	-2151.05	-1965.65	-523.05	-614.018	-899.742	-384.923	-20.7873	-347.137	1069.51	1920.29	2809.58	-719.137	1381.84	2461.93	1561.74	370.813	936.241	2291.6	2654.84	-216.918	-909.031	1167.76	760.734	1566.55	-472.262	486.24	-25.4014	-453.716	-389.183	1573.26	4188.25	238.111	-886.268	13.8203	-316.234	-902.324	-873.22
-1727.11	-1156.87	-1268.22	540.18	419.147	473.221	-90.6303	-238.728	239.514	622.013	311.117	2101.43	-1917.44	-1566.27	-1529.31	-641.604	-133.732	809.128	607.84	1282.64	431.073	472.829	2004.93	1833.16	-1678.42	-503.171	1629.46	1546.3	647.012	1143.96	2146.52	2483.78	2384.32	1827.96	1765.07	626.647	1446.41	2607.14	601.572	-945.373	-1974.38	-2679.09	93.4484	2120.89	850.55	-1774.91	-610.968	-473.558	-112.525	2031.44
-2765.5	-917.858	-864.148	552.326	2777.47	924.393	739.417	280.265	119.847	-849.623	-1652.48	1291.46	628.799	-1245.07	1625.41	505.463	-791.371	58.2751	-381.408	83.8292	906.836	-870.374	1799.77	1393.28	1050.68	2920.53	2477.87	1418.91	-596.536	-1331.48	-1454.66	1378.79	1756.23	904.76	-333.842	1508.97	2300.65	1432.31	625.068	-1670.69	-3638.33	-3209.8	-2765.68	-115.487	2412.17	1351.64	323.677	-1150.35	26.0612	2997.81
-333.958	71.0289	530.7	1035.06	770.971	30.4758	975.381	-1568.35	-3049.11	-1569.72	-775.897	637.034	522.125	362.667	921.302	373.174	378.354	553.584	-753.017	-2014.83	-1137.63	-1133.76	1089.1	1029.49	2742.05	1752.47	1095.21	925.257	-229.708	209.284	-638.301	539.845	1726.98	107.317	-369.075	1816.09	1124.83	14.9016	-354.771	-1334.95	-2575.84	-2723.06	-2016.55	-1369.5	896.789	-293.913	-313.792	-1776.62	-602.735	-108.678
359.046	801.894	-92.8427	-355.522	-475.982	-34.546	546.16	-722.73	-2053.06	-2184.39	-325.306	440.659	-661.488	-694.659	990.693	2128.04	672.835	94.6063	-309.952	-865.329	741.062	-1009.68	1044.45	1095.76	1012.96	719.138	-972.891	-1125.34	-404.676	1088.64	61.1837	1180.42	1835.94	-516.658	682.13	-14.6522	-355.219	389.7	1455.44	-594.671	-849.065	-1158.01	-797.669	695.407	-503.664	-1126.5	-13.69	-208.25	-27.2985	-794.33
-370.07	-288.206	-1047.97	1093.48	-659.36	1011.22	1430.25	202.932	-327.031	474.351	600.534	381.674	-780.024	-369.247	692.287	1979.27	133.932	-301.44	15.2193	-689.01	342.964	-1307.55	-1363.9	-1164.98	-2446.43	-710.101	487.305	699.209	-2059.37	-2439.66	585.924	1499.78	-898.633	-138.574	-2050.24	-700.572	466.407	983.93	2149.51	1161.61	-483.802	959.498	1667.76	1188.36	-788.393	-971.34	758.971	1032.03	-738.266	-2122.14
-933.847	-673.853	-419.957	-173.215	368.649	480.28	1286.93	974.905	-795.005	168.081	-2031	-2215.54	-477.358	552.828	2305.04	1954.64	1986.3	-437.585	76.2798	-1190.09	-1182.1	-2602.05	-2138.18	-875.765	-725.394	-931.146	163.874	315.044	-1816.52	-1066.01	1249.89	-402.941	-468.118	-698.137	-1195.84	-1222.91	307.101	478.298	1666.62	-512.57	-256.543	228.214	1050.74	-2.0096	-1226.86	-728.373	461.388	539.081	-639.367	-1174.69
-2127.58	-2442.31	-387.504	269.642	2216.18	-906.444	-660.138	-793.333	-523.874	473.717	-2896.49	-2115.89	-1231.67	894.852	2495.87	1470.6	2823.45	2056.04	1035.55	223.167	-244.495	39.1713	530.913	-822.961	64.3924	284.47	639.715	1088.96	-468.016	-270.368	467.595	140.913	-1136.69	-668.099	-1831.65	230.113	490.469	1330.06	450.788	705.286	1746.91	1626	1138.68	-722.675	-1201.01	612.227	2097.71	1412.33	757.386	-1006.14
-2618.4	-2607.06	-1569.51	-1617.68	927.613	523.303	-734.23	-824.369	613.152	358.024	-1433.99	-2161.15	354.238	1228.07	904.646	449.168	1036.69	1842.69	2930.08	395.881	1885.65	1475.01	1802.85	1475.44	880.788	248.563	421.44	97.6658	-547.892	-1231.56	-686.254	596.32	-248.094	-714.518	-327.552	561.678	430.592	1009.74	911.122	689.28	1204.51	-336.646	-408.781	642.122	112.745	-584.34	767.69	180.064	-270.931	307.785
-2152.04	-204.403	166.935	-972.283	-1222.62	-340.936	1148.46	246.673	963.214	1508.21	-70.9507	470.44	1888.44	415.488	115.366	-511.09	1582.29	3097.51	622.301	-133.993	982.956	1154.73	1577.54	1224.29	390.717	-1255.42	177.396	1734.96	769.721	-203.762	-766.329	-1086.45	-256.998	-1134.21	-1274.81	-445.894	-647.548	291.792	2497.21	1215.75	-811.987	-1055.67	-425.252	-171.13	-1056.04	-1578.51	1948.88	2412.98	2975.18	1292.17
11.1776	191.672	978.588	848.64	-2887.48	-523.063	-579.812	87.2908	1006.04	893.856	-247.393	422.506	1703.77	69.1761	-85.8027	-674.07	24.6079	61.5748	659.254	215.957	-147.386	-87.8998	-542.304	-1760.73	422.063	-1028.18	360.961	1928.83	561.825	114.87	-608.223	-986.822	-135.291	-2382.82	-777.574	513.238	260.205	147.512	2125.91	1499.27	1133.89	-158.434	-78.2871	72.0671	-1214.44	-1870.38	2133.48	3119.87	924.511	-133.303
-1067.88	-2862.19	-2331.49	-2414.63	-663.448	-398.277	219.637	813.431	243.615	-1508.93	-292.677	-251.818	1009.99	-602.016	-1303.06	-821.083	-830.532	-218.004	1883.23	1594.1	-316.53	150.945	-308.564	-1817.07	324.059	797.58	1414.89	2849.32	1322.67	-975.871	-1535.65	-2251.87	-2314.63	112.678	325.071	-437.365	-493.285	-1572.49	1943.46	2656.57	2069.65	1397.74	981.616	849.384	-54.2258	-953.2	1436.57	3860.89	193.703	498.961
-2358.2	-3163.65	-1157.21	-278.419	190.946	508.205	-1072.46	-312.036	-77.5646	-299.868	-6.02976	211.941	873.082	350.855	-607.5	-1568.6	-1054.26	1321.34	1917.66	1428.2	-437.15	-464.303	300.657	-608.897	-1194.1	2382.64	2267.61	1988.51	367.349	818.344	1711.66	314.612	-466.543	1086.74	-39.2874	-607.208	-1258.09	-713.752	2923.99	3156.5	1412.03	2337.17	2301.89	334.607	-605.884	-839.953	26.7979	465.237	-1346.93	-1288.84
-1125.89	-398.363	378.267	-1437.53	-1253.93	-335.434	95.9884	-1109.64	-348.988	-2551.28	-625.421	84.6469	1929.16	3713	1947.22	1648.96	-1159.79	888.208	3108.38	329.42	-214.127	614.023	-192.361	-3018.65	156.052	2470.38	1474.9	-1422.15	-1944.58	-270.693	1073.44	1035.52	-227.347	-1605.49	868.301	-995.865	-1065.46	-132.389	842.562	180.698	1396.71	1382.91	2915.46	864.768	-1019.84	-1318.91	-1131.57	590.257	750.16	-139.349
-1589.95	-188.379	-576.016	-2173.94	-1014.09	-192.912	-202.058	-2949.01	-1449.64	-1867.55	-1381.63	85.7788	1213.48	1499.8	958.458	1917.48	-975.738	1019.07	3044.81	897.581	1817.51	1200.36	-226.404	-1005.48	1327.44	-1364.42	-1913.02	-389.93	-245.185	-21.2749	1169.8	908.083	1986.75	388.136	-375.765	-1355.73	-1072.71	-926.923	-522.519	192.128	1687.98	1464	666.129	989.797	-303.339	-1656.79	-461.898	1388.22	173.681	964.08
-735.833	-2570.28	-1825.94	-175.787	1726.49	1511.6	-1001.73	-2169.8	-1545.74	-459.6	-1387.28	-665.666	-552.379	-270.032	47.058	211.161	-301.073	-200.915	-339.361	-935.533	115.798	-772.299	-758.901	65.2432	-489.014	-2733.17	-1245.95	1183.96	-624.812	607.484	2499.19	1999.71	113.847	750.719	317.454	-1271.29	-1871.25	-231.614	926.202	2276.71	1755.94	582.636	895.812	286.448	-491.815	-686.34	2029.62	1692.2	735.492	671.273
-1255.59	-3089.99	-1469.21	278.998	2437.41	81.6495	-1686.89	-1137.02	-117.867	603.679	-619.025	273.662	383.235	96.398	268.581	-1055.06	-545.928	-76.2716	424.468	-923.102	-1584.23	-878.861	316.745	-223.536	-812.864	578.328	-1426.41	1432.85	-108.201	-80.0034	1056.54	1820.74	-1861.59	549.54	1741.19	-753.326	-40.9656	2142.79	2763.05	1226.59	389.944	-1345.91	-235.387	207.768	1131.44	720.56	824.238	-176.243	105.5	-394.875
-1496.99	-2812.87	-469.562	1969.21	2387.73	69.8629	-1588.08	-583.02	789.641	2257.71	-573.762	365.64	-615.734	-989.339	-710.906	-2319.45	-2335.18	-1124.29	1138.94	146.269	-1691.36	-976.008	1348.38	126.985	43.0919	1088.88	-1672.37	-446.155	-1492.57	-47.2166	-191.84	1254.71	607.76	1415.75	1072.99	-88.8004	1081.25	1513.05	268.191	-806.025	-959.091	-2135.15	-838.512	-316.56	697.975	-6.57711	674.837	-290.841	-732.179	-813.989
-1685.13	-2384.27	-1270.17	-1932.22	1587.78	-3.04059	-158.306	-843.208	-498.543	2176.55	441.189	165.573	-400.37	-1080.33	-894.447	-2233.04	-4334.77	-1387.31	1819.48	1636.17	650.465	-230.675	-275.308	597.818	115.623	-344.823	-354.313	-3112.68	-2196.77	-382.837	-527.687	1669.53	1662.26	1195.95	-289.038	-193.175	1285.35	741.265	733.805	557.285	-367.218	-1896.64	173.491	176.739	1161.52	518.244	1710.29	874.215	-1695.87	-360.701
-919.021	-1446.46	-2121.08	-2935.97	477.084	-384.477	14.8583	-1478.2	-1842.79	695.261	1129.97	-2697.68	-708.066	-572.293	-680.841	-1099.51	-1706.86	1373.91	2339.21	762.109	-60.4802	954.355	56.5863	-642.865	755.401	785.487	339.642	-1982.69	-678.181	-720.278	468.679	1429.41	1813.24	552.535	83.7056	169.042	-891.663	-1317.13	1385.5	1780.07	-1098.1	-21.9027	1614.87	-1307.46	-542.408	-70.1239	1179.65	142.024	-463.744	-2189.28
-1173.54	397.055	-823.912	-1204.7	525.423	1545.33	-66.0066	-1761.32	-656.311	-637.018	2172.56	633.53	794.799	343.673	-578.459	-1493.5	193.413	-1232.26	-838.646	-1859.29	-745.458	1485.47	1280.38	-1334.87	502.434	2244.1	874.827	-601.497	-700.555	-168.41	1083.17	1280.11	650.692	-714.669	-139.948	-1046.58	-1199.74	-521.715	550.57	2328.64	1073.42	211.406	514.127	281.704	-44.6088	-269.07	574.228	1264.19	-74.5615	-2683.03
-1507.38	-572.146	-1915.72	-2484.31	-428.616	508.912	-1706.99	-2110.24	-778.395	901.783	1940.89	510.301	110.878	316.62	-426.657	-1073.83	-23.4719	-1725.72	-442.643	788.199	1186.27	1672.93	2306.51	1916.47	656.987	-1779.74	-259.826	448.733	1739.09	-73.2224	1460.08	1599.54	348.272	237.483	-378.133	470.262	1095.6	509.361	-1031.36	-567.555	-88.4456	-443.157	966.11	1618.26	1272.4	778.111	-53.6632	1359.33	359.339	-2782.05
1054.16	-1114.92	-2589.23	-1175.48	-1534.76	-94.66	-1734.04	-2434.02	-1659.64	1865.93	2829.33	-735.718	637.002	-384.254	-945.506	-2139.03	-2935.71	-3904.35	-2107.41	410.226	640.31	-943.762	1817.51	1065.4	-77.939	-790.259	-131.04	695.72	1704.46	429.936	1087.71	290.618	398.704	474.223	-657.635	1078.73	1538.17	597.377	-337.31	-46.0874	565.165	1214.22	2508.93	4084.8	1643.64	-207.414	779.984	2797.77	2521.47	-345.516
258.344	-1572.64	-2176.69	-738.864	595.119	306.572	-1709.47	-1578.75	-984.836	1720.78	2707.22	-161.214	-652.643	-922.628	-639.093	-1568.33	-3060.95	-2908.82	-1962.96	-1349.23	-132.101	263.144	1356.92	-534.916	638.303	58.4136	194.82	766.605	1639.85	572.977	-947.868	-1097.51	-1334.48	-330.124	-51.3526	205.62	616.739	2277.79	2487.57	818.631	-1040.37	-275.177	2318.63	4209.95	1671.52	-160.909	1899.88	2596.55	1184.8	-929.729
-825.644	-1319.26	-3589.96	-2406.39	488.519	75.202	-1583.64	-1452.42	-912.041	2282.64	1541.12	-1714	-2348.79	-1256.01	-631.472	391.317	-1900.76	-1174.44	-1966.19	24.8941	-194.282	813.003	553.417	-792.386	-96.1669	828.395	808.5	1093.32	1135.73	-1311.78	-1400.84	-452.44	-1149.91	-1676.66	-2646.44	-2914.56	-733.503	171.361	512.5	-736.003	577.918	1162.67	-112.046	589.6	1086.81	-188.358	1580.5	1870.34	-536.799	-3464.12
-2310.56	-1729.92	-2797.83	-163.751	1855.38	287.713	1397.69	-2376.08	-1704.15	1163.86	-58.1196	-507.248	1311.19	-447.327	1278.93	1158.03	-624.344	-251.772	702.214	-533.743	-417.867	1247.01	1198.19	949.699	1472.73	319.967	376.427	827.188	53.612	-779.856	-127.568	34.4039	-1217.4	-2468.47	-2584.19	-1449.63	595.766	630.955	826.093	835.732	169.803	-304.876	984.075	388.79	233.851	-1185.12	-129.507	1664.55	512.397	-2460.64
-3307.54	-2439.52	-2421.16	-2020.48	-649.38	-185.769	-579.385	-2610.76	-1499.39	-583.859	-1146.16	-385.108	1218.63	127.015	162.475	-1255.87	-866.514	-1314.68	-890.961	198.116	2048.6	1527.91	747.32	469.979	-689.699	-2188.47	-1112.93	-269.251	1227.45	371.361	-1802.59	-592.68	-2209.41	-1818.34	-1088.51	973.72	1880.49	804.593	651.492	2412.82	872.85	-1622.58	-1310.36	-263.621	-871.477	-2596.63	-2705.17	1178.95	792.079	-715.23
-1369.53	-664.371	-825.558	-1165.15	-750.325	138.536	-1466.26	-1312.1	38.4104	-1137.33	-1665.91	273.381	-34.7881	-258.608	185.865	-980.137	-280.543	-529.104	370.998	1987.75	1265.12	1577.12	194.956	-636.751	-1217.15	-1755.33	-1584.7	-733.327	172.25	-348.316	638.569	1334.95	-219.473	-1636.31	-574.59	1462.42	2019.12	-2377.9	-847.915	1467.31	2186.47	900.548	-384.753	570.508	411.952	-347.663	-1284.85	1408.13	1934.04	1553.2
-1708.12	-2134.26	-2177.28	-11.0348	818.275	628.332	-397.29	63.0749	420.548	-1108.52	-793.364	901.799	2093.83	1404.35	1547.71	62.9191	-882.534	-1677.82	1212.93	1828.62	459.816	637.984	349.229	831.426	736.043	1547.9	-844.514	-635.013	352.376	888.685	1022.43	-1083.34	-746.698	14.4245	145.011	2329.26	2687.53	373.875	415.152	2201.96	1466.65	1668.16	-1335.19	-45.22	-429.35	-758.174	-1194.97	-140.413	1058.61	1468.46
-588.293	-3276.07	-1350.01	977.067	872.926	2307.57	2045.84	696.36	-14.4887	298.636	-581.732	254.019	2057.28	2076.99	363.995	-402.792	-1948.89	-2014.07	-118.017	838.747	2175.82	1849.46	849.836	-44.8376	-8.22824	-195.447	-222.167	-309.045	271.514	1569.06	923.939	-1077.41	222.009	1749.7	-1294.27	1511.53	1738.15	194.817	61.3112	2210.01	2330.83	1043.34	578.901	903.236	-621.572	1173.21	744.815	465.225	288.233	350.303
-100.307	-2132.77	-1703.38	910.926	362.798	60.1251	1527.3	249.793	482.76	369.71	-2004.4	-923.372	642.965	286.563	-578.685	875.397	-705.249	1344.87	-11.678	-203.015	454.557	2452.33	1495.58	2232.88	672.872	1336.02	1309.64	-131.266	1292.34	1107.75	-873.182	-1229.85	708.282	1232.54	-499.906	876.903	-991.789	-1779.67	-2141.58	-607.899	600.238	791.456	1871.73	629.285	-426.346	725.075	457.133	265.167	717.929	-390.155
1063.67	-1347.75	-818.646	79.7437	-150.501	107.638	637.326	2311.16	1253.14	-841.27	-48.4814	2876.25	1647.62	-1271.8	-2205.28	953.592	978.008	1311.53	-405.429	-171.238	-771.268	48.025	179.762	1938.62	436.061	1814.25	-656.007	-2739.53	-1544.11	-383.143	-1293.34	-2805.75	-869.085	275.53	2569.79	2136.87	434.833	294.891	-1435.81	-662.078	394.555	2658.32	1443.99	397.891	-1221.83	-1223.35	1480.57	-568.779	-1986.59	-1354.28
-491.435	-347.212	-1360.41	522.549	-430.611	-2391.28	-1371.91	1147.11	-176.355	-2933.53	-1173.3	-39.7895	-663.785	-507.046	-52.906	1083.57	-701.671	-1229.09	-992.293	-1034.83	355.147	-930.469	-184.833	-582.883	-2831.97	-743.365	-322.05	-613.935	-925.689	-177.336	-709.916	-2019.03	-1132.85	-1499.12	139.342	136.755	775.714	654.742	659.073	1333.97	429.572	988.56	806.742	1051.76	-356.983	-299.004	40.2223	-2007.45	-68.4005	857.041
-2303.59	-621.383	573.88	244.377	-683.024	396.953	284.718	-2051.79	185.256	-1424.17	-648.965	921.141	972.301	1071.62	-566.185	121.982	-1817.36	-1467.66	-955.441	-2137.44	-354.308	-1848.09	-835.516	-526.642	-2778.04	-1735.5	-1405.08	-610.038	1154.83	2660.95	-247.642	-2294.75	-1042.68	-1078.26	-1851.72	-1148.59	854.722	-263.931	-551.58	110.26	-40.2064	491.214	-318.142	435.704	1131.71	900.819	-135.63	252.287	-136.37	-330.37
-651.207	-704.013	-667.336	-844.387	-941.2	-373.827	-216.459	70.3575	1436.75	-1319.48	-877.065	182.535	2549.73	-293.378	-889.803	-515.786	-2110.88	-1206.3	-472.622	-2521.16	-1581.45	-1401.68	-1110.76	-2958.46	-2312.48	106.284	-1168.3	-787.372	2033.98	1489.88	784.137	-594.316	444.906	-488.039	-2456.35	-887.171	-559.064	-1796.92	-1434.23	-1172.12	25.3627	700.772	-742.545	961.231	-624.04	-2056.41	-528.428	-2254.02	-2044.49	-1940.91
108.818	-426.148	739.392	-104.316	2077.29	633.03	809.878	2189.76	1823.08	-462.341	-1250.25	443.714	1631.76	-1189.97	-43.3566	-439.397	-68.354	-187.85	875.375	-1412.68	-1202.12	-1109.21	-1682.81	-2207.98	-1925.45	-158.57	525.41	-688.538	-875.064	-1639.1	267.338	1547.12	1431.99	506.268	-287.837	-1089.75	217.795	862.251	746.831	1713.14	389.002	1450.31	318.048	838.909	519.198	-3053.06	-1058.9	-1164.67	-1383.04	-1656.99
-618.168	-1603.78	1446.42	412.784	638.08	1282.86	885.246	557.687	1990.96	829.618	106.14	1098.97	848.045	437.483	-466.39	-278.741	1641.64	-107.172	-592.529	-213.855	-2007.56	201.777	894.733	26.9895	-1395.83	749.617	1214.46	-120.233	60.676	-974.841	1201.96	1281.84	-159.563	-398.321	-382.241	206.388	145.289	48.998	79.9696	942.952	1081.1	271.829	-1215.92	-548.329	-553.843	-2959.4	-3098.86	-1276.32	1421.41	402.691
-941.906	963.067	1151.62	800.859	1588.17	2702.38	2041.7	-55.4065	-516.998	28.7942	-658.495	250.064	1410.85	1193	-218.573	864.765	-948.755	-445.056	16.1105	2125.14	2713.28	1797.06	-358.033	-83.1248	-587.283	-1364.78	-1384.09	-2523.94	-1788.97	-1066.76	-556.515	-1832.49	-4182.31	-2175.37	-424.862	53.5912	24.5496	-276.108	-673.325	14.9102	2221.21	1186.14	-141.805	-1126.48	-340.02	-1904.73	-1450.69	-1702.55	123.015	235.996
-244.633	305.436	-134.98	-469.245	144.669	1698.81	1667.32	-249.558	-286.339	-1666.36	-2422.65	-93.2896	-437.29	420.782	-1300.68	-1712.07	-1131.12	-2695.65	-1875.52	-544.726	1239.33	-968.781	-1871.34	680.972	-1477.21	-2002.03	-1761.16	-1711.38	-3558.76	-2123.5	1187.49	-724.141	-1675.02	-1039.48	5.2301	-547.376	-466.103	-1662.9	-654.436	-1001.24	922.088	-509.246	-683.015	195.334	-492.169	-1726.78	54.3013	-1832.88	-1993.18	-1443.4
224.617	-565.935	-1597.63	-855.536	992.845	-1006.69	-3089.73	-2213.9	-590.959	-2882.66	-539.867	442.623	892.825	499.722	-1359.82	-2134.73	-2603.73	-3595.8	-439.931	-996.072	-363.981	-960.854	-2777.92	-2046.82	-3331.74	-2456.65	822.213	967.835	-345.46	-663.861	-315.659	-1380.65	-1286.07	71.3844	-864.79	-63.6913	-1768.05	-2455.89	-730.763	-696.93	-304.099	209.103	-740.016	-588.448	-801.916	-2947.39	-1592.98	-1998.51	-2362.47	-2354.66
-1042.93	-1299.09	-1313.08	-868.292	965.055	-699.862	-2408.24	-2635.87	-2426.35	-1535.47	-1138.02	-1787.09	-862.824	986.995	1883.72	-4.7007	-915.372	-623.131	-513.079	-1394.75	-1368.54	-364.919	-1371.83	-1931.28	-1024.79	-1680.59	-286.644	-321.036	-2313.44	-770.192	216.853	-1002.64	-2665.48	-1367.37	-1796.46	-83.2448	605.369	902.706	901.253	-836.021	-137.292	506.876	335.314	-1168.03	-1177.99	-1304.45	-330.317	-972.585	-516.749	-1730.05
-2788.85	-2607.46	-394.882	487.021	2404.43	-2.53497	-493.195	192.971	-316.37	-553.238	-974.216	-102.992	281.734	-1354.99	408.647	2079.87	-131.205	-778.443	-298.589	-1349.51	-1450	-2620.94	-3307.04	-1347.77	359.483	-19.9951	-1713.53	-1897.68	-1555.53	492.603	124.936	-1713.27	-2903.06	-2300.88	-837.26	-872.273	4.50959	941.247	232.476	-521.859	697.589	1164.46	3320.95	1914.54	80.1809	250.021	1090.02	-355.843	-711.545	-1636.85
-1196.39	-2256.45	-388.901	-381.824	-1211.5	-1945.84	-1805.42	350.703	733.425	386.909	1987.02	1638.07	188.272	-2089.48	-1673.66	530.91	610.401	170.362	2116.64	1248.35	1628.92	-1654.79	-2435.67	-599.834	-1309.56	-1256.54	-2951.74	-978.85	769.864	886.016	-3683.16	-3728.39	-1752.57	-2756.29	-774.083	850.065	818.178	-373.708	1468.12	-340.907	-353.098	-1056.12	2322.67	1329.71	2089.16	-1200.47	456.661	-256.879	-139.025	-2038.68
1518.43	642.19	-2259.89	-2702.61	-2447.87	-830.495	-1216.22	-720.8	1377	136.195	1315.13	1812.84	-601.443	-1500.28	-2483.21	1788.74	1486.98	1723.74	1529.53	221.484	2316.71	1991.17	61.0733	-1473.03	-285.51	-2128.71	-1649.99	576.277	30.841	-1531.59	-1314.64	-807.449	-696.378	-2471.46	-2330.24	608.291	654.649	-1976.6	-1204.76	-903.651	-744.085	826.235	-187.477	671.601	1556.03	1125.81	566.554	-338.134	-95.5096	-1946.6
237.118	-601.628	-1017.54	-2339.74	-3015.28	-1708.58	405.834	892.2	1700.25	210.165	76.0202	601.253	-3170.6	-2579	-3301.05	411.273	-63.9869	654.65	1402.98	542.448	603.458	600.802	-999.835	-2123.8	-464.779	-1628.37	-750.293	-723.106	-1311.77	-2111.9	-453.292	-2004.75	-5200.87	-3476.19	253.215	1132.83	1409.4	1376.69	-534.77	-2429.65	-1084.88	427.146	-1266.31	223.15	2227.26	3402.79	605.031	-2340.06	-2132.6	257.757
1318.48	303.38	1361.49	-448.431	-2081.92	-989.966	941.218	618.334	-601.679	1270.81	-91.4884	1261.86	-1189.65	-3051.52	-1564.04	1045.84	300.263	-1275.1	-1850.67	494.624	1202.81	-71.079	-1368.58	-1669.95	-1066.6	138.606	111.04	209.208	-556.547	-1490.16	-1539.82	-1292.72	-4324.65	-4857.3	-2480.17	-1163.02	227.345	787.936	-1878.47	-1789.14	688.44	732.479	-666.76	-839.115	996.669	-367.965	1571.41	-2138.46	-2957.74	447.638
728.254	2073.69	1101.64	-1777.04	-1010.95	-1285.29	174.73	34.8235	-1387.14	508.504	418.634	1374.45	368.091	931.18	175.68	-443.541	306.189	-1991.62	-2365.9	-789.671	-18.0152	-1338.83	-766.946	-425.821	-2020.12	170.504	-1633.29	-815.133	-505.786	17.3271	-1513.45	-1338.06	-2100.77	-4251.14	-4259.72	-1313.02	1058.57	-1589.28	-2717.78	-1287.89	949.098	-1336.14	-1142.37	-800.043	2.62285	-1286.45	198.751	-925.462	283.765	199.825
1691.35	2300.46	-269.212	546.075	-734.281	-226.053	-800.621	-723.538	-248.096	970.309	911.636	774.898	-250.461	-413.187	-865.543	345.39	-875.891	-458.538	-313.831	-1583.55	-252.517	-1451.93	-642.689	541.592	-3042.48	-1024.72	-2591.81	-2134.45	-365.651	1692.5	-337.55	-1955.39	-2208.47	-3951.92	-666.777	-1934.57	-1120.58	-1273.04	-693.232	-173.745	747.67	133.564	-877.712	-1565.95	384.028	1921.5	218.71	-688.698	-1542.5	127.449
1202.9	-199.383	-1382.34	-1385.08	-2519.4	-468.982	-891.416	-1933.16	-320.518	109.594	681.503	2604.38	-208.013	-1457.52	-1578.02	2.92707	354.339	3345.99	3330.92	-245.281	682.702	518.934	901.167	-49.8107	-3371.04	-1155.75	-669.179	-1100.97	-3020.91	-2646.7	-757.743	-970.141	-1152.75	-3086.6	-1606.51	-2153.15	-4499.85	-1642.12	-390.802	2937.63	1643.94	760.373	1609.26	-1198.95	-1076.56	1188.43	209.431	-1769.89	-2239.68	-2159.21
-32.3045	368.41	-964.239	-763.627	-994.87	1139.13	349.866	-861.357	-401.757	-894.171	-1198.41	1693.15	1560.23	561.588	804.365	441.233	1820.09	2018.86	3201.1	2339.91	305.424	-1006.2	655.542	166.434	-784.551	-2202.71	272.165	-1024.88	-1791.45	-1564.27	-1071.3	1085.98	-638.809	-1374.46	-790.267	503.927	-1115.04	-1645.09	346.533	1807.97	65.334	-1152.6	-666.091	-1092.42	-281.872	724.587	270.785	-437.561	-3134.99	-2510.37
-3143.8	-375.187	1356.35	1524.05	-356.981	368.291	3477.36	-50.0343	-1926.57	-1213.26	-843.328	2390.54	1034.19	-136.26	-1183.54	-66.6694	39.4776	1163.67	2926.19	1043.46	-155.182	-772.271	-62.5442	811.022	-1260.78	-2103.43	-2578.46	-2199.54	-1780.13	-1215.17	-325.907	-145.357	-1873.7	-2246.3	-2337.82	-760.859	975.369	84.0438	1444.93	2570.03	-2525.61	-2722.07	-2293.68	618.496	142.277	-872.347	-1253.38	-383.798	-294.656	-1653.2
233.804	1405.95	1913.53	1960.8	297.831	2196.13	3222.99	1266.55	-1474	-58.412	-1466.79	1495.25	2582.36	1548.48	1105.76	633.288	406.413	587.311	1440.8	925.997	-779.782	-683.806	-548.566	-1606.79	1395.14	-1810.64	-593.167	-413.268	-1089.35	-947.691	466.109	-1425.94	-1974.27	-1024.96	-3410.15	-2381.34	-1453.02	583.444	2001.34	-5.94562	-2908.96	-3417.52	-136.244	2343.66	-481.126	251.793	239.18	-1438.57	-28.2226	-895.155
-208.487	-792.656	192.962	2046.74	3433.34	1825.92	695.624	2908.84	1723.2	1441.24	-432.447	1176.55	3285.72	2414.25	762.83	95.2198	1877.64	1072.44	2253.26	94.8239	-1739.89	-1283.26	-937.397	-229.23	274.801	439.724	430.071	138.971	1379.89	942.627	136.931	-1532.36	-712.817	-2169.76	-2352.44	-83.7466	267.386	-119.153	-2472.01	-2749.3	-2137.77	-2183.26	546.334	-112.168	-2205.78	-307.02	1397.01	-1167.31	-1521.88	-896.5
-2469.45	-2837.42	-528.989	297.633	919.268	430.223	1047.25	1168.73	1885.7	-1252.85	291.457	2456.2	1335.91	121.836	560.975	-910.658	607.89	645.149	-788.468	-2328.46	-2781.21	-1185.1	-2459.74	-362.353	101.242	432.594	2603.44	1403.45	203.742	375.185	-15.6455	-1005.46	-510.444	-1639.19	-1080.5	-95.9994	-199.418	-1279.12	-1554.89	542.034	356.798	-2131.87	-1320.39	-1489.2	-2957.22	-2455.43	424.626	-627.725	-2520.63	-2131.67
-1858.43	-2560.36	-1521.56	-1458.45	-1938.65	-2299.38	-1875.12	641.882	2216.35	456.581	-354.399	-16.973	19.6841	324.289	952.497	1009.48	1795.29	336.249	-1680.14	-3489.81	-3555.37	-1444.81	-1075.3	-360.404	-208.731	-1094.67	1080.78	658.056	951.717	251.559	-704.11	-1157.04	-154.775	-891.258	531.605	-1603.88	-2256.13	-772.609	1628.6	1960.25	-25.0743	-2176.57	-1073.16	-728.578	-1425.1	-1325.04	-499.76	329.62	-109.59	-2584.02
-2025.89	-2294.22	-1551.72	-352.665	-400.764	-498.272	-2145.15	-41.1431	62.8132	-971.031	-194.599	1555.4	1040.4	243.85	288.676	61.6553	-514.103	-846.928	-1987.13	-1611.37	-1824.01	-1476.45	-478.668	-2821.41	-1547.15	-634.511	-826.754	-539.383	908.111	61.5972	-748.298	-974.947	-1579.46	-1861.2	-617.66	-883.29	159.423	1293.31	990.857	83.837	-1029.86	-954.053	-493.359	-327.692	-1135.9	440.661	1314.74	-255.767	-674.488	-540.518
-2087.72	-2383	-2777.31	-1067.51	-167.777	-370.043	-1905.28	774.49	-1842.02	-1864.73	-46.3205	858.044	-837.669	-1167.47	-348.783	-1009.73	173.893	-263.566	-1866.44	-825.6	170.731	319.334	-1317.54	-1675.51	298.266	-469.645	-273.107	51.2064	-276.872	-2395.47	-2510.91	-2062.71	-2081.82	-3314.68	-2385.23	-937.67	978.676	349.988	233.071	259.461	-1418.76	-1251.05	-201.701	-512.321	-535.6	193.241	718.954	-1042.91	485.73	1274.03
67.5249	-56.889	-1062.12	-1389.1	-1054.86	-522.606	1946.37	-200.363	-681.999	-816.779	313.122	-1449.92	-1923.78	-1569.09	-1026.35	153.97	-379.31	-108.624	-1584.38	-869.357	897.371	1656.15	280.693	369.656	1163.34	1374.89	-275.06	-436.206	-1463.61	-2125.82	-2035.99	-1539.41	-2438.81	-1512.94	-1798.2	-2370.96	-73.5833	148.765	-656.33	-1658.28	-1236.54	-1132.23	-324.6	348.307	693.343	646.763	861.656	-946.509	-1497.73	450.05
2768.45	386.559	-1576.9	-2235.48	-547.623	-425.835	-105.415	-537.04	731.201	8.50123	-496.14	-572.863	-416.258	401.669	-38.9331	-573.755	-2311.87	-954.071	290.749	369.123	828.641	813.077	826.958	1207.78	1431.64	1714.45	518.626	-519.124	-762.944	264.815	-978.48	-1947.73	-3048.22	204.218	309.481	-540.066	-596.105	-947.947	-1138.56	-1398.19	-2696.35	-136.755	-568.509	-258.374	376.526	125.354	376.186	67.3518	-1998.89	-1280.74
1512.23	-643.695	-1795.45	576.746	1214.16	1132.81	477.025	-862.549	1560.1	-181.42	2108.03	3026.49	1167.48	-531.774	-205.744	-154.977	388.218	-158.645	2548.6	1314.42	1447.13	1858.68	-1125.01	391.207	1125.74	556.287	-85.758	415.193	2712.18	3150.77	-361.063	-584.434	-1549.11	505.102	1129.54	-681.044	-1672.92	135.947	891.731	-1664.72	-2027.77	321.536	1059.44	-1883.41	-1872.4	-2028.83	-2201.16	73.8443	20.8308	-798.313
-92.3213	-951.536	-1239.9	476.668	87.8822	1861.33	2338.27	-42.4966	1299.64	1165.4	1197.82	-469.152	-47.344	-1530.38	-986.141	-1094.37	-462.165	736.073	2038.26	121.806	1802.64	402.022	35.8367	459.41	-254.558	240.172	1108.08	1183.55	3618.71	2787.24	1032.11	-139.427	-419.748	668.417	-601.888	-1804.7	-145.349	-753.106	-106.949	1489.69	1640.82	700.62	-562.617	-2201.18	234.223	-402.935	-1117.56	-203.884	-111.281	100.157
-788.156	-858.373	-402.588	-1182.69	-2967.39	-339.826	1205.01	928.892	789.63	2260.45	2996.11	423.679	-787.02	1294.16	998.086	-763.525	-592.135	-903.776	703.908	-7.24448	1222.64	-734.765	-953.944	-545.606	-2580.6	-1864.35	364.922	215.404	1099.58	2083.94	2233.27	624.237	-99.1628	712.867	-212.708	-1149.54	67.2545	-1463.92	-1033.84	1346.72	1324.01	777.002	-474.959	-839.945	-740.906	-792.247	-907.832	285.285	-1530.48	-544.828
-2301.44	-45.8475	-1139.52	-1908.34	-3211.14	-1325.1	-116.512	796.156	1445.51	2944.76	2086.16	-1776.13	195.828	1472.2	-517.949	-1190.08	-1125.86	378.496	398.066	-216.378	1577.78	-702.938	-1884.82	-558.701	-2340.14	-125.955	-946.116	-712.063	-148.755	2049.75	2709.9	572.852	114.653	49.9292	642.528	-1054.79	-2755.73	-719.986	551.102	818.775	110.906	265.24	-399.758	337.753	1253.65	455.863	171.13	411.532	-587.985	175.486
-1180.59	-605.521	82.8708	-191.007	-2330.77	-2849.53	501.062	2895.94	314.002	-367.483	395.341	-593.438	-112.56	699.344	88.8344	-2273.03	-920.548	897.04	713.492	507.513	1730.36	-539.614	-2615.74	-56.7377	410.49	2109.64	-368.902	-2252.22	-628.345	1287.55	1031.82	230.527	1259.65	268.645	-639.876	-1760.75	-123.888	-1044.15	-694.657	-179.203	-1344.73	-813.37	-653.449	1604.69	2136.24	1918.49	2352.12	124.373	1583.86	1500.71
514.964	-658.357	142.789	-364.647	-629.916	-1266.56	-282.897	701.36	-427.11	950.134	226.88	881.962	80.4307	872.18	205.74	-1086.2	-1.45333	-523.479	-2697.83	725.916	2579.03	-207.456	-2544.75	-2086.81	317.245	1135.61	-774.66	-3007.26	-1922.05	-145.975	332.382	403.843	447.994	-275.793	-1846.82	-1622.77	148.101	-2615.99	-1459.81	-586.703	-1100.78	-867.899	-1097.2	486.587	888.341	1641.04	3285.11	1892.9	-638.7	993.035
-678.332	-1071.78	-1057.8	-967.188	-408.226	4.45526	1149.5	-643.702	-1105.07	1105.77	-548.77	36.7426	-1358.91	-202.651	-661.259	-1503.97	-1090.13	-1740.93	-97.6401	131.958	-706.277	-738.781	-1792.52	-2851.97	-884.065	491.983	-41.0057	-1287.48	-276.179	-1018.71	-1021.22	-1743.93	-1231.72	-397.986	883.109	-867.968	-1053.03	-2357.08	-2244.13	-1359.66	-1253.7	-1515.33	-2152.79	-2.22716	-625.51	1042.24	-36.4963	1054.63	-140.309	-297.755
-811.539	-1620.57	-1535.89	-573.252	-1243.68	-967.827	-401.599	-1561.49	-886.283	-1445.15	-2207.21	-1496.33	-1756.14	-205.549	-487.736	-2831.41	-3427.23	-4045.05	-696.908	-887.779	-317.692	-956.264	1213.05	117.627	108.463	-1080.27	-1230.75	-146.85	603.01	-722.248	-1378.65	-2112.81	-1307.52	-813.181	1844	843.582	1321.27	-2845.64	-2342.39	-124.719	1434.06	526.519	2129.06	1790.55	-309.212	365.872	-1382.79	-1273.74	-991.193	-258.994
-727.033	-466.567	-967.413	-574.475	-947.636	386.623	-1399.79	-1878.66	-2004.44	-2449.09	-2665.74	-275.59	-1110.16	-2080.74	-357.187	-593.87	-223.785	-952.41	-1556.94	-434.007	-1826.86	-2060.15	-154.67	-1070.94	-777.895	585.525	521.515	-178.245	-201.718	-792.257	-98.0986	-1310.66	-1897.89	-156.031	1627.71	1176.2	1025.45	-339.535	702.258	2028.69	-758.813	-1457.92	2570.81	1039.11	-354.486	-459.556	-1085.4	-2046	-1070.04	236.38
-754.754	-728.979	-626.112	-405.324	-438.003	-248.564	270.112	-1649.81	-2037.55	-1525.85	-675.276	1088.26	335.281	-416.703	1792.53	1983.26	1988.48	-1093.26	-2141.54	-1286.97	-3072.77	-2481.64	268.641	-146.445	1143.67	1959.48	1790.16	-1015.91	-785.458	-1433.97	-556.419	-1470.37	-1943.25	1947.26	2647.25	886.167	-1552.96	-1318.61	351.138	466.299	-731.977	-2581.24	1481.63	2133.36	794.336	-798.014	457.085	-1555.72	445.355	1463.36
-2144.81	40.3434	97.8811	-445.58	1089.68	718.633	130.28	-1383.19	-1775.9	-1572.38	-574.755	292.288	537.536	-248.821	626.759	580.173	186.842	-2048.91	-852.731	-1006.23	-1090.16	-307.841	182.441	-1349.64	-314.076	672.768	428.834	-2129.6	-2126.97	-734.952	-2075.94	-4091.86	-2543.52	502.959	131.65	349.047	-919.189	-258.186	-826.298	-981.547	262.493	-1046.16	-369.65	1208.64	607.835	-1321.47	277.84	284.913	-175.915	-755.061
-3003.38	-386.158	-837.597	-1940.24	858.672	593.807	-1159.79	-2304.33	-1616.68	-867.573	-1957.13	-587.388	500.716	216.948	694.549	396.725	1138.29	-260.622	1990.07	1045.47	389.169	-1067.81	-1081.28	-2419.48	-1398.89	-1572.74	-346.055	-2522.95	-4662.36	-3051.47	-2640.32	-4513.61	-1014.35	-1725.89	-483.101	-456.99	-1539.17	-1039.44	-1021.41	-776.32	543.276	439.991	23.4161	2297.92	1337.59	1159.36	1821.16	1265.44	129.208	-1423.75
-1820.63	-76.0324	-1833.13	-1679.94	-336.548	-1311.32	628.18	-357.858	-1566.07	-2007.07	1340.75	1470.11	-176.489	-994.671	-1443.86	881.37	1376.57	465.598	541.243	592.797	-425.975	-1577.74	-2440.44	-3484.49	-431.264	-1853.62	-2232.33	-2290.28	-2947.55	-4159.07	-3226.27	-1468.1	-1720.75	-3588.89	-970.623	-584.577	384.814	1068.51	293.079	-1203.43	-1995.34	-1089.76	-245.312	1959.31	860.224	-632.209	-412.242	934.926	127.989	-2681.93
-1302.29	-3032.32	-4194.76	-1556.83	-98.8342	-1870.3	-905.239	-569.732	-1611.39	-630.138	-244.509	-691.875	-3344.29	-2462.6	-1568.14	1199.82	1170.09	148.33	1242.48	-425.395	-337.641	-618.413	-3329.12	-3113.67	-46.6753	1149.89	-994.724	-3364.43	-5047.38	-2136.02	-2500.73	-876.814	-2361.7	-1931.91	516.863	-1304.23	-577.92	-280.757	300.607	-654.548	-2738.59	-2402.15	-2075.02	-1621.31	1090.08	-928.834	131.463	1821.19	1972.88	-2436.22
-3505.86	-2620.63	-2072.7	-1465.33	898.294	428.478	-184.221	-1182.77	-313.097	-276.457	-238.114	1525.12	-661.767	3.76934	1143.76	-231.316	782.423	683.448	789.685	-1158.25	-1697.09	-541.291	-2229.13	-2929.46	93.1973	1946.94	-507.632	-3813.85	-3588.83	-1408.41	-2382.48	-881.766	-1550.72	-390.553	246.889	886.236	1840.69	705.204	-121.808	-108.522	727.655	24.3052	-703.122	-1319.59	-1320.41	-1387.6	-1567.18	-2396.46	-1946.86	-1335
-2330.67	-1962.7	360.448	185.724	1292.01	40.7349	-1116.87	-511.579	1154.38	862.417	-1064.12	367.821	-214.767	-1600.79	-2658.53	-764.93	594.01	643.737	1597.39	-648.002	-1549.33	-1821.78	-2330.87	-1095.4	-645.273	1027.25	-310.626	-3051.43	-2872.62	394.575	444.721	184.18	32.8237	-463.645	-643.835	-499.395	-851.291	-2138.5	-2546.93	-512.407	958.515	46.4684	-771.504	-1755.58	-2594.06	-1982.71	-481.767	-660.549	-524.346	755.586
-1945.78	-2184.27	-815.701	659.335	1670.96	610.181	-976.854	-546.278	-233.342	-161.232	113.274	39.839	-126.543	-1593.01	-2813.88	25.1912	598.237	1203.36	1430.94	235.305	649.606	-199.467	485.773	1320.95	1196.02	254.481	275.066	-1660.64	-367.255	-670.885	-823.584	1626.03	426.756	384.683	1600.24	-1608.13	-3871.01	-4229.56	-3345.01	-2666.86	-125.135	759.082	-396.195	-1267.49	-1871.3	742.353	959.513	-276.443	-962.922	-1164.05
-1047.36	-2847.32	-3043.28	-1593.52	246.873	648.058	-333.721	-28.1748	203.14	1630.33	-1709.32	-1305.41	161.447	-1046.19	-668.831	-903.793	1423.02	1719.72	2936	1897.91	1469.25	-1895.22	-1894.22	-1396.82	-901.786	215.249	-873.329	-1248.3	-536.128	187.446	-1478.43	-2937.84	-2562.61	-1170.61	144.556	-1501.49	-2327.01	-2240.56	-1653.54	-2573.49	-983.14	987.342	-236.295	-1823.75	-1229.95	1366.4	311.261	-2501.47	-1294.59	-2262.35
-2707.15	-2729.97	-3445.65	-2860.05	153.531	-614.751	-1144.66	-1849.26	-2209.8	-776.645	-1276	-942.545	1839.03	325.213	136.63	-1109.65	1415.94	1044.55	2073.79	2346.63	-163.665	-1829.5	-1429.85	-2160.21	-1322.31	-192.326	-1957.84	-1561.02	-1462.94	-593.17	-1959.72	-2972.83	-2764.2	-1046.72	762.319	-1294.19	-1454.81	-1766.13	-1422.06	23.4023	241.352	891.711	295.033	-2643.42	-410.611	989.317	-663.663	-2020.01	-1718.81	-2084.28
-1516.74	-291.147	-991.092	-1143.96	91.1685	-579.526	-1040.96	-1314.07	-2143.58	-1887.34	-18.9549	-131.975	1491.63	1400.5	-415.965	-1371.84	-2635.26	-2357.79	-175.536	-1.84115	-1793.21	-2496.49	-1246.53	-1747.54	-841.577	680.012	299.003	-186.612	-1519.62	-1940.22	-3013.06	-3195.76	-2842.62	-295.801	-265.141	244	-560.992	652.865	143.496	25.8764	-1002.7	115.925	-944.181	-2980.79	-1312.54	1169.05	-1309.97	-2371.5	-1742.78	-1596.98
1041.26	325.706	1353.36	-80.5331	809.936	-78.4878	-410.899	-937.275	-769.592	-632.807	971.593	-700.725	-1308.48	-340.369	-179.968	1006.85	-1934.74	-2060.24	-795.283	2714.83	1122.97	-182.415	179.206	-1550.95	-148.182	1631.83	1683.72	567.705	-1917.21	-422.407	-1623.34	-1327.07	-1485.65	32.951	-1104.85	484.3	1609.96	-16.6136	-465.762	1314.95	-2403.57	-1795.05	-3353.85	-1632.41	-632.933	-480.081	351.601	-1221.07	-379.164	893.198
-443.576	377.203	824.828	-1280.63	-444.964	-838.314	-182.281	-217.061	229.385	-184.37	-74.803	-456.382	-1248.17	-931.401	965.852	358.715	-1416.25	-4007.46	-873.419	1512.11	349.948	215.328	427.82	-897.342	564.343	1879.19	1194.21	-1491.72	-2101.06	1009.16	-594.081	409.757	-680.948	1160.17	-28.7453	2357.28	2673.52	-385.64	-1541.97	438.537	-1815.6	-2968.95	-2072.75	-560.174	-477.599	-999.536	-587.422	-883	461.455	1334.1
-1621.71	-2013.29	-2326.23	-3362.89	-270.125	-451.236	-1948.78	1358.27	734.224	-56.2852	-1266.53	-524.376	-1056.45	-263.695	97.6174	-1188.13	-1379.79	-1330.7	266.88	314.14	-1829.36	161.338	775.04	-976.622	-99.3713	381.926	-554.151	-338.63	-411.745	1447.3	-157.165	141.395	-572.477	1560.6	376.722	775.207	1030.22	-531.018	-538.619	-2216.43	-2837.23	-1292.57	-147.231	-125.698	-1925.72	-1985.06	-2090.92	-1536.25	-581.148	-1588.16
-73.4017	-1108.95	-619.467	-392.158	1003.29	148.526	246.327	-188.971	-795.517	-379.466	-278.983	-130.56	-693.722	-1158.48	-2052.04	-2776.06	-1718.02	1262.81	1228.92	590.758	-1366.12	381.18	119.324	-717.94	-2064.71	-1375.65	-141.792	-1844.12	47.818	421.633	401.102	1256.57	-537.607	-628.052	902.192	1522.11	-1252.04	-1061.16	-536.272	-2055.25	-1331.81	-1466.8	-272.829	-1189.28	-3076.17	-2754.94	-2478.99	-364.38	-622.431	-2475.07
-1705.86	-2130.9	-669.038	799.716	-272.777	-2106.02	-2332.9	472.01	-1686.61	-1062.98	54.2607	-2059.44	-471.613	1624.24	447.987	-299.76	-1683.94	-1089.18	-52.382	-333.075	-163.076	-1373.31	-1852.68	-550.787	-1434.37	-1412.22	-939.141	-1169.85	503.77	-395.595	-114.213	-1047.88	-2849.13	-779.68	429.179	728.878	-487.685	-2750.43	-1606.33	896.153	1470.06	-611.598	-1127.15	-2168.02	-3347.75	-2142.01	-96.4031	-1178.38	-976.596	-1466.16
-977.437	-1255.66	-1049.58	-562.95	211.931	-845.758	-1051.34	-541.015	-804.809	-1071.65	-1301.07	-617.582	-865.703	-1211.56	-1871.73	-2225.05	-1831.69	499.932	799.017	-347.494	-211.484	-2499.12	-2611.81	1554.02	1883.5	804.971	1256.81	542.697	-907.816	-953.362	-554.594	363.884	-511.541	1263.01	731.908	-620.402	-324.091	-3014.27	-2182.62	3137.93	1558.01	473.96	-866.215	-1489.95	-3072.98	-4357.98	-1025.02	-65.8868	219.725	-1140.56
-1976.68	-1078.96	-2821.1	-1394.14	-1329.61	-510.701	360.729	280.18	-128.611	-2514.75	-3412.35	-1434.52	-579.205	-354.982	-624.244	-599.785	-531.094	1049.88	1232.38	646.232	-630.702	-2132.15	-895.688	3219.23	2847.27	1284.82	247.007	260.076	-1332.87	-228.343	1337.35	2758.01	187.646	74.5934	-915.536	-824.388	333.805	-1310.9	-3560.86	1378.54	164.038	-1097.98	-2968.73	-893.974	-1892.69	-3316.45	-1460.01	634.382	1670.81	1922.66
-1771.02	-1896.21	-2520.71	-1308	-873.404	-230.526	401.293	-1430	-2462.86	-2010.97	-2374.09	-2455.39	-1719.69	-1162.94	-1089.35	-1889.35	-2011.6	-1264.39	935.893	563.989	1005.34	793.311	445.109	48.2587	1544.11	860.315	-938.914	481.488	-493.154	179.136	1076.75	608.905	-1907.53	-1399.66	-118.213	-236.956	493.866	109.52	-1953.88	-1671.58	-1004.55	249.633	-1983.89	-121.21	-773.02	-3300.36	-1174.62	-194.957	161.082	2380.97
-2331.84	-1939.07	-1511.6	-1992.89	-138.77	-1284.7	-1670.78	-823.469	-2241.58	-2191.23	-1803.29	-2453.51	-2538.07	-1802.64	-1510.66	-3295.05	-3290.95	-2405.73	-503.143	126.113	1430.68	1470.84	-1110.67	-2501.2	-1871.55	-220.454	-1030.62	-1185.83	758.164	-63.8958	-922.872	-2532.89	-2987.16	-2013.99	925.095	599.772	-410.242	-1178.81	-2628.92	-2985.84	-1379.61	-1679.66	-1723.39	-299.566	-474.987	-1848.12	-1689.38	-2229.85	-1527.95	-405.157
-2978.39	99.8925	744.837	-1204.03	-240.976	410.356	-416.904	-1346.12	-263.739	-1886.63	-2517.39	-1348.74	252.524	1415.83	-737.598	-639.697	-2183.92	-1469.06	-267.72	-153.894	47.135	-1165.33	-188.315	-1658.3	-377.511	-274.215	632.904	-146.295	124.616	-1246.69	-76.9357	-1051.71	-1663.89	1264.47	2197.87	1113.24	-1392.12	-2132.88	-185.008	-453.44	458.281	-1429.46	-2040.19	1072.94	-636.714	-4151.16	-3161.39	-2917.85	-1644.95	-765.002
-2602.96	-474.149	-207.194	-2285.84	-1004	-23.1316	803.522	987.297	-635.808	-1230.99	-936.428	1148.3	886.627	1392.96	-336.392	301.785	-108.091	-33.4873	-887.943	-1293.87	-665.982	250.586	1925.86	-1056.1	-2167.74	-2385.17	310.073	954.409	-48.0585	-2343.42	-311.39	263.892	-716.286	1681.35	2952.61	1260.23	-276.995	415.261	40.7701	-354.091	227.143	139.117	735.933	245.225	-778.631	-1384.56	-153.363	-1205.64	-2409.97	-57.3635
-629.339	209.437	-928.542	-2177.2	-368.268	159.7	129.683	2758.4	1196.93	-1064.8	-313.02	-327.31	8.71162	326.686	-1142.55	38.131	367.65	-21.9394	-1273.52	595.935	-495.895	1667.62	-285.268	-2490.54	-2198.05	-2739.64	-651.921	-1191.16	-1129.6	-766.886	820.591	480.372	172.989	1578.81	214.768	124.8	864.153	914.768	635.779	490.142	1050.26	628.364	71.7841	-10.9171	204.458	345.402	-114.963	-359.954	-806.061	729.727
668.439	-705.026	-781.992	-292.522	-65.8243	-1413.48	-146.426	-329.344	-204.184	44.8754	259.214	1435.44	875.769	701.606	-876.057	-994.403	156.696	-850.454	-2106.53	-1474.71	-891.027	835.613	392.248	-992.318	-1003.88	-576.449	-428.525	659.846	1706.13	984.396	341.018	-1716.9	317.958	2464.47	2155.99	538.202	2174.51	91.6471	-764.495	-1650.67	1577.74	2262.34	1096.09	639.755	1346.26	542.339	-1256.38	-1715.64	-1763.42	275.637
-669.288	-506.002	-331.728	-909.484	-493.155	-1109.74	235.423	-234.022	-40.4706	684.09	1161.8	860.124	-6.63235	-701.764	172.6	502.327	69.1332	-840.258	-1992.81	-2911.43	-1624.45	1436.69	884.658	194.963	-301.518	421.303	1346.5	2467.03	1450.41	1287.63	-1550.22	-1905.03	256.696	1453.56	3096.41	1723.81	2117.77	1043.81	-14.6769	-2684.29	1516.26	-961.534	-1728.28	-1018.38	2859.4	1160.97	-1180.13	-1511.43	292.962	633.071
-400.044	1127.21	235.133	-426.855	-111.847	432.507	-266.142	217.216	1556.67	545.675	-964.335	-903.715	770.479	-925.629	233.941	-403.454	-871.48	551.95	-993.519	-1038.72	1031.81	1766.53	812.543	269.807	-439.44	433.789	2514.94	2721.36	-137.295	-716.028	-1340.59	-564.038	-615.834	1797.69	1880.67	-786.303	-576.477	801.021	824.775	-2273.27	-755.683	-2229.2	-1270.22	1610.91	1069.86	-1910.35	-862.898	-1219.15	452.359	-184.346
486.953	-1091.88	-1106.8	35.5339	-814.927	432.604	125.745	889.756	1547.04	191.459	-606.045	-1827.16	-1141.14	-929.701	325.702	-1132.02	-376.04	-312.004	-2409.85	-1724.12	954.567	668.793	306.989	1200	-1120.93	-2245.87	900.064	-468.843	-953.543	-378.762	794.843	634.609	-792.493	-1187.1	715.765	1495.89	913.865	1314.53	851.337	-1343.85	-211.837	-602.62	-378.871	689.416	-956.225	-1388.64	-136.318	-2041.3	210.613	222.272
-618.457	-515.404	25.1707	1123.69	-781.593	-364.525	573.869	609.28	506.006	227.374	655.036	-733.593	-300.274	1144.28	-427.067	-1161.15	-1582.11	-1105.62	-1014.41	-1024.52	-693.276	-1362.58	-442.963	464.265	-335.625	-2179.44	46.6645	-2534.71	-1322.31	696.305	1834.7	963.86	-2.39455	434.295	630.52	1024.6	2076.19	2621.81	872.443	-944.729	-368.322	-894.98	-661.4	71.7794	322.938	375.204	-506.48	-1631.01	1507.16	1769.16
-1145.34	-652.858	1539.83	1173.99	-1484.17	-397.68	-356.462	-1470.77	-1359.26	-499.956	409.821	1965.17	1107.01	676.518	-870.378	-786.79	-1097.48	-1625.31	-1301.13	-1286.72	-923.296	-1681.83	-751.167	-1001.23	-1519.19	-451.785	120.583	-1233.53	-478.377	2661.58	753.111	409.941	2200.63	658.509	886.34	-229.943	1203.28	570.329	593.794	-237.878	-660.859	-1532.44	-845.272	260.4	1082.93	1925.41	-906.325	260.038	3002.61	795.386
-1265.6	-495.397	1907.98	1453.44	1374.36	652.969	955.545	-651.808	-1388.05	-842.11	894.955	3410.8	1887.46	456.854	12.235	234.066	-663.219	747.569	-691.636	-879.789	-373.533	-464.353	-876.328	-1531.4	132.184	768.814	-952.353	976.138	912.841	1152.22	987.872	290.446	2125.43	1016.54	54.1057	-415.114	-979.12	-1699.93	-450.533	-203.835	-1054.34	-942.343	-1077.49	-440.653	309.362	976.527	-829.637	-445.076	-71.9371	-573.811
-2243.05	-352.327	1508.58	1101.58	-396.684	-530.778	-341.912	-754.952	-1189.12	1848.25	2791.66	2146.54	1205.63	-1208.29	-692.143	-684.567	-348.801	552.589	828.884	-1047.72	-1153.14	-1527.16	-546.937	-270.072	397.748	-293.627	-1118.01	80.2471	1659.48	1449.51	-491.739	-803.76	-1134.04	4.33315	-562.286	-426.772	-700.882	-1380.93	-643.231	-586.96	-1348.27	-1402.56	-1241.9	-739.077	854.464	-1168.85	-2356.18	-1013.53	-2070.27	-1348.96
-251.721	1194.17	3303.03	350.827	-1304.79	-474.102	1286.91	-1326.19	-623.579	926.828	1002.26	679.914	855.07	-213.784	-942.765	431.499	-91.6102	1267.52	1424.2	349.395	-178.693	-1147.07	-808.801	332.85	525.577	-353.701	835.85	975.361	2410.8	358.87	-915.554	-2475.63	-2825.05	-512.813	-750.795	-831.223	-1035.41	-2487	-1756.06	-604.19	-91.3723	-368.35	-945.946	-675.405	-992.873	-2250.48	-953.534	-1646.16	-1676.26	-34.6976
-640.767	395.388	1593.16	-1516.37	-2409.24	-1712.34	-1236.68	-1141.21	416.306	405.498	-64.3959	1741.84	-1104.81	-1843.91	-1240.51	86.3152	167.092	302.157	121.439	-235.303	-778.487	573.226	140.87	1386.67	1085.87	653.031	-51.8374	-1306.01	-1365.26	-1013.99	-294.561	-2845.3	-2755.91	-2376.47	-1847.91	-545.551	-2065.61	-2664.86	-2565.13	-1588	-1015.04	-775.72	490.225	904.598	-463.571	-1227.85	-61.6176	-534.606	-457.332	323.718
77.1237	-59.003	-837.129	1482.01	1114.25	-1649.32	-1448.96	371.743	971.763	-724.495	151.126	2434.18	561.208	-982.805	-1022.07	-110.076	1163.58	559.017	-2514.38	-2799.69	23.6111	1898.63	286.631	802.378	-49.2889	-497.135	389.141	285.943	586.237	26.4318	-0.323858	-936.208	-1324.7	-1140.64	-1052.64	-236.555	-2138.59	-902.238	-766.7	-863.819	-761.41	-810.975	-1670.7	847.577	1127.33	548.519	1200.4	1288.35	-280.394	-259.884
525.381	345.794	1856.31	1521.12	1969.71	-331.039	-827.478	-490.543	-631.726	-2195.74	-1179.36	655.32	-218.568	-83.8034	471.389	-1056.58	-1400.42	-403.197	263.151	-2310.37	-843.649	1109.53	576.409	51.4932	1024.17	675.202	2247.32	2400.04	2199.05	117.755	-1130.16	535.031	1623.66	-251.674	-755.101	-536.668	-488.464	-1243.06	-1712.08	-1065.73	-555.77	1681.7	778.704	-1345.75	-188.029	1685.63	1039.01	1981.27	935.223	914.307
484.614	239.775	975.189	-254.068	339.004	1480.37	1920.46	-885.61	87.4174	-1284.76	-1172.84	-718.728	-621.645	791.176	2895.81	2652.4	549.464	187.508	-854.785	-1341.27	-631.313	-793.907	-1082.92	47.5735	1383.36	1553.22	3204.85	2231.6	1872.48	-201.493	-494.584	2333.79	3089.77	593.936	-1727.96	-1308.04	457.509	34.5618	-1419.64	-220.095	1580.43	23.067	964.913	756.193	1265.94	519.491	1116.84	1249.93	865.937	-257.87
237.551	569.082	-823.97	2098.68	3048.31	-50.4171	569.719	1100.49	1066.47	-766.786	255.997	1046.22	-509.586	-519.268	1118.49	1632.22	172.234	1053.92	-52.9362	-1019.2	-317.617	-28.5544	1535.79	2631.21	2498.89	1600.68	219.177	3244.02	2236.41	-453.527	238.724	2639.54	1824.55	-32.5416	-293.844	-1107.37	401.131	1814.22	118.224	-173.879	539.761	-157.721	-1008.67	406.29	1608.78	-1173.24	495.3	-98.5496	82.3521	1384.21
92.3774	-129.519	335.025	202.109	-799.527	-1160.48	1787.83	656.091	548.853	-674.991	95.082	19.9202	771.942	-811.707	-1144.87	294.887	802.286	-1496.04	26.2002	-1950.59	-1336.89	-987.312	1624.06	740.122	-392.229	-912.878	891.729	4454.51	3647.64	2119.47	1770.66	546.975	-759.33	-818.615	-797.718	-88.4266	-1634.46	-1923.3	-2407.12	-1079.85	202.52	1526.2	474.48	949.103	1101.04	-45.0108	-6.63095	-994.354	382.927	-227.073
-401.186	-108.93	1235.13	-1268.9	-2204.67	-715.721	2052.59	1113.3	-740.42	-377.575	-312.393	-1568.35	-1037.14	-1192.71	-1023.17	-232.05	1680.43	-1027.5	-419.799	-870.648	-2080.99	581.971	-243.782	1176.2	1847.86	632.864	-928.943	2275.74	2589.52	2107.3	1460.07	-427.407	-937.894	-2240.73	-3320.69	-1389.64	101.924	-2008.28	-1786.33	-763.198	1691.76	311.181	444.742	264.398	-896.304	-384.372	-548.514	-1121.17	-1016.23	-548.693
3058.91	1139.39	82.7513	389.844	1401.72	-449.954	41.3292	-16.1318	-391.118	1430.39	1699.13	-1417.81	-1458.57	-419.076	1545.52	-236.22	-356.227	-477.211	878.311	-7.5907	-1203.76	-287.657	-279.758	-247.807	235.157	2319.12	1228.67	1698.21	1674.29	1324.82	645.271	-1574.52	-1150.28	-2587.33	-2147.5	-2058.06	872.093	-8.91188	1123.13	-660.024	-253	-38.7646	-82.2032	467.848	-1390.07	-1359.31	-1494.18	-956.397	-404.968	2049.14
1682.4	1493.05	2992.37	1824.8	194.294	-767.268	119.372	690.221	1005.91	814.974	2231.23	-839.656	-867.971	-122.678	438.447	-413.555	579.994	1025.73	1596.73	2382.43	2858.14	1291.58	1077.97	-286.46	-41.4716	2148.68	2295.52	815.831	3271.63	1824.97	-840.024	-1381.92	-244.324	-3596.28	-3282.8	-24.2206	-622.84	-542.219	506.109	-364.214	-492.519	-94.2034	1132.19	1402.31	-602.388	-2720.03	-2579.03	-2386.78	-466.126	1253.78
246.562	1562.4	1941.36	369.506	-48.1673	2405.86	3314.76	665.762	409.962	1235.32	1233.07	2815.66	1860.09	2213.65	341.891	1241.13	1638.41	2144.69	2423.64	1595.31	1812.8	1138.26	1800.01	-856.163	-1576.53	865.723	1203.22	201.887	939.961	45.9555	-176.225	986.353	383.538	-1784.66	-1388.14	2252.5	867.632	-431.278	259.558	-1828.33	69.0748	-189.986	-706.988	-180.979	892.861	842.609	588.032	-267.196	-148.323	-1471.97
902.246	2200.34	-1148.89	-737.603	122.797	2562.25	2151.02	789.595	2107.16	3213.34	1858.53	922.974	1290.28	3421.58	-198.026	1382.12	3055.9	2658.64	1631.38	-976.029	-409.944	1759.39	2476.41	744.375	-213.819	216.073	768.267	667.179	45.7602	964.538	1435.61	2078.33	-84.2048	-2137.53	1228.23	1783.63	-77.2308	-557.216	-794.375	-1438.41	-818.852	-460.458	-438.666	-606.628	-141.5	-1026.42	1418.56	2029.21	-40.8319	-518.694
1198.4	543.299	-911.575	-590.305	-359.648	-164.869	1235.26	1848.18	4779.32	2321.41	2055.93	1203.83	699.562	1747.29	-512.852	597.498	1385.62	3623.69	2495.85	1204.06	-383.404	1073.9	330.392	2666.72	1472.82	346.758	-750.57	374.114	1271.71	2207.72	629.757	2427.16	2158.72	407.197	992.483	1540.65	744.699	997.74	-258.363	-1182.9	-1849.08	6.2207	-848.671	-1784.13	-2206.74	-1520.21	-928.283	2493.96	1848.19	2368.47
1854.15	-453.776	-596.496	248.97	1796.94	1840.44	2070.5	1194.29	2283.66	-480.775	42.9505	1347.91	2533.26	306.382	769.253	1396.74	693.239	1845.23	2110.45	1359.45	-1103.89	-912.447	-629.076	425.707	809.596	1413.69	1337.31	-82.3794	663.451	1326.96	-209.599	1723.93	2053.76	1012.71	1765.05	739.524	901.489	1415.68	153.335	-580.801	1007.22	1069.7	-1601.02	-1669.47	-1768.85	229.549	-1058.4	1781.67	1606.4	1914.43
2015.39	986.432	950.84	2611.17	2115.17	2438.53	1058.45	735.913	380.238	15.8347	503.287	2942.58	3659.56	17.237	-240.713	845.07	184.46	929.217	2034.15	1148.51	-639.15	632.532	704.442	1220.27	85.3245	-379.903	225.005	1309.11	1313.45	2252.85	2304.79	2098.81	1018.9	997.038	85.0762	224.529	-1109.28	-1524.63	-341.165	913.364	452.296	-1421.6	-1438.8	-1157.46	-1368.79	-187.447	812.22	2306.72	951.854	-1056.83
-107.804	-825.32	778.891	1606.91	1290.39	-668.398	-848.315	466.249	-673.902	-611.993	-317.789	1366.99	2009.09	-596.744	-1062.05	-460.79	1077.98	533.353	858.602	1330.05	617.071	1275.1	1858.61	3534.68	2517.87	1045.65	2388.37	1702.23	2123.06	3595.26	1247.29	4.07159	216.34	-456.226	-28.4353	1382.47	670.599	-1882.78	-660.506	-1674.09	-865.791	-974.994	-449.821	221.674	296.826	77.5349	363.243	2210.76	736.103	-1620.2
-251.842	-1144.21	-1197.37	765.858	1277.27	-824.458	-1645.13	-1185.31	-1097.4	-1264.04	388.647	1876.05	-682.399	531.908	1198.09	-416.657	1089.3	613.749	912.278	504.486	-940.229	-897.67	81.4387	2952.02	1868.36	801.062	2169.33	2186.17	2431.77	2433.85	1776.61	82.6479	-458.402	1433.82	1753.65	1073.6	-620.817	-712.498	-1024.71	-1186.02	-2012.4	-1847.4	-1464.72	22.487	305.199	1047.07	578.081	246.245	905.953	28.2319
-2039.22	-3018.71	-732.909	-697.238	-1477.48	-1781.14	-1331.89	-1264.81	-1217.73	-610.308	1238.24	1166.39	-347.614	1072.95	1541.39	834.594	-126.399	976.767	229.935	618.443	-407.045	34.8672	230.114	1165.57	2411.99	1745.38	489.491	647.806	379.801	-956.202	-1085.76	194.406	-72.9745	1775.54	1248.15	-802.61	-875.307	-1108.52	-1242.58	231.147	-364.652	-861.929	79.4945	866.143	771.19	634.344	909.925	-309.922	-2404.35	-2234.01
-3714.84	-2359.11	1510.65	577.263	-1030.35	-759.561	9.29666	280.649	-937.347	812.16	619.074	-1300.42	-1185.77	-295.276	778.516	1471.34	396.497	-869.658	-1155.65	1530.15	377.815	-388.593	-73.0546	-1908.95	473.815	-700.682	-1742.43	-1024.21	-1463.24	155.705	-22.8881	1277.81	1475.64	-134.301	50.4833	479.184	-111.981	-36.7705	-390.946	-818.376	-772.446	-436.993	-179.265	1016.98	625.501	1352.12	-1177.83	-2257.54	-1946.61	-2307.04
-1561.58	562.909	1407.76	-1429.89	-579.529	255.39	965.422	412.227	171.868	607.96	765.242	-1081.33	-1544.46	-2395.79	401.583	413.384	-234.902	-383.613	666.516	1054.14	-1667.03	-399.108	-1212.63	34.3892	1283.11	41.466	-581.352	-1591.31	-1219.46	271.542	602.483	157.019	897.914	-108.665	1091.64	180.088	-1195.97	-1317.23	-682.954	-2644.17	-248.799	2197	2635.79	-609.714	-1745.17	1765.78	441.18	-1511.89	-378.864	211.427
-1716.19	733.755	510.117	-445.977	-1840.17	363.364	-312.106	92.0384	1686.06	1789.91	1761.1	-779.059	-978.8	254.429	3080.15	1530.62	-81.8774	98.3073	15.2893	-248.33	-1818.45	-189.246	686.244	1575.11	-727.564	-1232.7	293.848	-198.776	-2609.38	-1145.31	1545	241.323	1602.43	960.707	940.726	-879.51	-34.7368	-111.651	-489.872	-1711.83	557.005	439.594	1595.43	-1048.31	-769.872	272.256	644.19	1205.63	-335.84	136.397
-2042.43	-1390.18	-270.28	-2356.47	-2753.85	-312.397	331.961	-107.29	559.437	-356.829	336.743	801.535	335.81	1216.58	905.056	665.861	375.182	-556.807	-1870.47	-377.881	-1324.58	-833.79	144.406	955.885	-422.44	-44.493	373.231	778.246	9.16731	413.231	2886.53	1431.04	-22.8352	-462.363	-679.553	-1500.8	-547.307	108.067	162.773	-1378.29	-930.331	-2430.78	211.58	563.587	1418.03	2587.41	838.573	266.036	-320.9	1423.66
-1074.28	167.837	-2337.81	-3046.19	-1577.95	-658.339	-1478.26	-3175.18	-3424.24	-436.346	-674.815	-977.28	-730.531	955.478	-254.226	-625.622	-499.752	460.631	-1123.88	425.724	761.942	-759.726	-394.294	1036.78	-577.569	52.0258	-401.682	497.515	1333.27	2518.7	2082.18	-1080.49	-880.41	579.632	-605.546	522.309	50.9888	17.7279	-758.469	-1797.71	-1087.43	-87.1361	598.121	-1048.64	1255.21	4562.56	1965.43	454.993	473.32	207.823
-2746.67	-2480.45	-1986.77	-2527.3	-1483.07	-693.62	-836.804	-2460.65	-3513.89	-1138.39	-829.811	-955.503	97.9402	-228.793	-176.918	-22.3877	-908.897	545.228	395.799	-328.08	639.111	1783.32	736.952	14.2171	2864.03	2012.49	230.583	534.328	-190.009	-1184.71	-850.724	-2950.5	-1424.04	-382.849	680.417	-1.2583	-461.562	-203.578	-965.83	-2135.17	-58.1014	-21.3142	-1362.41	-2003.62	1545.17	845.991	270.415	634.838	-465.154	-115.792
-1878.18	-2006.7	-1060.41	-832.207	104.91	250.241	243.244	-1910.06	297.526	179.577	1147.54	-808.718	-1085.41	-1920.85	-1310.37	-424.053	1136.62	965.668	659.838	-902.039	-785.767	-737.595	1496.97	119.196	1478.54	-228.303	1059.76	1093.45	-348.979	89.4389	-1156.68	-2166.69	-478.637	-704.57	-1017.79	1623.01	308.873	1278.43	1537.88	1403.57	1968.95	-688.424	-498.52	-1777.6	497.571	-333.861	1300.9	51.4421	-1011.51	410.455
-1932.12	-940.301	134.646	-1321.5	-576.739	816.17	1248.55	1036.07	1627.62	-305.997	-1427.05	-1782.12	-2629.33	-1314.06	-981.89	-1378.31	-275.942	-1625.44	-674.247	212.486	534.755	1040.7	549.741	468.771	1594.23	836.874	442.347	-976.606	-410.837	1978.59	-1983.48	-2548.3	-2037.28	-790.362	-680.252	420.07	-19.889	266.694	-221.634	1546.09	553.571	-2730.65	-344.314	-1309.25	1672.68	1667.23	128.902	-263.716	1824.06	-310.736
-2641.46	-1855.03	-2072.18	-617.489	321.391	2096.18	1925.66	-465.505	-434.994	337.329	-1628.05	-1225.91	-1392.07	-910.964	473.374	-913.524	154.151	-457.564	-421.365	-1346.78	-522.071	-1700.49	-651.697	1468.22	2987.34	1600.43	-116.369	-2385.29	-968.669	-248.367	-1980.33	-365.26	-2104.36	-1655.77	-1144.04	-1163.79	-1679.35	-941.259	-1570.43	-1350.48	-431.852	56.1329	1474.63	172.396	3906.72	2677.76	999.432	2339.07	2935.4	952.639
-1730.93	-1642.53	-1671.43	-1087.77	-137.2	1345.09	1052.46	838.904	329.15	1332.33	-1198.12	-451.413	18.2203	2081.52	409.112	-817.343	237.635	480.699	187.38	94.8656	-603.445	-90.4165	-3073.8	230.85	1152.3	-481.353	-866.066	-48.0134	-2144.46	-2873.99	741.594	505.704	-1061.15	-2130.01	-2359.98	-1940.26	-2375.4	-2469.43	-3133.24	-3555.57	-1644.12	1149.34	1074.64	-57.7995	233.849	798.022	3158.34	2617.49	2820.81	1186.07
1108.24	712.559	-1337.55	-1613.11	-1862.17	-465.227	-667.293	-62.5813	-1839.04	-944.112	-1961.22	-2038.98	-922.291	1321.05	1909.22	-382.173	-255.582	971.818	-832.91	-34.4234	1131.75	-336.819	-3090.71	-1154.6	-303.614	-770.651	362.987	-72.5813	-352.073	-2370.45	-890.032	-12.5572	301.889	-1556.61	-729.907	112.569	606.858	-1726.47	-2370.39	-856.802	-446.919	-164.097	754.83	1045.24	784.545	-1297.8	643.43	943.896	1605.52	1403.28
-517.557	-301.367	-292.629	1064.24	-1136.96	-1726.29	-1772.51	41.2421	-1466.7	-863.123	-2088.86	-2103.7	337.893	2523.27	1618.82	699.439	354.93	-1284.87	-1721.83	758.321	2391.79	1252.23	-824.287	-846.328	-167.578	1122.46	2787.17	-94.5583	-392.045	18.9387	-2053.24	-200.972	-170.361	622.415	-273.915	2187.38	2782.91	-942.785	-2611.07	-676.488	425.706	638.845	-1809.16	-2293.2	-1747.46	503.983	-271.59	-1768.96	224.575	884.532
265.035	-418.86	-1321.37	919.372	-243.584	409.507	-1017.49	-388.313	-1229.28	79.1443	35.6936	-704.677	-234.738	2197.57	-283.586	-1590.1	-521.855	-1625.96	-1268.55	1577.84	1114.44	415.709	-297.929	468.784	748.642	1458.04	560.415	2029.01	617.054	1549.62	433.766	123.311	-698.683	1780.17	3089.5	2934.03	563.85	172.6	-697.532	-1523.49	-1127.95	-420.192	-1757.75	-2177.31	-1331.82	-214.987	385.8	-1449.46	1265.78	1267.01
1154.96	861.906	295.026	701.44	494.29	-938.188	-492.546	-674.906	-1091.5	52.4484	-1780.67	-2479.18	-2751.44	542.142	295.836	329.455	-194.935	-711.554	-811.026	1103.38	-953.908	-1097.78	155.655	711.611	228.598	1954.4	464.595	14.5403	-765.671	1635.61	2181.71	1188.03	-550.353	2448.55	3056.19	2765.85	-379.954	1024.7	631.6	-2196.93	-901.643	1670.63	-332.878	-605.46	456.841	501.218	-569.919	-1392.28	2801.32	1436
304.011	-2206.08	-1196.61	-1126.11	-1250.45	13.7169	229.561	1374.09	904.013	23.6946	-3177.21	-1653.84	-2.15504	1098.05	1755.69	2187.14	-576.38	-1649.91	-1473.25	232.193	-2206.41	-928.855	-1462.1	-2004.67	-1945.07	1149.54	403.205	425.196	-1254.35	234.212	1439.07	855.196	-770.227	643.532	2107.57	1937.43	365.845	2070.67	2025.24	-72.7691	337.761	2102.88	702.74	-162.564	-1196.69	-975.108	-1561.94	577.598	743.991	358.493
-1548.3	-1032.57	-511.279	-2464.75	-1006.82	263.558	1301.62	1871.76	396.693	-1007.87	-1777.35	-102.849	-456.771	1117.22	-165.997	6.34374	-2375.32	-4615.34	-2518.67	-2233.99	-1043.74	-1152.54	-953.721	-2541.33	-940.237	737.964	1207.26	426.652	-917.597	-2051.11	535.626	-928.433	-2195.27	-1250.85	-618.414	-1180.96	1010.36	1322.15	1484.42	1027.09	652.653	3021.58	2422.67	-176.541	-1798.89	922.22	-527.953	-1441.48	-1054.73	-981.514
-344.797	-766.369	1462.2	-927.767	-961.188	-440.966	-1174.9	645.75	703.595	-77.0578	-1975.48	-669.621	-6.18929	-2268.78	-2482.88	-2580.24	-2115.11	-2727.43	448.085	775.811	472.556	-2041.22	-1771.97	-1562.64	624.531	-10.3742	-981.599	-547.542	-1447.36	-1874.04	-1026.4	-1745.31	-1134.43	-2657.28	-340.816	-137.286	1593.83	2779.91	-134.51	-1787.5	-1922.32	1555.89	935.28	1477.14	-1133.88	-354.199	-1231.47	-1138.13	993.545	463.237
-1758.95	-1078.16	-570.262	-129.99	614.196	46.8328	-2189.4	1611.62	1399.26	952.994	-1075.48	-2990.89	-1797.16	-1961.42	-2062.65	-458.293	465.441	-38.2923	1851.38	580.939	-1011.88	-542.397	289.854	-1135.74	-163.332	-401.285	-894.264	-775.476	-2714.19	-3282.24	-2197.53	-852.05	-568.569	-2836.94	-1719.62	-1115.59	-647.655	-368.052	-1044.53	-13.9929	-481.837	-535.118	-1689.56	-279.52	6.00768	-1142.68	-2760.24	-700.892	-506.736	794.466
-1969.07	-492.602	431.663	1649.19	1966.45	1238.53	-1109.09	1449.65	796.076	-801.388	411.104	-1476.76	-2605.91	-1035.91	-954.89	682.851	2108.68	512.407	1239.91	949.055	-1315.96	410.702	1460.65	-110.775	-44.3489	286.81	486.282	-1162.08	-1944.86	-1475.54	-1553.31	225.324	868.44	-321.78	-2052.92	-1469.36	-1373.49	-1511.77	-803.694	-1412.58	-1069.43	-441.481	-1666.53	-3214.26	-1178.43	-1996.26	-1172.83	-223.125	-2173.83	-49.4467
857.502	-815.56	1637.42	434.599	889.285	15.347	-147.396	3662.27	2555.47	-1398.37	-424.448	-1921.74	830.499	1527.27	1950.61	1675.07	414.793	-1123.23	-560.157	-208.046	320.322	-305.906	99.2631	-801.309	309.875	618.146	1222.79	623.173	-1568.49	-1137.87	-120.576	1566.58	1852.65	-334.822	-2456.44	-1529.87	-496.389	-77.3058	-1618.71	-2449.58	-1028.6	-1359.57	-975.909	-772.808	1135.66	33.05	-260.741	-352.336	-331.794	529.519
1045.2	-268.814	860.401	-1650.76	-2530.41	-654.824	106.798	751.846	1953.72	1016.07	306.224	-1322.67	1566.32	2543.33	411.859	1083.96	-234.044	-1155.9	181.932	-711.91	-1239.07	-2733.78	111.058	1089.9	3219.42	2591.38	390.618	-1679.26	-1626.26	765.261	1242.26	767.849	1682.6	2350.45	411.569	89.1845	-412.208	-565.436	-1611.05	-2286.87	217.422	253.297	-502.178	700.925	-100.687	442.536	-1509.77	-683.858	-418.106	1897.92
1631.33	-1073.19	-1139.64	-1401.01	-1457.77	-1534.87	-181.388	950.085	-23.343	1827.26	-689.679	-248.528	-78.523	-434.527	408.818	622.771	-544.971	171.48	919.694	313.816	-1710.83	-5375.63	-1931.83	-2192.85	-1842.35	-2065.16	-498.389	-29.0603	-487.787	-1452.37	1143.83	-892.007	-2020.37	52.5512	-533.474	715.024	1731.58	197.53	-765.08	-2503.57	-556.311	-1949.24	-2112.32	656.781	1259.98	867.174	-769.85	1109.45	-346.503	1293.09
2500.29	869.246	405.83	-154.396	-1214.58	-942.8	-3000.93	-1079.54	919.119	1063.61	1150.3	-198.269	-853.096	-1734.69	-1200.18	-436.346	-607.04	-281.352	-308.581	-1990.13	-2461.61	-3998.27	-3811.7	-3266	-3037.64	-1815.91	-1361.7	-601.977	-341.124	-266.9	316.336	-1644.27	-4008.26	-1289.02	-338.738	328.731	929.49	685.997	226.846	-213.834	-1333.75	-368.377	-1304.14	-1141.38	-1683.94	1111.87	200.638	374.361	-894.267	-2141.44
-1126.02	154.308	977.87	1852.34	-707.859	-821.688	-3184.09	-2683.16	-18.0238	675.574	1386.87	598.79	1319.57	537.036	147.277	-1627.25	-2011.43	-836.379	-680.227	830.493	-2299.37	-5096.77	-3088.47	-3101.33	-2525.3	-1731.84	-604.422	69.4075	-1508.58	-792.473	-106.667	-3299.1	-3551.7	-1424.35	-151.435	-586.893	1641.35	386.503	432.076	226.027	-408.101	506.898	-1251.4	-2449.53	-2713.16	-592	1269.76	1091.6	-1921.57	-300.968
-972.712	499.975	1271.06	603.809	-113.32	332.923	-1762.76	-1541.35	-820.171	-970.447	-179.139	428.922	958.898	1042.19	225.252	-464.748	414.17	873.945	369.222	1001.42	137.74	-874.013	372.583	-862.985	-1797.02	-37.2644	-1172.41	-714.81	-244.526	-444.271	567.298	-1764.18	-3354.7	-1913.36	-1685.73	230.03	1220.56	719.156	-427.145	639.34	844.739	-1687.63	-1699.06	-1302.27	-1878.75	-1709.93	489.491	-883.996	-1711.24	-878.388
-851.525	-2216.33	-1525.76	1170.38	32.2359	-1091.51	-1775.28	-313.037	695.707	36.4577	-1410.99	-2227.62	-1690.2	1160.11	-1481.79	-403.813	287.395	136.779	-68.0951	1027.38	964.764	-620.607	-438.192	422.82	1001.54	682.476	914.5	1811.93	648.748	-377.767	-606.536	627.612	-570.978	-992.154	347.02	186.527	169.005	751.605	-1310.79	-2347.49	-62.6134	-146.848	-1619.69	-688.423	673.979	-526.301	-127.669	-3.84737	-2064.97	189.013
225.56	-2480.73	-4177.69	-57.6915	-354.892	-808.752	-438.554	-13.2605	360.265	-69.6299	1007.68	-1174.93	-399.937	197.949	-646.044	442.63	1795.66	-298.302	-970.535	363.153	467.239	-2703.81	-3086.07	-468.793	-294.356	720.818	777.812	6.5669	537.209	910.192	388.558	1116.25	-303.705	-856.052	-313.202	-978.981	-1190.44	-2347.05	-2407.16	-2295.12	-308.634	-585.841	-1541.53	-513.388	-687.936	-1867.95	278.495	132.39	1373.56	1340.22
-1581.18	-1329.39	-1291.99	389.617	-1259.21	-772.73	334.827	-1246.34	-1477.72	-605.721	852.139	531.378	47.6427	-2183.07	-608.608	-701.291	1070.69	1234.69	-280.601	-486.066	507.689	-1824.6	-2614.5	337.485	1366.47	-861.613	-422.408	-99.7184	-1062.5	358.546	846.419	248.408	-1433.96	484.797	1296.84	-314.096	-3.12616	8.76784	-835.318	-517.652	894.304	-17.0276	-318.306	-883.115	144.67	-1096.09	1087.19	2317.82	1523.94	735.93
-2445.44	-1403.68	1279	-1326.65	-1119.45	-1628.47	-774.339	-756.77	-1102.09	-1153.05	446.428	-51.97	763.084	-1863.33	-1527.02	-2713.38	-1435.66	632.215	-383.434	-848.228	68.6477	-139.32	-197.768	-1704.86	363.74	-882.336	-267.072	135.943	-1192.13	-468.342	1005.32	401.162	490.17	546.144	-657.202	-2711.62	-1949.65	-1632.77	-2608.52	149.374	1427.33	2319.63	-199.805	-2853.96	-1032.17	-144.513	-18.6616	2476.69	593.98	-151.189
39.3768	19.4383	-1351.18	-465.099	-409.384	-769.139	562.005	-565.276	-2663.62	-1377.11	938.098	1441.48	-1529.4	-3894.64	-1930.61	-1132.3	-1057.31	855.771	1119.47	482.656	271.694	469.782	-656.271	-1858.31	215.58	491.254	1677.9	1438.48	-1576.23	407.047	2476.56	-215.3	455.75	1812.18	179.961	-830.486	-339.065	-2166.48	-1788.84	164.135	2512.03	2902.22	-343.133	-1007.73	-1041.01	838.336	-937.158	-1249.32	1103.32	1463.39
-830.272	-925.827	-1081.02	-1489.91	-71.6483	504.897	1453.55	136.164	286.309	-407.14	773.592	-187.647	-1521.97	-1846.74	-1053.87	-1091.12	392.162	-30.7198	1313.44	-222.707	-1221.94	-625.896	334.864	-1411.07	-692.603	193.465	-487.109	-382.364	-494.765	759.85	1065.75	529.52	1345.26	1955.88	-875.033	-1252.69	-550.74	-632.217	-170.452	271.446	-1385.58	353.741	-42.7356	-644.598	587.117	2138.11	842.258	-845.872	-808.716	-48.3259
-1027.28	-1231.11	-277.85	-502.52	973.249	802.169	1499.66	932.66	2578.53	44.8505	-1229.63	-940.576	-1515.32	559.779	-906.391	-1421.32	-106.134	1243.71	1112.38	832.267	-506.434	388.018	1624.41	504.331	1252.91	138.834	-2072.4	-676.42	-244.045	-1201.97	-2049.65	-939.126	708.565	-276.358	-2222.59	-1985.52	-495.341	13.6547	656.525	177.95	-1040.16	593.984	1874.51	783.22	-1389.22	-17.5594	627.634	577.637	1332.85	694.48
-1564.2	-1113.32	199.038	1150.56	-162.352	-118.663	1690.66	1589.78	1503.1	-1471.14	-1458.9	-14.3531	-1005.65	514.82	-102.321	-1406.86	-66.0628	896.443	1318.01	-468.386	-1703.41	-2392.4	-712.88	160.975	944.86	-1869.13	-2125.24	1038.26	709.106	-2683.92	-2499.1	-1208.79	-181.093	-463.178	-1112.65	-1723.11	-1303.65	-1278.47	-1228.24	-433.32	-1005.21	-1786.52	267.201	-1017.5	-1114.64	1133.77	1479.93	50.2801	1766.71	1465.59
-877.19	-1092.77	-2299.52	-101.949	-139.01	1009.42	-59.5617	-827.386	67.9969	-1591.16	-139.987	-491.094	-1903.02	-574.637	-764.618	-1912.08	-1262.88	-645.479	283.841	-54.9628	79.683	-333.529	-321.903	-1050.85	151.183	-1505.24	-1846.11	455.386	410.046	-1116.02	-1794.51	-767.719	-1759.39	-769.839	687.989	-500.844	-1963.33	-1295.66	-2318.39	-672.106	599.04	-469.785	-1497.68	-2252.34	-1304.2	1002.13	1961.81	1413.42	1472.07	694.812
106.386	-1030.16	-117.182	-1570.04	-3511.62	-386.444	-434.801	-561.447	1680.4	1723.97	16.8929	-2152.17	-896.068	-323.54	-1576.29	-1484.45	-1427.76	887.488	1086.12	850.576	675.527	883.817	-448.833	-1062.9	-12.4651	-882.149	-486.506	-1359.84	-2410.04	-613.949	-867.611	43.029	-1352.44	-453.608	-708.977	-1350.04	-1898.41	-2417.73	-1346.06	-730.245	-865.76	81.2816	454.609	402.124	1357.82	1802.57	1031.02	1428.92	-753.083	709.146
-1233.39	-1308.23	242.869	-595.561	-1586.09	-279.387	-378.706	1274.52	1560.22	-785.853	109.462	-932.87	-1952.37	-1196.6	-342.649	-621.945	242.244	406.155	2222.3	489.778	-1851.6	-414.221	-1419.25	-1748.83	-598.453	-719.353	-2302.04	-1234.69	-3085.13	-1867.2	-1425.34	1183.92	251.527	298.291	-872.534	19.3081	-91.1668	-2535.53	-2991.14	-1526.68	374.617	164.349	-185.656	-415.407	550.48	435.081	-1346.66	-833.936	-311.756	1372.23
-1861.63	-2363.78	-410.676	146.373	-1937.87	-1318.33	-918.626	849.435	1430.99	651.919	2439.11	250.637	-1505.73	-2248.72	-222.496	629.314	802.542	-1758.26	83.1744	-2136.1	-2421.96	-2195.17	-2225.44	-1899.05	101.713	-89.204	-918.76	-511.023	-2058.37	-506.937	1520.27	1362.87	-701.557	-550.653	-4043.52	-1660.26	-445.328	-1121.58	-2494.16	-836.32	-580.554	181.964	323.244	-799.212	-491.365	-547.604	-791.55	-1147.38	-290.615	370.798
-287.882	-780.929	326.382	-224.035	-2010.48	-1210.89	-451.39	-291.334	-1142.87	763.256	3282.93	2486.99	-211.573	-823.181	-1136.74	-1608.97	15.4517	-279.342	-1584.91	-1440.67	-505.102	-1777.98	-1724.48	-2237.17	-1907.41	-1468.66	-2110.58	-59.0292	-1352.69	-239.108	3407.44	491.873	-670.731	-1112.44	-4005.49	-626.131	2441.57	821.668	-1276.28	-1418.64	-556.411	11.8737	-330.436	-331.379	789.363	-684.192	-563.004	812.248	-424.504	-374.507
500.046	-1314.2	1048.15	-365.449	-901.696	950.708	-16.851	-29.6967	-289.918	1172.89	1584.17	1156.57	1508.74	-746.831	-4555.53	-3150.21	-408.791	-357.858	-1083.61	-1118.02	-1565.79	-1207.38	-2708.25	-1274.36	-2068.21	-1763.48	-864.286	-717.66	-1575.74	465.602	3154.28	-551.676	-2626.45	-1336.68	-694.046	535.593	2804.7	1176.89	-1338.51	-1733.58	-3986.39	-1454.84	-124.473	2713.5	1947.53	-819.36	167.742	-1155.8	-1229.69	159.442
1030.36	-153.901	962.712	1113.04	34.9326	-506.873	-1035.78	297.13	-206.509	-1354.7	500.138	1318.4	1323.33	1125.07	-1445.2	-758.706	-2038.16	-2246.57	-1998.69	-1353.25	-2065.14	-1617.28	-802.799	-370.445	-563.556	-466.004	19.0451	-973.765	-2018.54	-1420.56	-889.997	-540.678	-2007.45	-691.132	-782.191	-2657.52	670.377	913.47	-1314.22	-322.202	-1806.89	-1045.52	-899.777	-231.887	759.167	-70.1148	646.749	-252.836	69.8678	720.843
1115.3	1101.91	2311.81	1534.05	282.806	344.888	676.648	393.045	-1903.19	-1887.79	-1723.94	704.7	2771.29	1573.55	-982.904	-2021.32	-1268.63	-988.305	-2553.85	-850.394	-682.633	-963.939	-1181.65	-426.975	526.8	860.365	136.396	218.713	620.893	-504.857	-1609.64	-517.345	-467.916	-937.568	-1392.17	-2872	-585.734	-1149.5	-1106.3	-768.306	759.007	299.707	-1118.81	-2417.53	-1561.8	87.1891	-156.52	-194.801	1829.78	903.652
796.94	780.82	1146.72	415.071	-869.917	-408.933	-71.2253	-8.37673	-1214.53	-1651.84	86.9718	1596.73	2788.54	1324.48	434.696	-892.752	377.578	-1741.81	-792.882	-1222.36	-443.912	228.06	-2995.38	-1657.78	1987.66	1722.38	1383.24	-145.176	-1198.4	-175.833	-805.817	-1440.06	-1382.47	-1831.5	-2493.99	-1499.96	131.443	-1367.02	-2449.33	-1022.97	616.48	-1340.11	-769.779	-1017.44	-1245.73	-373.623	-1037.68	171.624	989.878	1871.25
-304.905	-983.417	-156.816	1376.63	843.498	-819.62	-1529.91	-815.891	-800.135	-543.081	664.937	2533.56	2268.88	-1090.46	-55.7945	993.579	2490.07	768.526	594.678	469.775	-460.683	1446.02	-1310.29	-2269.72	-862.385	-180.13	430.086	-729.391	-904.853	-545.341	1586.87	1087.35	-1123.52	-1577.08	-1985.97	-261.197	831.228	-501.376	186.919	-1580.76	-719.308	-1605.91	1445.75	-405.057	-577.818	98.663	-1122.74	-347.296	397.427	1859.19
-834.949	-1003.75	1129.91	1500.82	534.601	414.193	-577.057	-284.064	-150.861	-1169.28	-932.629	1167.9	1494.93	71.2136	-304.244	-667.948	-8.37174	-141.855	277.439	-507.231	-299.944	635.746	-684.198	-893.914	-1871.38	-2020.61	225.931	325.782	858.348	1630.48	2162.94	-424.841	-1441.29	-2239.22	-383.452	659.214	-1007.73	-2307.05	-967.335	-1134.15	-1155.25	-282.327	-576.459	-1272.34	-1218.2	458.716	-124.482	-1381.04	-602.78	1351.31
-781.057	1078.85	2476.35	2928.47	-389.316	-68.666	350.001	206.043	577.723	-2222.53	-3040.79	-1858.8	-212.503	1784.1	1080.19	1555.78	-1086.04	244.634	173.541	-2279.42	-1077.76	109.194	-155.443	-441.204	-1869.11	-2005.03	-50.559	687.313	657.585	-2147.25	-1001.05	-880.396	-1934.82	-2821.85	-1902.1	-1111.62	-1220.54	-1771.73	150.087	1805.17	1978.52	2085.14	-937.022	-843.122	802.123	916.356	-7.1888	-214.639	-1917.3	-2089.8
321.148	67.6698	2557.45	2844.76	-127.318	-1136.13	-1.57902	-261.904	-2162.85	-542.394	-628.241	1577.97	321.755	314.684	-665.293	616.369	-1298.78	380.648	476.789	-1801.2	586.972	917.004	-645.275	-1829.28	-3597.93	-2309.78	-1116.22	-929.387	-621.833	-1818.1	-816.18	-442.045	-1969.97	-2485.81	-252.171	-1834.76	-693.819	-584.422	-29.2542	138.475	-1628.59	-1796.4	-1100.18	163.896	529.362	-225.125	176.372	-1174.27	-1856.6	-338.756
-1658.01	-1149.5	1185.83	1950.42	-1683.18	-1472.38	422.351	1060.68	-254.583	781.235	2787.56	3848.04	110.202	-1032.02	-254.752	974.424	-1620.14	65.1436	723.803	-63.2876	2779.15	1075.49	-1763.58	-3173.64	-3105.05	-1480.3	-330.414	-913.745	-222.138	826.318	183.486	1060.25	-973.959	-864.958	-793.199	-910.452	-1083.33	-546.235	-404.688	116.138	-651.888	-909.006	-392.46	-2144.36	986.772	503.081	1177.8	810.502	-267.368	260.324
-626.857	66.3806	1883.03	3419.26	1355.63	-893.41	693.081	2359.37	1019.02	-537.399	841.196	1549.67	-839.97	-975.517	693.014	-1449.56	-2241.95	-1249.98	-462.611	714.744	1314.91	536.465	-2488.58	-2237.2	-1836.94	-944.198	-214.848	-873.976	-390.512	47.0355	-1611.2	-915.339	-666.918	-16.1274	1169.56	-523.885	-2024.68	112.753	-809.192	-1004.61	1362.43	778.167	-701.827	-578.209	912.453	934.062	1089.72	1453.26	1228.35	884.263
700.258	172.595	552.807	-389.618	-1594.53	-1605.32	-572.401	1090.31	-809.308	-129.625	-2218.23	-1615.22	-201.388	-735.489	-348.38	-520.369	-2435.3	-1240.2	-760.277	726.86	205.798	297.216	-163.821	-742.005	302.988	1150.75	127.236	-306.224	-922.654	-399.969	-281.518	-1774.95	-1223.34	-353.915	1560.88	-821.508	-525.464	-755.412	-2258.06	-855.779	1094.21	-42.1623	-274.223	506.942	1077.45	2775.22	876.277	2037.32	439.166	919.248
1975.67	1489.68	-494.638	-1025.57	-1926.84	-2971.3	-1433.47	-1333.16	-2104.45	-1379.25	-2025.46	-1702.51	-290.484	-669.41	-475.546	326.951	785.815	539.934	-683.965	-1926.58	-448.417	1918.31	2193.62	542.701	648.268	1011.07	-358.277	-2542.97	-1517.08	-649.937	178.301	59.3416	6.94004	-2301.67	-1461.92	-596.136	494.986	-399.561	-1252.02	173.97	-133.904	147.056	803.709	544.723	2214.33	1746.53	149.597	2740.85	-33.8988	1570.59
885.992	-17.0658	-3018.34	-4645.84	-2892.43	-2800.78	-3284.88	-2601.2	-1194.56	427.945	-739.213	-364.399	137.411	677.121	1452.48	-640.824	-735.702	-359.201	-15.915	590.152	581.298	-242.186	1896.23	-1084.35	-419.551	494.662	-1427.07	-2872.12	-215.801	1781.32	1279.07	-539.929	-275.286	-641.062	-1312.72	-1096.53	-1415.25	-1172.61	-1763.6	921.233	2056.13	3367.03	2814.85	-350.499	204.919	2002.56	1917.8	1311.36	-340.801	1793.65
1523.76	-155.615	-851.822	-68.0839	-1944.29	-2147.39	-1871.89	-2571.47	-942.103	-321.918	-2295	-2059.64	-1461.16	-84.3034	777.972	469.516	-94.7584	-231.442	625.632	-134.766	-1792.73	-663.35	559.137	330.278	401.59	1149.23	457.306	-2293.88	1076.42	1400.34	701.754	1367.61	1667.61	1696.75	-953.692	-703.575	-392.705	-809.495	-803.242	539.671	1075.93	401.383	-1334.18	-438.097	346.351	1092.8	677.404	-583.531	-460.936	2878.55
-257.431	-1212.46	-332.367	-728.849	-1959.32	-703.947	-2411.81	-1540.81	-853.91	-289.092	-1732.01	-2732.66	-1654.3	-1072.81	-1528.59	-58.1299	-607.907	-347.14	2319.41	447.072	-610.312	-814.588	-683.571	-275.638	1335.4	1708.54	1029.99	-26.1053	965.819	287.125	958.599	2144.4	1219.15	-424.986	-1345.72	-445.816	-920.168	-773.283	-1811.52	-267.463	-319.235	-1321.94	-1645.76	70.6929	1541.64	631.678	98.9366	-1673.63	-611.326	1202.92
28.6583	596.456	-681.696	245.197	1480.75	-52.3073	-1136.4	-1067.1	-1727.5	-1174.04	-1111.25	-1349.38	-1595.72	-2578.01	-1366.47	346.157	31.3178	805.283	2193.04	338.155	-327.623	-2332.92	-2059.4	-1610.48	718.652	440.645	-1616.73	-1242.02	-695.255	-574.311	-430.939	708.191	761.02	-364.596	-2137.29	-274.505	-692.316	-3020.33	-2891.5	-917.594	-1771.65	-131.852	877.243	1988.32	1511.1	-819.379	-700.285	-1892.68	-598.575	451.544
62.2578	-906.338	222.518	2326.25	395.236	-2685.64	-1480.69	-893.761	-2565.87	-1329.61	-324.429	-973.829	-1523.11	-1403.66	-1356.04	-2227.82	-1242.56	620.918	1677.59	-468.974	-240.669	-1030.69	-1831.67	112.578	-135.711	-639.956	-1402.27	-417.333	228.867	272.464	189.458	145.337	663.787	-512.864	-911.581	-1216.37	-967.823	-53.7533	-1828.66	13.6784	-328.872	75.33	1045.55	2138.12	-984.224	-2980.19	-1318.27	-3124.48	-576.464	-17.5258
109.193	119.127	-9.01479	2178.48	730.664	-1218.8	-1088.36	-1221.2	614.409	-144.415	-436.274	-1020.57	-429.282	103.371	-347.544	-1164.56	-2859.6	-1582.84	-497.083	747.596	-433.376	-1075.01	-458.201	-877.368	-449.053	-802.705	-2042.57	-850.226	-435.853	12.0328	348.336	94.9888	-1404.58	-1389.33	1563.55	635.502	-1368.62	685.172	1443.33	-564.572	-1055.1	713.802	-387.653	1644.23	264.4	-2756.67	-1355.3	-3249.25	-932.345	-477.242
-447.121	363.768	-947.534	661.04	2681.17	-131.171	-798.914	-1916.45	-415.527	560.026	-324.976	-1357.6	340.046	-373.831	-1109.27	-97.1958	-1457.76	-997.074	-490.392	185.485	-176.392	-526.101	114.625	-344.458	1107.54	402.806	-749.392	-1295.26	-1475.72	-1390.75	-632.838	-125.491	-499.37	674.065	590.536	1439.11	-1002.58	1716.92	1538.43	-1530.98	27.6559	-262.139	-868.536	2665.15	663.1	-1019.8	-42.735	-763.711	1579.18	662.301
-1964.71	57.7731	802.744	688.866	-506.621	406.948	99.2385	-1836.46	-1459.84	-113.697	-702.022	-732.133	38.6174	-657.774	-2329.16	177.293	1377.21	-158.705	-1562.51	-773.767	-493.759	-1494.06	101.055	340.822	1082.38	844.613	-1007.29	-1038.78	-1010.01	-1683.29	-194.356	326.421	40.3564	-971.603	-545.851	-1253.99	-2651.94	-138.769	576.894	-781.305	-2156.88	-1329.54	-31.745	1060.28	611.38	674.574	489.964	-46.2097	659.663	-1239.35
-824.566	-998.804	-190.661	-1170.93	-2175.87	200.343	1235.74	639.281	730.454	-930.334	183.236	-515.279	-484.848	-1448.85	-798.405	1625.91	972.114	-579.095	-734.916	-2352.38	-853.63	-775.657	587.926	1878.78	-206.34	-928.308	-3068.09	-2891.93	-1517.75	-2531.01	-1430.62	-571.425	731.414	-2052.65	-1608.79	-3072.23	-1481.85	-340.368	-851.88	-2138.19	-2213.03	-2519.09	553.337	1168.9	-16.3284	2047.92	1578.09	205.609	188.488	464.782
-596.391	-1371.12	-15.0822	1370.94	-1751.62	423.209	630.402	1664.44	613.844	-1605.46	-1705.92	-994.735	-784.084	-1851.2	-1791.15	-668.134	377.615	-309.35	-2164.74	-1846.29	-1369.9	-238.212	1207.14	668.059	-966.251	-2830.51	-2772.55	-1328.13	-1868.18	-2145.79	-852.17	866.769	-579.702	-3297.62	-3392	-2734.34	-758.073	-1461.13	-866.895	-2525.88	-956.182	-46.431	-1004.67	-424.234	-809.293	-34.4306	-223.497	-389.355	206.003	475.845
-257.819	117.761	1117.07	2288.61	53.0842	-712.924	1236.03	407.541	-1703.53	-1296.9	-2424.59	-3074.3	-2141.69	-1497.11	-1801.79	-1185.98	143.9	587.141	-508.164	-992.406	-1724.34	77.5694	1389.72	-525.581	-659.691	-1366.49	-2662.96	-1278.42	-1153.89	-1231.9	192.887	822.842	-216.266	-947.495	-2133.22	395.648	-1197.95	-1359.95	-499.459	80.8826	572.158	105.843	-2158.39	577.488	-974.739	-1236.52	669.918	1144.18	1788.01	1654.36
-443.208	1513.02	1210.89	2274.37	-313.984	-945.812	-418.874	-1919.43	-2358.15	-825.348	-2005.81	-2483.79	-1567.95	-955.599	-872.219	487.852	1779.68	277.996	655.913	-1263.62	-463.904	-1118.85	-1676.64	-817.111	-968.444	-723.016	-1651.37	-1297.12	-995.828	-341.345	-750.355	1334.71	-1129.02	-1404.23	-75.4835	906.781	111.77	-1032.59	-936.452	592.675	-601.334	67.288	-1233.54	48.9577	-417.124	-1671.91	974.994	2347.07	935.034	-788.904
-216.534	624.38	644.752	-42.3032	-259.473	-841.074	-874.049	-2596.06	-2161.01	1786.35	1911.4	974.004	-526.362	1164.31	2213.35	1911.93	-890.391	-2167.63	-1188.63	-1827.28	-1299.66	-1658.99	-1748.82	-624.304	59.9994	-371.482	919.478	849.223	1564.98	2014.6	143.372	144.111	-63.2638	423.693	803.053	-427.593	-953.278	-496.908	-822.704	-198.456	1036.23	1081.68	172.924	-938.206	-226.68	-1223.2	362.862	38.0192	-297.372	1373.93
550.432	618.232	-580.942	-275.735	-837.136	72.3403	711.422	-1579.17	-1372.58	-354.782	1379.21	1399.32	350.646	-356.818	392.103	95.8236	28.8941	-1544.48	-1563.41	-2415.86	-3498.14	-2221.4	-1219.81	-1383.99	-1957.01	-76.0965	-89.6456	-942.97	740.473	1006.16	1567.54	571.478	-178.179	-1108.7	306.955	-328.776	-2634.67	-945.738	-57.3761	1241.4	349.581	839.13	150.465	-2440.75	390.077	-704.117	633.848	-1280.3	-450.12	477.419
772.871	444.886	221.21	630.356	-1497.58	-431.32	1101.33	984.052	1057.89	-347.512	-833.996	580.492	599.89	-250.227	-1376.54	-464.142	881.678	492.981	-724.311	-1262.84	-1388.3	424.82	1805.16	-527.15	-1868.23	-1120.58	710.358	-926.599	1998.95	2425.38	-276.371	-1266.09	-1534.58	-1396.57	-703.896	-877.299	-1757.11	-577.602	138.35	939.114	-400.485	-218.846	360.638	522.674	3538.54	227.772	45.406	-119.772	334.219	-913.708
-468.343	837.712	1438.02	2023.07	-801.155	-606.28	33.1764	1323.18	-527.7	-193.108	-2523.19	-1951.24	-766.865	334.566	-1595.67	-1629.83	524.173	251.588	-1629.1	-1494.12	-1266.17	103.262	-593.223	844.43	-2250.07	-1903.8	-686.177	-1365.39	2246.75	768.189	-944.622	-1684.71	-2696.25	-669.706	1014.61	-473.329	-1954.2	-2356.73	-175.039	-541.968	-1455.35	-999.817	633.059	-114.722	1974.3	-137.543	404.99	-814.739	-473.106	1360.67
-556.272	-1628.55	-1259.05	1502.13	377.374	171.784	-203.739	882.129	907.221	170.749	-4416.49	-2519.23	-1338.68	-620.641	-1187.48	-922.355	-1384.6	-1203.34	-2730.2	-1049.97	-1213.69	-910.247	-2345.91	-63.8174	-1764.54	-151.272	-2175.9	-1830.14	-306.992	-521.202	377.507	511.753	-308.136	304.985	1011.12	389.019	-42.4513	864.3	141.777	-894.411	268.137	558.393	593.643	-1032.68	-1252.7	-1326.92	805.516	-280.96	-799.371	-199.779
483.993	-942.263	-245.965	2940.12	1327.84	1323.18	408.79	-112.083	466.32	-2007.33	-3072.49	-2835.91	-523.209	-456.503	418.825	-628.429	-203.808	-1088.28	-2033.23	-1771.32	-750.475	-138.869	394.951	736.324	-109.356	757.408	-428.979	-2207.91	-2150.68	-3245.84	-919.271	376.728	-505.247	-743.707	-10.7687	438.837	622.503	2045.14	461.202	-169.723	1726.13	22.0018	-11.9285	-1989.27	-2800.2	-3336.37	115.029	34.5448	-1810.36	-2862.34
435.587	-1107.2	272.599	3540.07	1321.58	310.585	204.233	-457.806	-2281.17	-2984.02	-2484.14	-1630.14	-2463.49	-1358.02	-1211.47	-1658.13	1007	610.513	-582.62	-383.946	-1800.9	-1179.88	2.01145	-75.2396	473.185	109.349	-1315.96	-1806.23	-2746.12	-4063.47	-2629.83	-1104.09	-3037.33	452.261	825.428	767.123	923.426	1706.86	8.85571	-593.641	-260.609	-1585.96	-847.263	-3167.87	-3694.9	-447.733	870.923	-1052.43	-2069.39	-1695.97
1123.54	991.364	2493.86	2735.95	-31.3478	918.405	-495.556	-2300.45	-3127.53	-375.514	2117.6	585.433	-1547.75	-895.856	-1652.2	-560.91	1252.39	2444.23	878.413	-1061.68	72.0388	-604.109	832.485	82.5719	1244.87	1793.14	1493.12	-336.966	-2422.36	-1416.3	-1309.27	-1169.33	-2458.02	-1098.74	-2261.02	46.9784	-220.668	-672.677	-198.24	1450.7	721.349	157.492	-1661.11	-4399.28	-2957.47	-1507.77	317.776	-733.581	571.294	-631.675
601.908	575.1	2725.55	2098.01	22.9121	1083.18	-175.472	-1291.23	-2924.92	-1235.81	-173.349	-1686.9	-1573.71	-1186.26	-1216.14	-405.96	-817.327	-1513.22	-1389.02	410.682	492.383	-626.581	294.017	1470.17	485.79	1782.6	3383.74	2025.49	583.594	-2996.16	-2148.48	158.609	223.14	-1751.99	-2942.04	-866.46	-1433.91	-2368.69	-1044.21	701.966	365.705	148.74	-873.177	-1228.97	-127.91	-1490.8	-1155.61	822.932	1566.5	-669.737
909.862	1024.88	2521.82	3430.35	2492.12	2129.15	676.28	-216.437	-2122.25	-1640.99	-1434.81	-1203.02	-1605.76	-1429.8	-1349.56	228.006	546.771	-1193.77	-362.841	-977.084	0.891792	-455.006	-1803.8	73.0223	324.464	1794	2534.3	863.113	658.878	-2272.16	-803.819	-1095.15	-353.403	-1529.78	-1741.51	-963.863	-1179.97	-1700.87	-1808.74	-973.455	1103.42	-1060.63	841.603	1529.02	-233.489	-1100.58	-1143.96	-450.147	-1532.76	-2825.41
1675.38	3884.51	2562.95	3518.85	1790.32	-865.698	1242.2	1146.39	-1046.79	-1863.77	-2690.33	-1684.26	-423.353	-443.55	-732.159	-1396.4	604.578	745.506	-1512.68	-1967.89	-1211.51	518.849	-555.395	-2511.19	-1116.44	489.065	-436.133	1202.07	416.258	-1029.14	-496.872	-1229.08	-938.35	-1642.01	-1384.02	-1023.56	-1364.83	-577.778	-158.671	-896.24	608.978	-659.117	-506.272	-23.7039	1095.97	2602.49	905.009	326.21	-2576.06	-2372.71
1851.03	1796.26	2420.25	3388.67	1912.58	813.329	1281.14	1577.69	21.5356	1014.45	-678.294	-572.273	781.57	-719.184	-1529.3	-3136.99	91.4005	-805.297	-1108.89	-848.05	-1617.5	351.923	-397.88	-217.107	-675.623	-405.805	-264.929	915.267	382.724	1248.35	430.037	-1557.62	-2738.28	-1673.91	-1527.06	-47.3738	-433.682	-1475.56	-2662.67	-1538.87	245.568	288.892	-404.188	-835.834	-93.5256	607.876	-482.697	-224.804	-926.287	-2143.1
1268.01	1169.03	3534.24	2319.9	1322.7	1342.02	1832.4	2741.76	-252.839	458.189	29.6492	857.084	380.914	-2280.89	-1787.98	85.3166	424.196	336.47	1096.25	-1697.72	-3709.73	-1426.84	-163.956	930.131	541.849	1307.08	731.7	245.8	380.564	13.3606	2236.73	-763.726	-1362.41	-890.563	-1322.33	-81.3038	-531.322	-1355.77	-286.344	1300.67	-745.835	59.0047	314.757	-597.968	258.926	-1045.98	-1041.78	597.128	-1075.86	-1817.21
2614.56	2031.9	2993.27	4921.27	2956.05	1611.8	1379.6	1868.98	848.394	1374.84	-1423.27	-1886.51	-912.811	-2648.61	-1103.37	234.087	1139.44	-100.266	182.442	-2424.57	-3763.5	-1637.77	-2169.39	-357.681	-90.7	1890.68	1086.62	992.305	-1161.62	-1695.8	1028.46	326.615	-796.418	-157.097	77.7668	2749.74	1097.86	135.08	-644.499	-249.745	-1705.48	-1758.11	-939.378	-61.3457	-379.884	-1931.32	-367.463	192.726	-2030.38	-1933.17
978.463	1715.33	1299.38	1456.56	1954.24	1361.49	3286.94	2423.62	2004.69	-481.241	-1912.4	256.881	871.725	-1008.49	729.144	891.149	1158.93	565.08	-1511	-3414.64	-3375.11	-2136.68	-1396.5	-1361.33	-657.06	1253.5	-245.698	-371.074	-1233.47	-351.848	228.581	-1148.9	367.891	-265.721	315.464	965.496	1799.58	1524.47	716.975	-1135.53	-2051.45	-837.244	244.292	161.542	-379.659	577.157	-31.4062	-684.303	-1975.67	-1979.74
1524.23	4362.9	2710.61	3172.56	1709.84	1925.29	3393.7	3165.02	1649.6	86.3363	-409.038	2143.4	209.765	-867.524	171.203	485.331	-130.853	911.019	-971.657	-2365.33	-756.843	-1999.4	-136.189	-1710.88	-425.59	-320.498	-2733.02	-1298.98	-1421.65	-925.85	-1085.84	-982.268	-861.622	-751.65	-472.42	-2062.89	1303.71	924.505	1410.22	-1206.04	-1150.55	-1155.88	1116.4	1692.36	-1461.02	1424.07	728.766	1019.93	-845.084	-2222.89
1089.83	4076.89	2088.07	3620.31	965.991	1305.3	1793.77	3454.71	1923.51	841.844	101.754	706.621	-1596.18	-1354.66	-1768.38	-727.962	-2102.12	671.293	-1190.17	-2361.95	1259.45	-799.623	-944.33	160.004	1715.06	850.531	-1610.16	-3285.56	-3763.41	-698.052	-1736.32	-686.128	-655.192	1401.06	863.032	80.5293	77.5355	7.91793	698.312	-1589.63	-1048.06	218.871	2314.13	961.932	-1140.55	349.178	407.93	-283.477	-1812.68	-947.778
1766.52	3008.29	4573.47	5029.11	356.195	-2125.44	-667.87	2201.87	-978.274	-43.9787	-926.103	38.9358	-400.278	-919.847	-2253.48	-2410.19	-2904.43	-2531.68	-1237.41	-2560	-576.532	-656.394	-791.941	-1108.37	756.466	-229.961	-950.898	-3387.34	-2907.13	900.33	-1905.42	-973.76	1233.78	2163.6	1023.07	329.343	-568.508	-2087.62	-1081.13	-725.337	-2049.26	-176.139	1207.5	-250.252	-247.305	-217.552	345.312	-332.143	-956.503	-423.296
2056.65	1799.67	1206.71	2595.86	-273.351	-2931.86	106.088	2847.37	1166.6	539.809	-2286.59	-1392.93	777.799	255.724	710.894	-269.772	-1129.91	-984.744	-988.552	-1353.64	863.307	-520.343	-658.59	-1099.97	-2074.61	-2858.42	-914.271	-2620.86	-1937.04	1401.45	1495.67	-467.227	872.419	808.902	-1334.13	-1428.75	-289.673	-1392.73	-2892.86	455.359	49.8238	1468.38	2827.46	88.4596	-564.816	-1212.59	-1066.32	855.716	193.671	544.443
642.745	1101.03	-874.088	1334.5	541.711	165.34	136.296	1134.02	844.031	-638.87	-970.467	-195.286	1529.33	1479.67	1438.53	852.378	3057.97	2417.26	-1066.99	-1457.04	627.795	-1159.05	-3449.64	-2558.48	-1983.58	-2577.29	-2639.93	-1559.19	-102.769	-201.714	212.557	718.576	197.868	-405.318	-665.503	540.47	806.022	163.507	-2226.4	-2071.56	-619.067	2289.86	986.223	638.076	186.904	-1008.55	-480.879	1777.03	745.856	-1792.86
-599.624	-247.546	-84.4312	2111.11	-503.16	138.773	204.042	-482.775	-1018.76	817.459	1514.17	503.538	-230.786	288.068	1193.06	197.232	2313.25	839.487	-415.979	-794.883	-110.487	-1134.96	-2188.21	-1678.76	-176.211	-956.049	-2664.41	-2318.38	-790.195	-261.234	-955.022	-214.859	-252.57	-561.823	-2026.44	-1615.91	427.264	66.0229	-228.167	-2225.55	-337.391	82.6714	648.401	-165.156	-316.538	874.233	-1333.68	-1024.39	106.287	-1810.33
-1236.94	-435.272	1002.42	2454.1	-831.248	-811.748	-904.578	-361.99	266.629	368.012	-80.2712	1206.74	-1483.47	-1427.97	-1903.4	485.496	3686.91	1530.48	-747.006	-1372.26	-102.654	-974.902	-1388.71	-1378.68	-1295.12	-3333.79	-501.448	-983.441	-672.238	-383.786	-172.089	-889.728	-327.957	2428.17	1444.97	-795.582	54.6811	-244.411	-670.943	-293.324	84.8615	-46.0156	-539.888	666.1	-265.619	1639.76	1195.3	-121.577	359.267	1264.59
-899.966	1040.81	959.781	1608.4	-1335.9	-1036.07	-1308.38	395.44	-167.199	-660.315	1749.3	1946.19	463.386	-34.0524	-1646.15	-1588.88	-104.648	1429.8	-1762.7	-1313.83	1648.44	925.166	629.869	-930.924	-1203.72	-279.111	1371.35	389.66	-791.233	-1131.01	-1876.73	-301.22	2143.72	1481.13	131.79	-842.068	1131.03	140.888	119.027	914.147	891.569	-17.534	0.944497	1174.78	337.323	-293.952	263.457	99.9387	1183.54	1478.04
1455.48	468.074	1033.17	1096.7	-1363.28	390.738	-1025.06	680.643	1030.45	-916.126	832.762	287.1	-1537.99	-745.288	-2387.88	-862.498	-2637.33	-622.761	-760.509	-1582.72	-1018.64	-233.754	-385.715	396.45	606.916	386.723	-424.042	451.915	107.841	20.4511	-82.6044	-164.175	1161.47	327.226	266.821	1249.76	-42.2417	-356.566	-719.556	-94.2849	1721.1	1352.3	711.951	1499.43	735.595	-43.5731	1588.48	163.201	1283.92	-559.25
1635.47	300.731	405.15	1338.7	-1067.61	62.432	-1491.88	-1078.6	-1402.88	-604.824	1110.1	-46.2399	-2065.55	-1713.32	-3357.56	-1781.48	-1986.6	-1467.87	-933.066	-570.476	-3547.9	-3249.4	-880.228	-783.577	-59.1143	74.44	1950.77	2454.53	239.235	-269.901	962.483	79.0265	-136.408	-1118	163.003	1432.81	1138.07	690.985	-92.2156	1222.32	1886.05	438.931	-389.368	517.472	-461.213	-78.14	-485.416	-1473.03	-2364	-2669.53
482.601	1471.92	2758.55	1957.03	-498.132	-448.728	-1690.54	-896.641	-441.675	700.488	902.226	-381.628	-381.894	-271.796	-814.32	-1128.72	338.176	436.979	328.042	-502.429	-2761.18	-3141.66	656.375	388.259	-203.759	382.337	538.91	16.2024	-2239.37	-2352.9	-762.017	-1158.97	-463.864	-1493.99	-273.411	92.2252	1465.69	1343.37	-730.331	-797.089	-1829.57	-424.557	475.073	-948.06	-154.452	433.729	-2092.86	-2183.85	-2753.88	-3154.01
-76.8895	268.508	2273.62	835.039	-1249.83	-1162.7	-1455.07	-679.746	-1233.42	-1596.97	258.483	1898.36	3882.19	2761.5	-283.084	-1322.23	-1528.31	107.218	-1560.15	-1885.52	829.72	-995.545	542.646	700.133	568.721	987.471	336.596	-884.616	-1934.39	-1597.29	-263.004	-956.693	736.997	-922.414	-1399.86	-1306.06	-463.467	-825.19	-475.968	-2849.42	-3454.13	78.5847	1178.59	-782.662	457.776	-569.716	-2807.78	-1632.3	-2249.65	-2125.32
1218.7	154.152	1816.6	1894.54	303.126	-1641.98	-1864.27	-1257.4	-1135.08	-457.998	1355.04	-563.889	-1717.26	-784.49	-1338.7	-389.798	-875.926	461.583	416.53	-474.938	-1078.79	87.7609	-1568.54	-560.984	1381.57	-470.815	-106.778	-339.64	-1050.02	-1233.83	-722.064	-538.891	-1220.36	159.535	64.2197	-690.887	-314.296	-325.261	-480.244	-843.609	-2714.55	-207.295	-385.955	-485.024	2409.78	660.863	733.896	34.6187	-64.2769	-924.818
391.337	1389.97	2379.53	2526.33	-1596.92	-2106.72	-1124.2	-1549.37	-1576.52	-1300.92	504.141	-1081.49	-409.776	354.223	-1441.6	-1772.47	1001.04	884.079	1335.99	813.212	-1514.11	-220.191	-627.002	-1815.03	-1809.28	-3029.33	-1375.15	46.0992	-1705.28	-2239.45	-2002.04	-687.887	-1445.13	-1182.72	-1129.74	-284.115	-177.279	2020.47	-1204.09	-854.573	-1289.71	-442.615	-520.815	-1059.9	517.169	1891.6	2120.02	1136.07	-391.399	-570.988
1237.02	3762.33	3000.15	1851.22	-1373.19	-1064.12	-2364.45	-1179.06	-530.128	-177.727	-265.376	-1199.48	448.808	468.928	-250.837	-1548.4	495.12	1334.74	2499.96	1124.84	1132.96	-1646.62	-1533.78	-154.446	265.578	-2771.43	-345.061	-190.201	-888.446	-1120.3	-2218.53	-1765.35	-624.401	70.2452	-1884.82	-1954.21	-508.054	536.507	-786.255	-2252.3	-1943.13	-778.582	105.55	-187.48	-656.589	-1172.83	227.49	-782.197	-2906.97	-192.994
3132.26	1597.16	1471	-21.5143	-1759.65	-1246.2	-1023.36	-597.023	-2021.08	-1327.9	-578.721	-653.621	675.687	1322.03	985.177	-25.6469	1793.63	2799.63	2171.22	1545.74	297.758	-1563.27	-675.611	-32.0926	-305.261	-2360.55	-1032.67	-1677.93	-1500.28	-443.27	-1188.25	-970.356	387.618	-2678.73	-4326.03	-958.723	286.647	167.56	-1026.61	-2681.52	-1758.86	-1336.72	-241.619	6.28141	-269.516	-1235.19	-792.489	-491.762	-401.405	263.397
3376.57	1939.23	1586.36	375.604	-3119.36	-862.81	109.404	-1176.09	-809.417	-1469.85	702.617	-66.2013	-4.27602	53.8894	1434.6	1082.32	1652.4	2910.68	888.539	124.108	-297.696	-1029.27	-361.611	-671.316	-1071.57	-1077.08	-993.799	-1650.93	-375.145	1101.54	1606.69	1289.49	1185.86	-2555.96	-2244.96	235.024	589.723	-335.841	-643.63	-903.957	-1853.22	-1524.41	-166.175	190.226	683.334	216.2	-1782.32	-1403.58	-1877.41	-1514.86
625.924	2048.28	1910.1	1488.7	584.678	258.618	-495.751	-3.83023	1946.51	-209.964	-101.954	700.07	1379.61	1074.85	-435.501	95.6862	-176.466	1460.52	342.252	-1480.97	-1689.11	-1985.75	-382.035	356.288	-1741.56	-972.575	-398.428	-632.82	-249.82	811.391	861.974	381.4	1558.42	37.0295	-364.396	957.937	670.456	121.886	-1274.67	1354.55	-389.501	351.92	577.538	-594.463	-882.301	-1543.7	-3112.44	-2304.55	-951.836	-1603.33
1046.37	2080.2	2389.96	2455.51	-687.444	-1236.76	-96.7865	991.711	1691.39	746.549	-384.196	-632.672	2223.93	1601.11	1830.04	1010.15	-508.437	-1153.44	-962.531	-2195.61	-2566.93	-1639.64	111.366	16.0372	-111.923	-176.267	1298.43	-35.2721	-659.951	-553.99	-394.008	340.77	918.842	302.189	5.93993	1469.04	-1298.74	-414.586	-456.15	758.374	25.1048	1365.49	887.659	-2029.37	120.025	409.848	504.258	-980.06	1586.32	281.302
84.8691	1116.74	1896.06	2789.87	685.249	1691.2	2919.56	1574.17	1736.28	-132.851	-773.138	-870.481	-1077.14	-489.855	1747.33	2134.32	-1359.91	-1309.88	-1622.62	-987.727	1700.74	-337.331	-583.585	-437.091	741.628	-122.916	996.831	-29.523	-1549.97	-1220.07	512.928	-592.309	177.389	-532.396	-2142.07	-1455.82	-915.809	537.517	1357.05	1868.51	-331.303	409.086	218.877	317.546	1685.38	575.676	1527.51	864.693	2502.04	96.6378
-46.1448	1624.26	3238.96	2766.42	1478.21	436.43	1237.28	-251.82	-578.251	-1287.19	-1138.64	17.8704	532.945	128.842	-955.604	-157.355	-618.276	-207.157	-50.0374	-263.907	968.203	-1262.73	-2191.37	-800.817	371.003	2191.31	1063.91	607.344	-1555.95	-1760.27	-85.5105	-1551.16	-529.064	968.985	154.901	-980.677	-2018.77	-1478.18	-101.316	1978.84	1142.26	1213.42	958.343	79.5513	316.118	293.739	1568.9	888.631	1066.13	616.233
2268.42	847.781	1904.77	2283.44	-850.451	-832.401	1009.86	554.899	-330.413	-1559.74	-936.583	-122.398	-30.8391	500.351	-161.964	-980.327	403.03	261.839	-494.422	-475.471	773.245	198.425	-1592.99	-701.522	689.889	2645.86	1626.26	709.484	192.773	335.947	-666.607	-1529.51	-1829.43	268.389	362.763	436.766	-445.136	588.154	715.091	1009.08	2071.1	1222.83	483.041	-255.139	-557.691	-541.52	1486.88	-502.057	434.298	1430.38
2046.43	1824.69	1603.29	2406.25	-348.034	-636.675	-1567.51	-846.165	1242.69	1523.06	1995.15	1616.5	290.65	1529.88	277.063	1161.77	651.701	1874.41	222.003	-1449.96	27.577	-48.3858	-1532.81	-1064.45	2243.92	3473.45	1200.87	-1005.2	-1260.87	20.6313	-55.7598	-977.75	320.809	384.051	517.312	3375.02	1045.61	314.416	2785.48	1742.98	1754	166.763	-379.025	448.769	-1052.73	2031.41	2213.94	837.443	468.793	-15.738
1989.24	3104.17	2120.6	1873.03	-741.184	390.493	-2556.46	-2236.2	1965.75	3584.78	2617.89	1469.07	-167.297	1386.82	2345.38	1765.24	2498.21	3127.65	726.356	-1555.54	-315.642	391.473	-1451.48	-1638.67	1352.51	1800.36	1916.07	-333.766	-357.926	362.76	363.093	-1332.2	-316.491	-716.787	1622.49	2429.45	749.456	728.553	335.611	255.681	913.067	-81.8482	-786.392	-314.761	-1046.35	1514.94	753.246	149.42	1419.78	238.53
1635.97	3054.95	3674.34	3628.33	-771.398	504.048	-2377.9	-2070.86	490.97	2328.65	802.268	1821.15	2118.38	2654.45	893.207	796.448	709.092	876.231	1901.04	1618.33	1709.2	-472.849	-1367.54	-2483.21	-609.291	385.213	2348.58	1028.41	1084.59	1640.81	1344.11	388.292	-110.194	-989.479	241.723	291.526	-1416.15	-1060.03	959.212	1004.48	264.721	1246.5	1540.59	530.444	46.0297	1170.42	1687.47	1468.84	-135.741	-639.589
921.614	1111.32	1665.35	4054.46	2001.69	1490.84	-1414.77	-777.935	543.721	2688.09	1689.12	1028.61	1064.98	2035.22	1160.91	52.5936	1069.64	2125.62	848.284	-335.036	571.708	447.614	1034.47	-1123.53	-349.057	1178.36	1322.93	-558.617	-11.8074	2083.45	292.082	252.425	1917.13	1941.99	1218.45	1025.25	-694.881	-2254.32	-840.622	1191.21	205.845	923.332	1218.9	1757.57	860.51	-601.292	-414.204	-7.32784	-573.186	-769.836
914.897	1147.64	601.207	2179.05	2092.2	735.955	-2020.54	-111.961	750.213	1436.85	2088.44	1848.91	1326.8	1258.85	426.703	421.851	172.849	-185.635	858.923	576.126	-696.128	1201.63	2680.79	24.0815	-1096.38	-405.099	1169.12	617.582	180.477	334.962	220.166	186.414	1008.25	1405.56	1141.05	2003.48	1748.68	-417.996	-153.441	2269.98	1451.7	587.244	1581.56	-30.8724	113.78	481.781	1692.44	228.889	-313.323	608.67
1644.16	2091.73	2047.14	1675.32	-995.248	-1000.5	-1788.44	48.8915	-230.743	281.365	2433.61	1803.25	-686.483	1308.43	666.253	-553.756	1423.76	713.192	611.107	379.361	-442.728	1742.57	2108.13	1027.28	675.817	-67.7207	822.572	281.608	1002.56	-329.822	477.209	1312.86	2313.61	4474.01	2575.19	4178.63	4165.95	1931.86	894.688	581.762	376.311	1372.82	2539.78	846.868	1340.61	658.78	1774.2	2012.15	617.951	843.664
21.0531	-145.71	2165.06	1506.15	-1845.66	-2247.25	-1539.08	70.6687	577.901	797.001	1045.19	-342.465	-1035.36	-328.892	846.483	1336.67	43.9857	2265.98	96.3934	-1129.92	950.152	1492.91	275.025	-225.335	386.596	573.729	1086.94	-8.05437	-796.446	-964.47	597.69	1281.79	634.398	1577.63	2205.99	3708.89	3718.7	1979.96	952.762	133.281	1417.96	1529.44	1929.81	1718.78	89.3278	-1383.17	-209.141	1202.04	214.605	15.9901
41.0929	1500.13	3085.6	1323.4	-1260.12	-928.537	-794.664	-104.156	315.706	-866.282	-1289.15	1230.03	1812.17	-190.258	-120.082	-531.148	-1213.09	772.443	495.358	-1106.15	946.326	788.889	-871.776	-616.107	-921.876	-66.5788	-173.55	649.879	-610.643	-1278.52	255.951	-196.373	-1209.72	-1409.81	2199.23	2465.61	547.977	369.492	2088.16	2421.16	1493.36	1212.28	2604.65	1484.41	76.3449	-8.22705	-179.602	83.1488	606.177	-362.078
-836.643	2538.82	4155.05	2275.59	-180.649	162.232	1002.03	1763.48	-183.224	-793.558	-136.07	-8.28291	2106.46	716.687	-984.149	487.953	1510.17	1580.45	-566.607	-0.067574	932.839	-806.187	-529.92	-516.128	-2038.03	-684.728	-1369.43	-1213.48	1114.63	48.8794	314.702	-38.4981	-2323.93	-690.978	1982.39	-168.073	-2125.45	-1415.74	-791.999	1935.97	155.563	-1094.2	220.104	-111.654	-784.148	-118.255	905.021	-399.906	563.531	-821.447
781.105	3446.94	2500.4	2698.73	-134.781	-288.651	741.56	1031.39	-517.704	-928.952	-681.762	-370.708	-471.523	-237.644	-478.859	346.328	1710.92	898.933	615.974	1863.53	2053.12	-425.534	1295.41	717.013	-615.83	664.972	63.7452	-1178.72	-1347.98	1080.97	1132.68	1014.15	-1241.75	-84.5977	-27.119	-89.8313	-1293.55	-272.817	584.136	1303.71	551.258	-438.508	-507.478	-2016.18	-1246.6	-1074.52	-1256.27	-1235.46	1635.51	-1270.6
-285.07	1736.78	4678.81	3838.58	795.275	-499.507	865.781	2116.68	1390.65	-391.852	-940.44	-413.861	-1808.29	-1860.35	-1283.89	-178.171	1120.77	1557.02	2010.1	635.385	537.982	-258.263	524.109	125.254	-768.495	772.013	839.475	-934.241	-962.925	-537.54	-748.615	-1159.82	-2028.52	-1651.87	-9.33883	1331.74	86.3229	2385.74	1490.25	416.424	1196.94	673.764	290.59	172.475	-37.92	-879.582	-1368.06	-740.802	-168.921	-1380.92
-45.9275	1678.52	3934.26	3075.86	1374.66	-463.096	1056.12	2421.47	304.376	-44.1759	-800.734	-1171.72	-800.395	-300.206	-706.349	-601.255	-840.191	-2585.84	670.983	813.675	1009.35	573.721	979.092	2118.63	-521.771	329.203	2445.35	995.749	-1220.19	-558.453	-164.002	-93.6594	718.703	65.2451	-1036.4	-648.423	-9.16981	438.204	667.741	-763.494	1350.51	568.786	263.741	308.231	-243.855	-265.536	-1090.03	685.095	2476.31	1369.34
1134.21	2569.01	3650.7	4417.14	2036.12	-1983.95	-718.046	1533.11	501.266	-288.534	-161.823	816.044	1475.4	2213.58	1628.98	1358.9	-637.178	-5642.51	-6912.31	1454.53	2023.33	-874.266	-860.115	1343.23	-614.862	-149.498	1546.63	1356.32	-1350.29	76.4025	740.07	1963.94	1778.46	1273.45	1937.56	-387.469	-1150.01	1088.81	1035.75	288.878	435.17	-680.484	-2314.43	-399.866	-157.116	606.831	-62.3154	1796.9	2686.83	920.643
1240.78	1812.59	4008.48	3123.27	156.165	-781.052	340.508	-608.259	774.031	1127.93	-135.406	-1527.87	1490.91	1825.3	949.215	384.607	-4399.16	-6534.72	-3369.28	1665.46	1994.44	-1354.93	-2089.87	20.8756	1158.71	79.2061	-1105.18	-2190.21	-583.587	1137.77	991.233	1227.99	1621.75	94.3179	38.8717	-110.361	334.228	736.98	1181.08	106.093	-110.117	-650.57	-2239.33	-1880.52	347.433	1165.05	-411.962	2625.77	950.824	1307.95
470.369	888.691	2457.15	2572.9	992.233	957.719	1416.68	-136.036	1390.7	796.332	-1043.96	-926.976	1665.07	1481.04	2301.15	1771.91	-3580.34	-8455.5	-854.478	-136.173	-929.632	-1078.87	-946.386	-1081.89	-529.228	-1673.08	-1317.18	-1594.25	517.038	430.054	39.1333	-357.179	168.976	2656.05	-843.91	429.316	942.374	1566.98	1185.08	70.2809	707.87	529.278	-182.761	852.63	1353.05	1222	884.356	-44.9298	-79.3046	1072.07
627.369	650.332	1951.12	2607.2	2423.21	2821.97	1290.41	-1560.33	533.565	171.431	-32.3915	-123.163	-50.5643	693.786	1555.67	1681.45	-1137.38	-1907.43	-897.42	-957.446	-730.714	-31.7642	-918.57	-1313.2	-955.313	-1228.14	540.985	-1296.24	-820.602	-9.13751	1437.84	673.071	367.318	1028.52	-1843.13	-653.36	756.438	1355.59	454.794	-278.568	-975.693	706.677	858.084	575.907	2098.46	1579.5	-417.492	-743.258	-2178.33	-347.352
-696.142	419.545	2477.81	4095.16	1109.5	1134.46	443.63	-399.991	-683.161	-475.118	835.285	-1398.04	778.448	1567.31	2468.26	2279.9	2984.81	143.44	-261.542	865.736	179.239	12.1141	190.863	-1470.32	-1724.1	-1527.78	44.5575	-1104.08	110.574	-467.479	347.143	-854.073	-772.18	-112.436	-353.934	-7.11208	2053.7	618.691	-642.964	-140.373	257.518	1222.12	-611.128	197.735	367.391	-86.6909	-1112.19	-1581.55	-2648.83	-1023.53
857.506	1644.75	1768.73	3269.12	543.133	375.045	472.517	229.586	-1092.06	-962.594	113.152	-2179.17	921.511	221.129	2729.3	2364.64	-965.875	-140.497	-1276.44	697.673	957.818	-10.7414	-221.246	-1704	-1171.16	-2047.05	-1412.27	-726.329	-908.55	-506.602	1234.43	-128.755	311.49	709.155	-641.358	12.932	1714.88	1461.68	571.767	457.925	1078.79	717.119	-1080.36	-236.572	-512.007	-547.673	-480.229	-195.357	-1261.94	-2237.97
2108.9	2462.73	2829.8	2856.46	-935.672	-216.488	782.806	-306.488	-837.179	-825.521	-1177.32	-2458.75	-679.726	-1302.07	-1203.38	-2682.22	-1051.17	154.61	79.438	1575.88	311.223	134.316	-1531.04	235.965	18.8093	-1077.44	-82.9484	335.948	-1134.99	-2387.26	-12.724	684.814	996.427	-851.056	-764.2	-1273.36	-351.772	-172.817	1647.71	669.265	-563.874	-289.851	-501.926	-592.399	-349.167	-420.33	-2115.81	-1156.06	-904.784	-3336.74
1994.57	950.843	284.274	137.046	-898.468	-603.564	169.936	-188.657	-710.32	-1798.34	-1179.83	-1778.24	-662.725	-201.081	-1453.99	-1446.2	119.209	1734.88	623.163	889.487	-1017.99	-144.4	94.9117	1107.04	-1.06409	212.728	-512.037	-810.149	181.139	-1335.14	-352.238	-742.313	-515.894	-1317.39	-1745.29	-896.48	499.673	-543.714	241.114	960.122	-735.515	191.726	940.971	486.882	-1115.12	-830.58	-1212.96	-666.844	-3121.97	-2785.31
1994.8	1700.04	-144.823	313.477	-694.662	1020.25	1944.96	2373.32	-98.4144	-597.247	-24.9061	-731.841	74.072	-1388.39	-1710.63	-546.782	482.966	573.421	876.015	-354.18	319.185	-259.353	1823.32	2608.39	294.431	-997.453	-1699.54	-1050.58	1967.52	844.825	-281.828	-480.374	-1452.13	-1936.57	-156.545	484.28	-185.023	-1386.36	-796.343	149.518	-277.731	421.985	720.985	438.308	145.112	-173.883	-2293.56	-2625.21	-3435.03	-2959.72
1324.74	-289.489	-131.275	-1077.67	-1907.86	-1053.69	-192.343	387.581	375.571	576.032	-730.862	-1272.8	-2184.7	-2020.31	-1384.25	-1105.63	-1977.61	-816.855	-263.251	-950.681	-1115.91	-36.4157	1825.99	2771.34	1710.2	-1644.55	-1669.53	293.937	1062.98	-1863.51	-3071.81	-1021.75	879.254	396.532	418.802	925.451	7.27338	-211.193	92.5963	100.55	466.73	-954.047	-676.527	-745.945	408.9	527.575	-574.748	-1859	-2635.15	-534.91
1496.72	-196.244	-1433.77	-803.02	-2704.3	-1276.97	204.228	-38.0637	1195.43	373.949	-3861.53	-848.662	194.929	-1563.4	-595.263	227.659	-957.354	-474.681	391.113	555.417	-358.142	-582.17	751.688	418.823	794.729	971.71	-775.49	-1228.54	28.5259	-1775.06	-3143.12	-2331.9	169.846	2142.81	10.5476	-946.345	-83.2711	254.196	116.498	-689.75	1826.25	860.284	1126.31	-53.6527	-385.07	-1339.1	-613.543	-1527.68	-2093.44	-1396.64
588.257	1250.93	923.938	809.148	-2292.08	931.85	-1371.88	-1247.23	-325.411	-960.753	-396.621	-457.208	-1841.91	-582.451	-1049.88	-1404.36	-1362.75	-270.996	1477.6	-449.976	-615.174	-315.628	535.893	1941	777.545	1676.97	-1128.27	-2233.86	-360.679	-1349.22	-1248.65	-1072.69	-621.414	2116.54	1392.93	2743.54	720.833	84.6793	-108.076	-499.59	-344.736	-514.846	1554.91	-605.569	-384.542	772.515	-898.258	-52.9933	-903.211	-2365.82
1691.93	1651.18	2771.91	2089.39	-388.241	-1205.31	-2213.86	-1285.4	-1815.04	-1841.53	-439.998	-1009.15	-2159.86	-56.1474	-471.496	-813.721	-108.807	1357.64	1898.41	940.948	-860.698	1146.64	629.584	1761.91	-265.076	1128.33	-338.594	-764.692	2286.06	1003	729.097	685.086	585.09	1096.97	1818.03	1526.49	870.862	-181.233	332.436	185.822	333.841	-119.638	-966.126	-808.12	-315.864	1185.99	-1256.75	-416.546	-622.428	415.741
2221.55	1215.88	2094.74	1370.21	-312.408	-576.362	-1131.6	-348.697	-2166.71	-901.081	-950.947	580.386	-1894.81	-995.536	-1040.12	106.751	1273.04	804.063	1094.37	1020.45	-847.144	-87.6937	1948.79	1205.37	-327.914	-708.054	-343.364	57.3289	1778.65	313.73	250.871	326.882	-50.9194	1238.58	1625.03	1472.69	436.166	374.707	-472.871	-460.015	-1113.54	-474.164	-909.878	-1584.34	-1264.47	225.259	320.718	1263.86	1255.91	-841.028
1505.62	1161.51	-228.463	-1001.83	-2233.87	-1786.99	-1318.81	1261.52	110.12	252.707	-715.861	951.089	-1496.1	-2614.46	-1563.35	1130.45	1094.69	-635.92	-1717.37	-370.879	-2112.99	-2139.37	1219.25	307.269	-1690.32	-2555.54	-1585.12	-1312	7.94149	-671.793	974.423	2639.6	-230.369	-1027.44	561.824	2019.18	1470.56	292.78	702.44	184.643	-1190.26	-1429.08	-234.675	-1292.85	-966.459	-306.979	761.737	1806.74	1488.71	38.9748
1783.2	1196.72	162.051	392.596	-2184.29	-956.867	-870.76	518.584	383.198	836.4	961.02	302.343	-507.944	-887.832	-782.634	-155.681	1087.5	-10.3348	-1488.4	-376.686	-7.14211	143.725	1140.23	105.222	-990.31	-2963.3	-3139.08	-2127.11	-2452.43	-1533.86	2846.72	2701.55	590.927	1095.63	-452.784	2048.33	2809.69	2064.6	2878.97	1563.1	-31.3293	143.433	-16.7566	-183.975	732.894	21.0721	650.751	1582.55	712.593	-774.967
-36.3533	1050.6	666.502	787.92	-1433.79	-1776.89	923.683	1215.53	888.86	597.477	351.8	-879.021	-70.5453	888.37	641.851	1734.9	245.49	-318.781	-952.839	101.784	797.558	-570.014	242.049	490.166	-1343.09	-1414.74	-1118	-2168.95	-1804.93	-957.998	1336.91	207.792	273.041	-1293.8	-1082.17	-542.832	1103.8	123.177	-1531.3	-905.728	-1332.06	-674.641	-518.519	1375	2206.05	1347.81	1012.35	2604.72	1822.76	-880.121
1222.61	1343.76	2490.51	3522.46	-29.0662	-752.359	-211.637	339.093	-547.78	-1171.83	-972.272	50.5108	147.962	1142.55	-1042.11	-318.397	682.084	-1271.95	-1765.81	-2369.06	-786.806	342.38	1631.97	1269.43	447.426	-1690.79	-2908.03	-2727.96	-1224.3	-871.256	1178.86	1710.89	422.444	-768.216	-610.809	-1260.61	-157.033	-1491.34	-2145.18	658.754	780.039	-789.401	681.244	1042.33	1591.48	1991.41	2237.9	2086.42	2088.81	-831.768
1529.16	3002.17	5696.77	3112.01	-262.705	1199.6	1333.96	963.5	-838.814	-1464.5	84.2359	263.067	790.395	339.371	-894.374	-793.372	-763.359	-884.852	-472.652	-2267.38	525.464	-1152.84	-1479.44	-787.195	499.684	119.048	-379.252	-957.337	-477.635	27.156	771.185	892.725	1260.02	-862.741	-837.988	326.728	917.845	-1732.83	-378.018	-41.8048	-1318.68	154.583	1783.01	1763.18	3184.5	3421.67	3193.81	2029.27	1641.62	750.888
1488.37	2495.4	3776.31	3157.56	1461.95	1374.87	1950.91	308.591	-997.471	680.297	584.936	369.556	-561.379	-186.87	445.714	0.640559	-1338.39	-1931.67	-1158.57	-3169.44	-1405.82	-306.207	-405.201	-471.581	462.757	666.711	-385.865	-1430.69	215.474	1565.98	-484.563	-972.408	-149.329	-389.446	-1384.91	-2141.97	-337.868	1204.72	2458.05	3659.7	2025.13	2741.32	1906.67	2038.55	2759.03	4564.97	2457.6	1292.11	-976.07	862.148
2856.5	2080.88	1708.26	2656.7	2116.49	915.767	1356.35	921.203	-277.322	185.071	488.773	-86.2641	-244.033	1435.74	773.177	-438.419	-1193.42	-996.072	-1128.16	-1075.47	-942.327	1223.58	552.291	-956.886	259.479	160.306	-1264.01	-2283.62	-253.981	-1702.53	-2454.12	-1156.93	289.323	1390.72	139.948	-1676.44	2191.34	2905.75	2989.31	1694.19	1666.84	2025.38	-706.982	744.228	453.523	2302.88	1639.81	2334.65	568.648	558.133
1819	1893.89	2813.64	2357.85	602.537	-499.838	-404.314	-647.005	-1027.88	-436.388	255.968	-1440	65.3484	439.987	626.627	-1007.23	-1442.18	-278.712	-2215.8	-1768.74	862.94	-763.303	-454.597	-777.702	460.781	753.473	402.118	-1109.79	-866.197	-524.412	1654.75	-742.163	-1041.99	1849.83	1199.71	1.13929	-718.446	201.236	2103.05	371.074	-149.9	-447.078	-982.07	-1428.41	-745.011	1007.07	962.256	191.903	-446.817	-189.017
1062.01	2248.7	1588.1	1017.8	-784.825	-512.726	506.351	592.541	-569.502	-1590.96	-720.34	-843.602	1068.84	-282.585	-1538.82	-146.712	1155.67	1445.69	-71.2141	-338.402	790.594	-892.152	-909.025	832.573	384.485	-1324.58	-955.821	-397.746	-498.185	251.093	625.293	-151.903	-595.309	-186.837	1131.52	2085.86	1860.67	2606.79	2979.3	421.094	-206.26	-393.074	-203.098	-446.089	-921.054	-548.271	360.702	-623.471	858.952	-112.653
1273.6	615.785	1576.48	2114.81	898.277	403.734	1746.73	1503.04	-439.542	-1495.67	593.603	1240.08	1728.98	2128.3	-622.934	228.652	2520.99	2487.93	674.536	-703.639	218.061	1013.34	209.805	-61.8804	-918.361	1236.91	263.119	295.431	-854.17	480.689	651.227	582.681	61.098	215.474	-126.862	877.491	2068.33	705.154	-777.92	1670.95	2360.77	1416.92	-1459.52	-784.295	-314.733	-1314.44	-207.976	-287.195	1772.93	-872.615
422.377	1356.51	1927.32	1975.75	692.005	1172.35	1590.4	-131.123	-354.911	-1100.53	1446	1176.36	242.1	1798.94	892.901	1798.66	3068.84	1675.16	448.063	-273.594	-107.599	1733.84	417.249	-378.585	-1097.1	712.747	-1238.43	-295.414	730.189	23.2553	-951.03	-12.2327	-479.888	-338.427	1261.61	722.564	743.304	714.618	-561.887	2499.07	1380.24	752.166	913.532	-540.189	-784.486	-556.246	230.661	1420.16	1603.41	-1449.3
1086.52	2340.27	3142.44	2151.78	218.77	161.157	250.721	-782.788	-1376.99	-1336.84	-1342.01	-1538.74	-419.707	114.057	-57.7783	-431.295	1142.86	136.857	-444.946	515.028	-516.187	103.14	1134.24	1511.95	306.74	-622.844	672.2	-680.416	1744.43	1460.9	755.972	-2.18415	-1043.92	-91.782	1877.92	788.597	1479.83	1740.81	1105.31	828.341	564.07	1468.79	283.873	1522.41	1914.21	1745.65	912.678	-855.41	2322.74	430.227
1026.44	1979.35	2797.91	2083.17	-970.526	-537.395	-448.598	-223.63	-246.148	-219.679	-1561.47	-1672.75	-112.285	-492.811	-1095.14	121.383	1814.21	-205.557	604.779	2378.1	1311.75	-40.5451	-1296.8	396.565	-1359.65	-1133.44	2122.55	688.205	1800.63	-820.807	-1025.15	-147.631	-1640.88	-188.472	-781.849	-1555.59	1564.08	2344.75	2566.81	760.444	393.883	1275.95	205.052	1382.83	3025.73	2226.13	-1767.06	-2743.74	1099.33	434.867
506.62	2156.6	1604.02	294.893	-506.249	917.826	-20.0351	-190.889	-1067.72	-483.027	-1407.83	-401.582	-771.122	625.186	-2088.25	-584.522	1617.86	106.915	825.039	2254.18	1936.15	-630.104	-940.24	618.967	-382.022	-160.005	-684.008	891.912	805.211	582.813	593.347	-521.226	571.655	1429.33	-901.779	-90.2475	1256.96	491.638	582.431	1626.35	-880.585	1252.92	1183.91	1082.47	1454.98	2129.3	113.215	174.474	12.32	-700.637
347.216	1859.78	591.789	2156.4	762.363	1039.88	324.799	-365.978	-375.397	-148.243	-283.434	-918.29	252.519	-937.265	-1833.4	115.132	1002.33	-172.33	205.8	1004.14	1193.96	-1743.74	-1343.05	-287.73	-854.803	-1465.05	774.683	2337.36	1129.08	-383.364	-1105.5	-2334.07	-924.59	-165.967	-183.667	2395.18	1976.6	1310.1	1003.01	2446.4	-523.062	266.144	766.217	-904.942	565.177	2154.67	-883.695	407.2	821.885	777.991
1195.39	2298.49	-239.814	2104.35	-165.391	-1545.46	-1042.76	-525.52	-82.2185	-397.699	-487.663	-625.426	-438.692	-838.043	-1345.51	773.897	-911.861	-1032.33	127.69	858.233	-248.962	-1739.65	-1674.86	-992.598	1282.32	405.684	2350.23	2173.26	-217.736	-2348.78	-3661.36	-2438.78	-1515.52	-2028.93	-1694.72	36.11	1827.41	1383.01	-430.034	1654.19	1438.76	1457.34	1034.4	-972.302	267.658	-966.454	-1287.51	107.373	2205	1238.52
675.107	1548.96	1870.1	3547.66	607.166	-553.103	-2022.72	-2463.25	-1108.94	157.997	-970.448	-1629.06	-138.786	-94.9495	11.1284	1130.6	-92.8826	-652.285	92.3441	491.378	-264.77	-475.583	1618.7	3074.21	2724.07	1734.2	338.914	-102.51	-2018.55	-589.213	-975.93	-419.371	155.711	-980.242	-1503.5	798.63	2110.81	-694.598	-1330.02	-914.447	825.749	1197.35	470.687	-1086.26	-1317.71	-622.478	99.5509	903.736	3274.62	-603.334
36.256	1726.71	2549.72	3509.18	323.908	-425.33	-362.443	-1724.61	-1873.29	233.712	900.231	71.772	870.361	-591.641	-1499.57	-2116.33	-884.906	-59.6718	-247.195	430.857	1352.61	17.6922	1685.96	2030.77	1468.67	53.2233	-325.315	-748.655	-2216.51	-715.027	473.238	-252.193	-1520.11	-1820.29	-653.891	-551.499	1098.18	1157.72	825.146	-829.97	2957.96	1876.54	-1884.48	-642.508	1855.56	2542.78	2553.94	2362.51	1187.59	68.3577
-7.65149	1689.94	2026.78	1103.53	-290.616	-611.027	-1752.3	-1087.14	647.063	-400.164	659.171	411.999	516.444	-1523.24	-3231.24	-3358.97	-1198.34	92.0237	-331.757	126.819	3179	1577.56	725.957	1318.11	1202.54	648.491	491.576	1005.9	-200.196	-98.1386	-149.278	-1407.78	-1344.05	-1084.54	-1528.04	-2113.3	-405.116	-9.00935	1313.23	-428.445	1019.2	984.517	-1829.1	-777.984	1298.18	1818.51	598.768	2521.42	2767.85	751.029
1533.05	1271.7	716.035	917.427	-401.005	-115.006	76.4765	1161.56	1319.71	-777.981	160.323	548.141	1170.28	-519.313	-1536.18	-710.901	630.496	1419.94	1242.24	591.484	1849.92	3517.67	1018.42	1514.95	-147.197	1397.56	3722.56	1027.76	1210.87	529.907	-1157.19	-1932.73	-1756.29	-1405.44	-107.154	-1863.35	-3052.34	-289.799	2.68186	-2622.09	-1291.84	-1794.07	-418.429	-769.857	282.134	1709.84	-75.3392	1031.31	757.934	-30.6283
1602.92	736.94	245.672	249.235	-1933.39	25.6326	829.138	1831.3	1144.86	-989.662	-379.539	-394.747	-2680.72	-797.343	-1001.59	906.06	1170.28	291.818	795.509	491.09	-592.114	1085.26	821.401	1446.88	52.5108	1364.55	3232.79	1462.12	1723.28	1731.08	-702.058	-567.045	-1342.24	-70.125	-1087.07	-144.62	-990.411	-886.576	857.462	-18.0129	-707.302	90.9785	942.394	271.098	905.609	1592.62	318.896	447.706	1043.6	-413.835
589.98	2523.17	2300.89	2401.09	-177.1	-704.7	253.384	597.792	498.358	-494.751	612.86	745.921	-188.27	-480.655	-705.4	-564.757	-1437.39	-322.542	727.511	980.504	-557.989	-1363.41	1140.29	803.609	1248.72	-260.908	1885.29	1461.19	1999.07	1736.48	1005.65	502.942	535.76	-124.958	-1139.28	720.598	230.264	-519.57	-181.855	2047.15	834.544	1010.01	-1557.53	-660.796	2081.07	1394.04	1734.46	589.955	-81.8754	-2005.07
-610.588	3868.32	2871.87	2685.14	917.6	1330.86	203.635	646.643	1533.04	-209.392	-422.298	1091.7	323.512	1200.89	1205.71	460.911	-218.765	889.944	705.642	1074.62	2343.93	204.556	240.568	-1759.8	655.162	-1118.53	-1535.47	-1098.48	-248.698	-495.542	-609.606	212.866	1827.46	26.2053	-975.328	381.732	-272.063	-418.766	-481.706	284.193	1028.44	520.805	-180.76	-1701.9	225.597	-142.834	763.554	-526.391	143.07	-832.989
668.474	1920.89	2574.82	3513.23	1224.25	670.2	-1287.65	-404.921	258.042	-1597.56	-1537.24	507.478	-394.499	1178.93	163.718	736.7	567.618	928.993	1979.47	-39.5413	696.421	543.761	524.909	-20.8598	-1960.56	-1564.4	-1502.74	-1258.6	-1225.99	113.89	704.431	-857.553	-659.518	-814.639	1225.99	366.728	-1769.06	-239.327	-534.407	-1696.45	-226.706	508.626	-164.521	-606.882	-497.262	822.539	386.095	525.38	225.513	-83.8939
2072.54	2794.33	2842.71	2584.71	774.769	-383.879	-1953.78	-1326.8	2016.95	1242.11	308.878	593.685	1886.41	792.369	-851.023	-1230.98	-1593.2	-963.265	-1307.33	66.2683	1146.94	814.194	702.841	826.809	-1503.81	-427.691	-1360.93	1525.84	336.613	585.853	2226.13	-238.427	-700.586	291.216	1946.44	-416.964	-2364	-3659.91	-1576.16	-2138.16	-2726.94	-1552.5	-1499.48	560.056	244.359	1878.18	911.18	942.752	686.529	174.286
1497.48	1546.86	2961.65	1109	-705.448	-1517.91	-1775.31	-1675.97	72.8854	516.593	45.1666	242.891	1603.39	916.624	-613.088	-1158.02	-540.791	91.54	717.517	2252.26	2454.81	920.598	582.706	2033.61	-218.237	-989.242	753.091	2505.67	1156.74	-1614.8	-841.511	-110.914	509.164	1808.09	1050.24	-797.869	-2410.7	-3368.26	-1731.62	-2986.01	-1565.36	-1206.97	-246.829	1667.53	892.177	1065.49	-250.17	423.659	302.421	966.39
-1490	-3328.68	-464.543	1282.86	-888.888	-2528.27	-2879.52	-345.493	-624.229	-867.074	-176.582	785.242	1685.22	1553.13	-853.024	-2134.76	-1214.99	1575.9	1292.44	96.3074	540.231	638.105	495.613	199.551	810.566	365.231	955.787	456.537	152.092	-614.445	565.581	720.489	-1295.24	-661.917	-423.41	-1036.2	-2518.35	-1752.93	-332.098	-2859.94	-1737.5	-989.17	-1326.45	1152.48	104.548	-1273.02	-1045.1	-67.1032	-374.088	806.31
-38.4942	-1172.04	-1079.12	-624.675	-1534.22	-1631.62	-2369.29	548.913	115.23	-1499.88	-1940.25	574.85	865.768	205.973	-761.43	-2806.63	-840.669	55.4762	520.718	-261.093	857.548	844.569	2268.53	1229.22	1083.58	-809.852	-668.756	-1499.24	-2348.42	-1832.09	178.925	-272.301	564.692	-822.249	102.799	-529.234	-159.017	1861.58	1450.01	1398.29	-702.691	642.644	523.414	-891.559	-1388.42	1311.4	1371.7	1250.37	-568.624	-605.453
-383.497	152.029	-84.6501	1266.77	-193.472	-156.152	-1390.26	72.2165	1177.42	26.2672	-866.909	-1069.81	-934.721	-984.919	-918.353	-2525.82	-1751.61	1127.36	256.891	-1003.12	-501.633	-2887.94	613.712	-322.658	-980.73	-1280.08	-559.559	-463.859	-140.394	538.091	-472.646	-479.83	1155.24	-283.189	-1121.29	-558.994	1536.19	2675.95	1326.93	590.333	-348.675	727.594	1642.52	-694.49	-17.998	2183.83	-7.44664	-1297.32	-503.812	123.853
-1010.89	1275.59	700.894	408.765	371.553	342.914	412.461	1161.44	1158.55	180.624	-651.133	-1587.77	-1141.05	-356.833	-998.563	-1902.1	-2000.43	-1101.19	-366.632	602.88	-347.756	-1963.82	-369.227	746.425	1925.52	386.232	-963.789	-1130.82	1060.58	1502.84	1324.44	396.639	-552.839	706.95	-1105.88	211.717	578.781	-88.9569	916.36	-70.6656	81.7104	-1178.74	-856.533	1085.76	857.393	2629.34	693.624	936.244	935.256	347.68
307.471	-653.067	866.538	607.775	433.28	22.7963	500.985	1487.18	1703	-38.4583	-882.197	-580.94	-1652.76	-1078.91	-921.393	-1266.57	-516.411	470.941	1771	1947.14	156.976	1662.61	-471.412	-1592.6	-57.3779	-283.545	-997.445	-446.637	1297.64	1235.41	656.585	-2078.14	-1507.91	1909.71	141.68	-262.39	-1489.33	-1979.03	-1540.4	-1823.96	336.177	2080.6	-651.268	-872.32	-24.6766	712.177	591.547	1565.87	1187.08	-1118.87
223.325	401.294	1449.17	656.365	-404.448	1294.49	2301.05	485.515	914.403	-1414.02	-157.748	180.982	690.114	-1637.47	-423.439	-1612.92	2189.33	2395.56	2092.5	945.948	223.361	363.021	-2464.68	-1727.75	1307.03	94.7115	-1018.51	-37.249	307.527	-900.471	-857.477	-1398.22	-277.109	585.555	1182.47	80.7931	-253.213	-1167.75	-587.246	-850.003	1170.41	1134.49	739.805	-1307.09	-544.513	-195.667	-643.795	-337.885	735.834	39.5809
1414	352.614	-655.379	625.465	201.644	372.984	1331.86	304.222	-1039.97	-1685.65	1061.8	1126.13	2886.88	377.604	-336.145	-337.951	-592.643	1627.21	1920.6	-786.61	-35.5916	-1846.97	-1313.21	-666.156	181.81	-202.598	-120.751	-922.697	-1065.28	-1194.62	-1019.2	-501.02	594.703	540.949	1146.89	308.539	-1511.45	-819.869	-1341.77	-1089.65	488.772	1517.31	1940.91	-24.3143	-773.656	-1350.56	351.606	-1333.6	446.351	-653.759
1743.76	-141.318	-23.101	863.468	-522.547	-679.738	124.374	46.8644	108.813	809.374	2247.62	1685.66	1963.11	781.055	647.555	1416.92	1276.72	1150.94	-151.388	-1410.68	-1689.51	633.611	-1098.05	-1154.85	-1125.25	-290.048	-1643.63	-1031.14	-1574	-1554.52	-164.31	-1674.7	-246.108	-184.579	-590.147	-793.774	-2450.11	-293.22	-1500.55	174.562	839.408	2882.35	1572.11	-249.479	-370.958	-743.858	478.899	-37.1664	-565.852	-1675.74
49.3562	-972.434	1807.26	1911.91	-224.799	-30.9648	1609.85	972.956	-444.28	-681.666	50.2945	-706.429	-709.093	-819.843	812.525	2317.17	1540.59	711.167	-671.009	-1501.7	-1505.2	282.444	-701.936	-1483.16	-712.662	418.361	-1448.21	-859.761	-906.38	-632.794	-890.096	-3197.57	-1955.38	507.041	581.617	-2842.9	-3357.08	-1855.17	-1131.26	875.326	756.732	711.522	2333	728.705	1161.77	1013.21	945.971	169.967	577.677	-1474.3
637.007	1107.52	2561.9	3104.23	167.15	605.514	595.903	-216.533	632.276	-330.258	-1204.18	-96.529	-1586.21	-1974.24	-338.677	140.822	123.12	-214.323	928.045	-234.687	-383.574	-355.491	-2165	-1621.53	-244.655	122.946	-1701.48	-2343.95	380.018	352.774	-749.128	-1573.5	-1318.24	-683.187	-1505.11	-2891.54	-1980.61	-2225.96	-183.876	386.433	927.216	36.9566	1389.92	-878.94	695.215	504.044	1605.46	-24.2547	-804.161	-270.382
-1108.07	781.301	1061.19	2030.18	440.003	716.721	192.295	-559.679	198.541	85.5502	168.273	-888.626	-965.297	-1983.06	-1079.76	-1312.11	-733.1	-2084.92	-943.382	-605.792	-1117.46	-1093.09	1707.89	-339.772	120.658	2220.02	-1550.19	-2906.92	-1288.82	293.524	-360.766	-1714.51	-1275.9	-342.169	-256.969	-2274.85	-1009.63	-2621.61	-497.996	790.885	529.769	152.536	761.153	1451.99	-226.561	697.104	2021.45	1682.15	658.654	1448.69
-1218.04	656.472	2025.49	1351.99	117.078	-774.958	-922.443	-671.075	-749.295	-1389.76	-535.23	-1151.95	154.318	-499.239	-124.277	-613.331	-308.105	-668.905	1117.5	169.277	1929.79	2159.65	645.713	-500.471	56.04	-24.8445	-483.198	-1239.02	-1514.3	-982.941	-2761.83	-2442.32	-1039.82	695.789	-438.566	-2854.83	-2279.24	-3305.58	-636.74	1094.27	526.094	283.336	77.8826	1930.56	-471.663	-701.363	-1179.16	-1771.9	-1153.31	-484.531
162.215	810.768	-71.2885	537.991	-9.10805	-1283.1	-1915.61	-615.399	913.89	-535.916	1113.98	215.127	1129.76	950.659	247.756	987.868	590.356	-1644.88	-60.455	1731.09	-261.789	-102.834	-386.894	-1931.16	-1005.86	-229.936	-1031.98	-109.066	-201.255	1190.56	-493.66	-1800.27	-131.302	806.849	-188.891	-2849.66	-3914.54	-2314.42	-74.6188	-785.842	3.79035	-157.607	-337.455	580.718	-73.4717	-951.968	-1091.02	-591.293	785.952	1091.62
-641.546	1037.75	218.971	381.263	-421.715	-1305.21	-894.921	1036.56	865.594	407.457	2238.55	1727.5	1175.35	-509.135	-329.64	937.304	-432.053	-2002.73	-63.943	1207.04	-1173.47	-1326.04	-982.079	-1240.32	-366.607	-1083.44	-879.264	-1826.73	745.945	15.4408	-2279.37	-1765.84	3.87827	1325.75	-1825.68	-1952.89	-3185.58	-1946.86	-1057.58	-1786.94	669.863	353.349	-1313.06	-290.455	-206.918	-336.822	15.6066	-694.506	-375.882	1345.82
-134.928	-203.729	719.325	1809.21	723.172	341.753	843.712	617.684	1276.25	2635.52	2501.32	1525.57	726.291	-570.775	-380.114	104.864	-427.971	-415.243	31.8008	-262.811	335.842	-1395.4	-1575.15	-998.221	-384.222	-2694.76	-2043.02	575.901	356.294	-2282.57	-1985.33	196.288	-52.0391	1150.06	755.245	-248.007	-233.949	-1278.85	165.76	-81.0221	577.801	859.32	-292.798	-643.477	-854.782	1744.14	2518.3	958.932	-187.403	-508.186
493.265	-552.551	914.02	365.511	-1311.55	-1034.59	196.262	822.829	1255.55	1428.64	509.529	2349.71	1200.5	92.1996	1075.21	1995.88	-221.102	512.691	114.016	109.31	420.506	-546.373	878.091	69.7047	-255.183	-860.586	-1447.14	742.825	674.908	-802.299	-1556.73	-1791.25	-1370.57	-1655.64	140.396	-888.843	272.603	1493.09	597.326	372.066	109.548	-1071.52	-706.662	-291.654	244.727	1066.74	1154.08	819.214	-716.196	-214.117
247.796	-895.336	-743.447	-1372.8	-618.678	-715.236	46.8887	-84.3825	-612.099	-1151.08	1227.42	2315.43	1336.81	1118.08	-264.618	1426.58	101.631	757.107	-489.272	-526.586	-1487.4	-1148.82	-30.5058	499.188	-49.8992	182.125	-176.619	569.019	502.779	-172.135	-362.21	-1343.38	-1482.7	-1408.44	282.737	-495.672	-1581.2	611.089	-1905.34	-1221.95	-1008.62	532.696	826.551	1636.28	2193.1	1476.12	3109.23	-105.569	-1855.63	450.599
548.672	-404.161	1904.76	191.471	1364.48	2072.57	908.948	-450.797	-782.809	-389.399	1450.11	1434.65	1273.65	1551.16	1371.19	1224.13	944.152	1087.88	566.831	-298.943	-116.124	-255.869	-945.11	782.513	718.956	205.897	-132.738	-101.54	7.03722	-2260.27	-1689.63	-3036.06	-2580.28	-77.0827	1270.48	-868.303	-661.925	204.125	-1645.5	-2283.18	-835.757	-1191.2	-395.501	1356.65	3167.4	1589.57	2036.57	496.65	-284.213	1276.23
283.124	-332.343	-165.971	788.399	1215.53	1957.42	283.604	66.5534	-708.109	-1664.38	-1908.12	732.423	1886.32	2369.64	2061.58	1020.79	237.321	1135.44	203.828	-1564.58	-830.38	-1114.61	-2011.08	575.437	876.096	822.825	1218.47	-197.436	-954.381	315.344	299.672	-354.401	115.736	564.656	-1298.39	784.67	1108.32	1227.65	-1199.07	-1403.5	-73.5688	308.351	669.01	1043.02	630.506	1733.5	1475.49	676.181	87.125	992.533
-1322.85	-772.333	-1295.95	-911.621	-280.926	726.886	-156.936	-124.096	-210.593	-1271.06	-2471.05	-301.206	285.659	2526.15	2185.47	108.73	265.352	1443.41	1154.13	-1028.74	-1337.76	-616.229	-1124.37	628.307	1535.46	214.132	1007.61	1094.9	-426.417	270.199	549.165	476.071	2665.47	1856.03	-862.028	1443.7	628.499	-13.1183	-1199.71	-1550.96	543.81	531.283	259.896	1520.41	1372.67	1105.6	-406.053	-1376.51	-1315.83	-1576.87
-916.644	55.2541	-4.3034	-923.578	-299.083	146.046	5.3199	1499.75	1280.74	-486.371	-1975.26	-77.6535	1765.09	2542.84	76.8727	-1225.61	399.891	741.028	-98.2783	-659.018	-929.034	8.69572	-261.653	-305.041	-741.505	-1301.88	-1213.56	1768.96	773.301	1151.83	1058.31	1009.56	1392.49	685.758	-42.37	-5.02633	-400.074	961.706	-903.669	832.763	1833.35	2462.67	2507.18	2425.19	3309.8	33.5998	1393.49	463.968	-503.774	-1155.83
-684.884	1762.49	935.322	-781.137	-1107.1	-87.1761	336.121	2313.92	1339.57	1353.63	-906.822	2.21606	1521.3	784.781	590.876	431.784	-601.01	1049.84	334.879	454.619	238.364	-104.094	-31.1635	-267.615	-901.471	-714.946	707.473	688.772	1002.09	-78.7323	-1301.96	-333.567	973.448	970.885	328.658	338.791	-249.531	466.716	-123.797	638.668	-665.956	1244.65	2997.29	1840.47	107.937	-29.2598	422.276	-1595.3	-2072.87	92.684
-746.546	1195.55	1450.17	264.41	-1256.98	-967.664	-1359.71	1415.55	1252.11	710.524	-592.837	549.114	1589.23	1209.07	-782.312	-207.36	-395.218	-730.198	-1137.14	-438.021	646.54	-310.858	813.161	848.956	-373.465	-346.614	486.301	692.752	3.08871	-1585.29	-1898.22	485.065	1877.22	1227.94	182.104	1719.09	591.131	495.454	284.984	89.2766	-282.501	-464.427	-696.035	85.29	-752.782	-81.9114	1451.13	1626.71	-467.875	449.851
-369.082	1455.4	1072.36	1392.51	-717.374	-589.732	-451.112	812.316	1078.58	928.335	-461.404	-227.426	-944.153	-369.637	233.451	558.202	992.826	-156.741	-1379.22	-1888.46	-7.72384	-1148.09	-701.667	-804.767	-268.305	-720.173	-773.152	-737.582	-332.637	-473.507	1372.21	2036.46	1013.13	156.119	1367.36	2500.64	70.6446	582.287	-776.998	232.505	888.593	903.776	-932.414	-22.6712	23.4991	167.717	1333.29	1430.31	527.085	-269.565
549.843	48.1964	357.533	68.0413	-121.154	344.193	-808.156	-795.18	-452.221	1749.49	1601.6	910.138	-1148.52	-802.419	-19.8156	-406.93	-240.298	-504.853	-2111.75	-1260.33	-501.246	-981.191	-684.771	-289.396	-451.1	-644.311	-840.932	-454.828	690.548	-207.355	402.898	-540.252	-1826.74	-427.887	1891.49	-236.176	-1752.48	1183.21	29.307	716.167	3111.88	710.905	-273.059	-558.77	150.472	874.376	1281.66	1171.87	-235.516	832.692
-208.367	540.083	829.872	-721.872	-21.9288	-1698.83	-963.468	-1028.52	48.7971	662.477	686.769	910.811	800.119	495.005	-753.115	-942.735	192.799	848.891	-1580.55	-2370.51	-1982.8	-579.996	-753.025	-518.008	-363.363	-813.944	1021.04	1894.01	444.448	-966.454	1001.41	814.171	-613.999	-2015.95	987.868	43.3399	-1618.18	2030.03	2242.67	960.509	2602.03	977.284	1279.9	356.972	200.405	482.287	540.782	-62.2591	714.49	3431.07
-1352.34	549.115	-1204.63	-1182.82	-754.419	-2217.3	-1162.49	1976.32	1104.66	1905.1	789.512	950.704	48.328	-108.767	-1087.98	738.455	273.504	-548.083	-1101.14	-1861.87	-97.1527	627.657	213.711	1146.75	1225.68	-1055.86	839.031	41.34	-1030.24	-1918.26	-701.344	521.277	-83.722	729.979	840.636	-157.557	-308.36	1322.91	1455.86	941.537	2586.72	229.221	-408.252	601.759	-464.431	-1255.18	-674.963	-692.153	1150.87	2757.73
-592.101	1402.66	-1009.46	-894.238	742.139	1202.08	186.024	1645.93	164.349	-696.571	-1558.09	-1698.7	502.706	1729.4	686.064	1992.8	324.627	591.765	1317.45	544.668	2354.33	1570.75	-666.491	392.963	351.93	-641.048	-611.273	-1860.6	-1436.53	-134.576	347.108	501.032	844.094	2571.45	1886.97	360.541	-182.693	52.4571	897.74	1265.55	1691.82	-689.08	-1023.3	765.771	-1289.97	-4039.92	-1490.48	432.052	2829.95	585.951
-589.701	649.613	-780.29	-1556.83	397.355	394.289	-1377.54	-775.223	844.601	-1937.38	-2288.91	-1478.73	11.4988	2334.03	2518.71	2312.95	390.326	-1781.78	-409.074	-979.813	-402.006	-556.099	-721.202	-717.769	-953.611	-242.535	114.683	-1102.39	-1445.94	-705.675	-1444.02	-890.663	599.709	1306.4	1406.49	1148.23	-1003.91	138.793	1538.93	1675.26	86.4249	-1329.09	632.971	1241.51	522.635	-1519.31	-443.545	-829.337	243.543	336.177
-1020.85	-480.164	-1529.06	-1991.48	483.188	-236.782	-3205.19	-1783.34	-2413.82	-683.012	-349.864	-243.822	373.816	1647.71	2492.98	-496.477	-483.652	-271.585	-1280.96	-1845.59	-2308.33	-2350.64	-15.0075	1566.44	-1737.49	-1048.53	-321.992	-172.016	-462.055	-2193.37	-989.758	-693.993	349.831	400.724	2027	194.447	-0.775699	1304.73	1068.77	1480.51	1037.25	-217.248	-889.034	-238.835	821.408	-1017.6	-552.014	926.412	558.052	1365.72
-612.666	873.863	-229.006	184.894	572.275	1255.36	-931.825	-1072.03	-275.7	-1416.21	199.233	-163.08	-660.746	68.7447	60.8234	38.2668	-632.656	-16.1763	-1278.42	-1247.83	-1858.43	-481.27	1979.69	698.066	-1043.54	-485.223	-683.201	-907.504	560.531	-947.472	-1327.05	-156.96	-350.111	644.589	744.206	362.27	-1092.46	-135.631	-621.661	-381.989	417.442	-74.9574	-517.056	-669.437	596.123	39.9597	264.444	1784.04	7.09573	-289.985
-567.942	-1488.78	-1007.24	-822.39	-871.172	1.8981	-292.319	-589.769	174.679	-1651	-1812.46	-2463.56	-1673.21	-1479.72	1915.28	1507.02	1337.84	-143.676	-2136.8	-2184.58	-1657.57	206.74	2230.73	-521.173	143.467	266.571	-132.315	-221.851	-779.963	-1638.22	-710.229	-1449.09	-235.648	-799.326	-666.37	1014.5	2047.31	1334.8	131.996	-1604.24	-508.638	-1354.93	690.012	-908.742	-1170.9	1454.78	1266.01	793.574	-978.299	-1244.87
420.337	-369.242	-160.056	1537.45	1817.61	-794.832	-1036.17	252.013	-252.639	-1091.92	-1101.76	-281.906	141.452	-577.837	409.59	123.587	-1002.53	-255.434	-707.835	-1597.46	90.0558	583.503	233.581	-384.722	395.395	-1366.77	62.6166	1664.72	376.35	-331.429	249.115	-1293.73	-959.429	-1206.58	175.523	682.457	2131.64	1821.31	228.128	-1612.21	918.337	2744.75	2018.53	613.98	-315.394	805.198	1801.36	94.4337	-1480.86	-1299.1
-1206.69	-568.965	-339.105	1947.95	669.138	-948.38	2272.15	1157.67	-239.199	-24.668	1348.93	1151.22	1074.79	1330.86	622.261	-184.827	-839.985	-79.7635	-1215.3	-240.264	-226.841	-1746.76	-135.107	381.925	-78.6212	1141.74	12.7714	-693.749	-221.348	-96.8732	1625.76	1977.61	-1602.07	-1299.67	83.9967	561.591	299.159	468.282	-126.869	-1025.43	659.774	1395.52	1253.31	1224.82	446.823	-144.167	1216.35	1417.93	-178.193	-1620.43
-794.398	-1188.71	-2111.05	-228.216	-356.695	1113.96	3638.13	2029.94	21.5887	52.2743	640.201	-74.7435	634.863	-835.573	208.442	227.637	2364.26	1051.31	-1029.71	-2060.34	770.257	-1075.84	-425.213	-958.573	-1421.61	-867.468	-540.956	509.374	1420.59	377.203	1382.88	1797.65	-58.1615	-196.846	-348.684	-237.401	1712.85	1559.91	-884.008	-450.922	215.702	946.79	1975.52	750.03	-133.515	791.934	1752.67	1473.21	-1415.11	-1277.27
-530.297	-494.78	-175.954	-669.944	-376	-499.783	1617	2672.62	2170.86	1169.79	169.419	55.554	560.879	-226.593	-323.872	937.213	1172.43	-222.911	-216.06	906.618	311.561	-2496.72	-880.28	-1072.23	-1677.62	-1669.22	254.557	1580.32	-741.299	-2210.8	-1012.32	-287.313	-810.777	1361.85	2309.27	202.794	1759.09	2304.09	-478.837	-266.401	1442.25	1000.68	256.657	1005.92	1099.34	747.553	2427.44	2207.84	-806.99	-264.785
-1814.95	-1963.75	131.662	324.121	585.416	381.194	644.682	835.408	2053.22	1666.67	305.503	-521.593	326.568	645.731	-948.424	887.196	820.129	-344.643	-1288.3	780.05	160.017	-2414.23	-1902.24	-1619.38	-3296.02	-1243.65	-1836.84	-1128.13	-1578.83	-1605.54	-1069.75	118.298	582.701	754.362	54.7771	336.316	1071.94	1417.11	-212.76	-165.865	1392.88	1519.62	434.108	1095.41	93.9753	330.21	1962.73	2410.38	-758.98	-743.122
-15.3746	-606.952	1858.61	1479.62	211.038	189.246	-1071.29	-157.467	1303.95	31.8379	-324.482	1022.51	1154.37	350.212	-152.393	220.314	2074.51	2287.13	3012.97	2231.75	511.367	-1564.64	-1250.32	-1511.96	-2355.62	-585.928	203.7	399.514	-229.579	-807.161	-173.495	-1516.44	104.355	552.939	1239.78	1844.71	3096.7	1438.73	707.134	602.041	1194.81	1581.34	924.353	909.111	-126.603	204.249	-992.717	371.847	-504.652	-1719.56
743.957	1078.61	1082.65	81.3393	-9.55811	931.981	272.692	-268.598	-946.522	-360.889	473.701	-837.793	-466.032	176.642	555.157	932.4	-261.28	865.223	1654.07	1701.56	2991.51	1149.62	-512.629	-463.05	-842.916	-441.527	183.148	-361.455	-303.372	323.456	1828.21	699.291	832.847	791.89	2037.98	3500.15	1493.66	634.607	-73.4399	1537.06	-94.938	34.4487	-1079.94	591.371	-623.494	-282.673	-1603.69	260.348	-379.37	-607.113
-1299.48	459.094	429.673	-597.029	305.22	620.642	270.695	-722.372	223.349	-373.412	-317.361	-101.914	-772.696	468.679	-78.8392	1078.06	-347.08	251.136	402.547	-1135.89	1010.24	679.714	575.151	167.076	491.175	1062.64	458.246	-2293.57	-854.49	-183.776	-133.422	742.441	-974.883	-1811	516.869	1747	1103.1	651.414	-418.04	1374.12	6.67943	-145.65	716.967	2544.29	1384.86	668.804	-185.963	1153.37	-1158.1	-1296.96
-184.645	-10.7545	-318.069	-326.332	1993.37	1318.75	113.859	1342.17	1723.93	673.694	263.043	1512.89	1762.04	-323.988	-2161.99	548.666	405.916	343.731	-866.625	-2550.92	-1660.06	-230.999	236.789	277.132	-226.164	-167.79	-503.991	-1897.35	-1647.03	-418.947	346.19	-99.4326	546.864	-2352.06	-1639.5	481.408	864.531	633.885	861.565	949.76	-1378.04	-1473.26	499.502	1786.53	2505.69	1696.09	624.205	331.019	-2136.88	-2908.47
-981.023	-535.048	1017.97	1659.44	2496.99	842.296	85.6638	-277.617	-249.936	1648.74	72.8941	-269.236	854.197	-390.523	-1179.25	-551.826	-1669.25	-1869.31	-1459.99	-1088.69	-1958.96	-625.646	546.823	-1211.84	-328.093	-1447.98	-1451.22	-1587.42	-479.509	-692.157	714.095	1169.06	-492.669	-1275.57	-1343.73	-146.712	-581.982	-201.959	2008.95	2358.21	1934.51	-342.573	-559.112	1257.99	2463.82	-176.138	385.057	157.371	500.512	-236.005
998.308	-987.326	224.902	2306.4	1430.33	1298.16	908.171	-978.459	-1426.48	1315.69	1122.34	-160.251	-1906.19	-955.076	-695.162	739.749	-510.38	-988.401	-300.817	-390.052	-1565.65	-1275.61	-145.436	-616.399	-701.33	-1111.45	715.295	-402.886	968.437	944.352	-63.9778	1762.71	524.464	1209.56	-1763.53	1219.5	-470.179	-128.425	1962.39	1861.67	1874.06	608.115	-331.003	-844.882	-392.616	-1907.5	-490.66	-452.336	-624.454	-374.039
1539.56	-53.224	185.959	-155.161	-157.907	921.656	184.951	10.7168	365.227	958.196	-1504.15	-1543.48	-1247.14	224.59	696.837	1186.02	348.357	-1071	-153.728	-460.124	590.893	-320.015	-465.428	-855.6	-1297.53	-1062.37	-1088.74	322.828	1280.51	1105.63	-297.575	1542.7	1923.96	2461.98	1468.53	2919.98	1003.37	1837.24	1548.9	1639.54	1198.67	394.348	437.33	-192.711	277.151	-988.796	-1545.03	-446.047	1379.98	580.264
1990.03	882.4	1680.58	-534.359	1306.68	2109.84	300.868	-623.973	552.945	-782.544	-2227.06	213.445	2135.59	904.516	-275.803	1526.16	1967.54	640.024	1015.59	54.6113	764.841	868.702	1183.49	171.919	-703.893	-909.295	60.5758	752.396	1433.24	1012.76	1301.16	2772.76	533.43	744.012	1915.59	349.758	-1407.78	-446.244	963.066	1336.67	325.283	-413.584	1190.98	66.0808	-255.289	174.508	-191.304	-1342.37	1275.41	722.98
-881.518	226.42	335.811	1072.09	1781.36	1370.56	269.196	199.605	-658.294	-2510.16	-1695.73	1144.51	241.553	-677.305	-613.683	-89.1318	2855.58	2149.36	1389.38	1663.56	582.198	-826.049	836.82	-82.7657	-186.704	-1314.84	402.976	1815.16	1207	538.255	-213.005	1159.67	1420.09	-194.411	-331.857	853.307	-1479.16	-1823.37	-280.269	-1287.48	-1823.43	-1412.38	-568.299	707.109	510.251	-863.291	-1394.63	-691.039	-542.796	-757.008
-1618.6	-2113.54	-1313.37	461.754	-358.225	124.038	66.0396	389.826	97.3741	433.044	-46.9238	364.227	240.01	418.607	135.867	1532.25	401.663	-178.169	-161.83	190.648	230.36	-627.496	-1145.31	285.047	1517.82	365.889	704.846	1527.55	1189.43	-842.439	-1545.54	-2595.83	-372.961	-1727.72	-717.343	803.036	-1303.75	-1447.37	456.022	-168.031	-1310.49	-691.014	223.242	1065.32	-535.288	-1981.23	-2765.89	-2746.34	-1172.12	703.483
-3256.18	-1930.56	-1282.96	-1049.88	184.478	1312.95	2037.39	1616.47	-290.316	-678.912	-181.6	713.946	788.224	313.353	223.066	324.922	556.644	-1027.98	-63.6621	-99.6359	1269.63	-394.719	-1009.6	-1594.08	-484.242	-881.808	-1685.66	-266.455	-357.575	-12.3473	-152.183	-2048.82	-1265	-1654.53	-515.112	-316.347	-847.229	-1096.33	-819.272	14.7867	-251.13	-92.4029	829.109	164.61	301.666	226.008	641.305	-492.997	-591.69	264.645
-1121.56	-1547.85	-1767.32	25.506	3193.42	1252.38	1591.48	803.144	-359.42	905.281	588.913	1185.96	-29.5572	189.704	1607.27	1135.24	-1211.95	-312.931	376.454	-720.838	902.533	49.0453	797.955	224.076	684.846	-396.419	-2058.58	-449.517	173.718	172.899	-458.926	-799.589	-1655.83	-2686.89	-75.7207	-1176.84	108.581	-284.418	-2135.64	-950.183	-1025.01	-716.973	-888.513	42.9204	-829.338	-159.982	529.076	-531.202	-2494.03	-1046.92
-234.632	-61.2084	-1726	-608.346	2373.57	1817.63	620.65	-1327.3	318.888	522.582	-998.93	-227.629	-1263.34	-244.411	122.499	129.719	-312.555	668.36	948.402	343.932	2020.16	1170.55	771.205	604.214	-341.327	-271.644	1110.03	2309.76	1269.99	-1244.18	-1855.87	-779.793	22.0563	-486.093	547.641	773.562	495.503	563.51	-138.057	-264.656	-360.635	926.648	-828.443	877.204	154.412	717.901	-2489.51	-1785.69	-2753.69	-1607.8
1248.27	438.059	-0.281447	683.03	89.0758	1221.82	80.0295	1072.31	1801.86	1655.47	-246.398	1772.93	1052.35	1087.16	-993.656	-694.266	-129.955	817.109	631.787	1594.6	1420.89	849.373	-879.69	-659.224	86.5435	1778.88	2715.02	1984.1	1632.48	45.2148	-501.179	801.432	2226.7	1052.55	-919.593	-371.317	741.207	-570.63	-274.856	-1161.07	150.723	-1101.72	-681.234	605.949	-192.178	-133.602	-1312.81	-703.946	-1209.41	-463.869
1155.31	-629.092	-367.501	-156.77	706.207	2178.49	1623.68	2420.82	1574.92	1003.69	1268.73	365.976	1172.98	1329.2	-548.171	-831.519	-1728.65	-1395.21	-1550.18	325.048	169.92	613.293	-645.716	-1199.78	698.789	59.8987	191.126	996.377	2157.14	1596.34	1069.85	982.994	48.6314	-1285.02	-2102.89	-66.3212	752.623	-92.1595	662.231	-99.692	-1684.19	-244.692	-1763.22	-1989.68	-972.627	-909.104	-2462.92	-1130.66	-1769.33	-113.643
-414.412	-2240.19	-2005.79	-1434.21	-473.539	2138.56	1250.69	1686.83	1163.33	-1100.91	-901.884	-785.074	530.581	1382.89	390.054	750.097	-973.766	-310.372	-964.342	-1685.24	-102.886	-141.369	-62.769	1003.12	1588.67	-248.407	616.45	1091.66	186.264	548.108	-559.292	-1533.92	-1960.9	-1364.51	-714.931	-1140.94	-750.45	-187.614	-596.769	-1649.03	-2043.62	-1248.28	-965.109	-938.018	-868.323	-114.574	848.197	-627.893	-1582.2	-864.65
-695.778	-437.459	-367.974	-1226.66	163.633	811.636	22.547	-1049.02	-1042.91	-70.0761	-273.765	-812.509	-353.41	1087.89	32.6944	-126.773	20.9907	-651.948	-1598.25	-878.69	1351.39	2109.27	2845.82	2732.97	1850.1	-430.122	-1582.92	-803.476	940.873	-1433.85	-2251.29	-1317.62	-1437.1	-824.469	-1072.69	-1409.05	-293.973	36.0688	-1631.41	-1355.61	-75.9126	-632.62	-166.277	896.536	36.1722	1245.23	1135.35	-490.186	-340.735	-806.24
-1752.64	-489.904	-11.3927	-1928.08	-112.161	355.668	-163.894	-1116.84	-1843.02	-875.564	969.442	997.122	-753.821	-857.974	-1006.45	-1709.37	-439.689	255.767	-3290.54	-781.687	-282.227	1391.49	558.654	1459.2	-701.106	-954.37	-1964.46	-852.476	380.225	-380.297	-997.458	356.354	846.215	712.848	-286.815	-267.363	-636.88	-233.836	-1131.16	-212.193	-543.564	-1532	-1515.44	-360.765	-1011.37	729.469	602.91	-739.783	426.188	-714.337
-362.204	-10.3995	-742.468	-225.158	1532.49	635.794	-313.008	-740.131	-1319.08	-1081.22	79.6374	-358.148	-894.56	-1352.64	369.806	1073.36	-475.376	304.443	-743.596	-1509.56	-748.898	-1368.81	-2381.26	-2550.05	-1965.74	-1007.73	-98.5232	957.394	-842.907	-924.351	452.342	117.289	-1104.13	-782.078	-1052.48	-1745.18	-851.305	267.215	49.3618	173.703	-950.291	712.6	422.821	351.964	448.508	-483.368	-870.442	443.965	1475.49	1511.03
229.602	-848.146	-561.419	234.711	1068.7	2207.84	-154.182	42.8758	-1677.41	-1667.78	-2.0457	1010.88	2840.09	521.564	-1076.95	-1588	-722.725	-1607.67	-1049.66	-2605.92	-1875.93	-2819.54	-2943.97	-1968.39	-272.602	1797.03	-320.659	-418.981	-610.511	-743.405	599.516	-159.05	-503.44	648.935	1234.25	563.525	252.626	757.37	266.303	1432.79	880.685	-175.901	336.695	488.795	-854.785	-1164.63	667.878	-454.133	-195.233	-219.138
-2208.63	-3623.42	-2952.2	-299.423	1489.37	2680.84	922.784	-1616.71	-1418.82	-1851.11	-181.59	289.014	1258.72	-179.641	-1333.39	-265.267	-951.42	-3265.28	-491.039	-714.199	-1413.86	-672.401	1340.6	1007.37	-338.33	705.722	702.389	527.14	-320.88	-1799.75	-976.703	-1681.14	-1304.05	1592.03	2192.33	431.278	-104.434	-372.539	-42.6872	-890.088	688.422	-456.736	-757.192	815.934	-1682.18	-624.479	-1241.57	-1742.25	785.061	1232.97
82.4374	-1690.84	-3097.34	-1567	1020.61	3210.36	2383.72	-848.092	121.49	-647.323	-1071.25	-124.577	721.186	1268.35	-500.692	146.678	-661.689	-1651.99	-31.6889	-123.353	1178.99	1004.54	143.745	-163.555	351.277	535.461	1856.95	1119.91	628.539	1071.22	700.512	525.071	-514.7	1211.5	2807.21	1227.39	534.022	805.547	1017.61	414.917	-365.038	147.563	-269.612	194.24	79.1442	-281.114	717.995	1219.29	-297.297	979.859
510.358	-78.5428	-554.142	-1408.22	-1156.74	413.251	1499.04	1655.51	1044.52	-1416.71	-2176.07	-1718.6	97.5792	2307.86	985.088	1301.64	2243.25	483.591	-956.84	714.476	1180.99	2003	803.017	142.91	-842.153	-1103.56	362.557	-1044.94	218.356	-230.715	865.018	1600.41	-878.14	1035.32	2670.4	-412.135	645.845	1616.44	-377.789	-637.87	-1759.12	-1178.29	902.981	1203.41	-886.39	-832.8	2306.63	1818.28	-612.039	305.042
-1097	-345.846	7.99883	-891.358	-2761.45	-756.303	836.467	992.711	1301.16	-510.51	-768.992	541.596	918.2	-449.028	-1612.75	-1718.33	-316.7	878.194	1673.44	1243.55	2033.52	2289.17	1268.13	-621.339	480.234	-1797.83	-853.369	-1102.28	1359.84	621.535	1275.54	784.804	1251.29	2529.02	2059.19	182.289	2082.23	3755.62	1369.25	2072.58	-1268.22	-1690.49	-2396.3	-391.461	-950.463	-79.6631	1889.3	711.463	709.852	1983.46
225.784	1295.05	-156.974	-373.322	-1587.54	-552.208	-1176.46	-506.387	2696.28	-517.781	-423.66	1587.47	865.417	-755.285	-1074	279.79	1045.69	1786.45	2218.29	1521.93	1167.66	1091.85	23.0745	912.083	-162.002	-1112.8	-107.418	-191.322	1128.64	-9.90426	-1723.1	-1861.9	2083.2	1745.2	31.0571	-659.716	2637.89	1234.39	-824.865	199.718	-1291.58	-927.714	-2150.99	-271.988	-1040.54	-192.21	723.208	-918.083	-27.8895	1175.89
472.818	822.022	78.9853	589.67	-664.131	-1455.19	-2356.64	-1008.15	2203.12	-379.024	-144.904	1499.81	738.109	-758.415	-1492.15	-899.46	20.8892	-302.061	-1682.9	-1065.85	1176.28	843.918	432.213	1467.31	1232.57	1633.99	1181.02	492.295	2054.14	-558.119	-1673.23	-1186.23	946.756	370.022	-971.023	-71.2566	682.431	559.788	430.411	555.645	-10.9272	447.875	1922.15	710.439	-104.164	-432.335	-161.956	-859.235	-641.777	-309.423
-1245.11	-2229.41	-1307.76	804.881	-294.658	-1162.86	-930.099	-1581.06	2392.89	-216.715	273.291	781.459	508.71	-245.488	-1305.06	-693.443	489.035	-1281.41	-1435.29	421.67	2154.33	-232.939	-1200.95	164.905	1733.56	1350.85	236.847	785.025	346.224	-1268.55	-2725.84	-2064.07	720.029	972.206	-463.875	-281.022	823.477	525.105	123.817	-142.26	1751.37	1511.3	1438.13	-985.421	-643.756	-1801	-1026.4	-1501.31	-1892.24	296.213
-1103.41	-2070.07	-683.749	2034.58	-984.814	-2192.56	165.62	59.2157	318.266	-49.1124	1773.2	3059.43	895.824	-625.588	-913.495	-1044.54	973.151	-374.644	-735.099	-1981.95	734.163	-12.5488	-1427.98	-34.3118	1108.18	-1061.64	-2376.54	-1746.86	-582.157	-1680.71	-1463.04	-1754.86	95.7688	-1053.01	-1298.16	119.794	2070.83	2417	293.402	-1061.23	474.701	-105.098	-172.179	-730.991	-80.2534	-1040.95	-1542.24	-2130.31	-3020.62	-780.63
-997.386	-2288.29	669.133	770.541	-1108.51	-413.085	-449.571	266.032	359.484	1766.41	2163.58	452.081	-273.236	1154.55	-783.505	-843.992	-796.25	-1201.37	694.681	-1171.85	-88.5671	-562.685	-172.923	1139.75	380.155	-1306.33	-1110.32	158.623	-214.308	-1660.79	-1031.27	-1106.35	-353.503	-566.522	-1753.05	-651.702	654.478	833.259	-403.246	-546.748	1315.9	780.341	-493.983	-1318.47	-717.557	-881.086	-156.925	390.064	-1246.52	-1281.97
913.678	-1729.52	-925.628	300.27	144.083	-254.844	-597.527	-819.299	-538.308	1120.87	888.285	1244.8	101.903	454.516	-1043.4	-499.964	-1285.57	901.255	1309.37	199.848	597.263	2220.98	-216.584	-1607.72	-1023.87	1204.3	3299.86	1700.77	55.463	-73.6793	645.525	106.175	277.508	-1190.69	-1436.29	-38.4328	-680.374	-168.416	-832.513	684.026	623.418	362.294	-956.137	-850.241	-709.715	18.2371	257.662	648.315	66.5254	-1422.21
233.117	-557.293	-1829.31	-534.581	460.852	-78.4689	24.4367	-757.899	-1793.84	-1843.95	758.7	1147.12	176.985	497.85	94.1383	-421.264	-1213.64	177.624	165.095	72.5796	258.386	509.226	1148.95	-1972.72	-1827.1	47.5592	1930.72	2327.95	81.2625	973.84	1778.14	1078.29	924.579	620.27	456.649	-79.5917	-1608.01	-776.717	414.122	194.554	-96.1915	-479.603	-1348.5	357.234	-167.19	59.8999	993.91	177.806	-299.085	-1442.35
-2119.92	-1018.79	-1129.64	-1668.67	173.167	1813.72	2234.88	932.583	287.588	-904.254	-322.079	-911.58	-1610.08	-715.286	-941.673	195.476	1800.92	-431.458	158.392	-328.962	-1399.2	-1167.53	-607.528	-2552.46	-3178.7	-1195.45	17.8029	2244.84	-240.509	208.793	613.725	2196	-368.057	-636.093	-404.254	-862.603	18.8772	89.1935	652.62	664.007	-818.617	-791.949	-232.693	648.779	1219.81	362.351	1829.85	-314.944	-2119.2	-1558.26
-1833.46	542.779	-185.044	-1895.46	-1111.48	-167.825	583.496	-40.3711	-1316.75	-953.034	349.616	-571.786	-371.016	915.014	232.393	937.615	1465.03	11.9417	-81.3385	-1982.25	-3179.44	49.2939	-81.174	-1652.42	-3910.24	-1760.95	2269.3	167.323	523.749	666.557	-598.119	47.2219	-53.8529	-970.362	-697.535	-1453.11	-477.427	-13.4138	159.274	676.289	747.933	-574.197	-872.778	-988.529	-787.704	872.354	1042.42	107.243	-1671.78	105.535
-1318.36	1664.22	227.77	-646.603	-902.193	-2082.95	-72.8841	1131.96	-922.629	-2369.77	-1710.12	58.3521	-314.953	-966.623	-945.7	1647.26	600.297	-1035.52	-58.3044	-961.129	-1662.36	402.541	845.139	-2141.99	-2544.53	-442.598	-161.022	-983.582	462.182	-170.879	-1042.28	47.0743	30.1205	-714.273	-1251.09	-990.588	301.578	-439.69	690.029	2160.01	1480.81	-21.2907	-1821.49	103.427	169.033	-1113.26	-947.683	-324.805	-1767.09	-814.816
-122.552	-408.518	-362.455	1025.32	999.421	-868.373	-706.441	121.942	225.591	-1546.62	-1396.74	1475.28	-357.613	-1588.8	-128.618	636.501	120.954	-322.719	-478.831	-1485.64	-726.022	930.563	412.026	-1864.26	-1490.27	-1606.83	-1210.48	-208.643	1659.07	21.2211	-473.314	-358.66	-1864.63	-697.487	-596.61	-304.661	-866.99	-253.745	301.76	1532.2	2673.83	1297.36	-32.5263	840.937	354.639	35.0579	-465.879	-102.365	-810.644	441.446
-317.409	-828.956	-2273.33	1303.44	1087.7	-976.813	111.704	465.025	1496.6	181.179	-72.3787	1015.63	593.261	-1032.43	-103.628	1571.12	624.857	1268.61	-141.362	-2125.53	-1343.34	-653.431	1394.33	547.446	-1453.57	-744.543	-139.982	600.339	186.834	-772.486	-466.599	571.909	508.734	-2083.78	-767.938	-1440.26	-912.199	443.719	2250.11	2762.67	2206.68	234.758	-177.378	-803.843	-183.62	744.298	424.172	-151.854	969.643	610.555
-26.2654	144.022	-525.716	2224.37	-168.58	-1960.59	-277.746	368.143	1244.51	1214.68	2065.21	-349.442	-1007.64	-2215.76	-2854.96	126.355	291.888	80.5531	-456.453	-946.006	-1506.85	64.8096	4.83828	-391.225	-1722.42	-407.557	585.587	-1198.63	-1410.27	-295.218	2284.7	484.563	-52.7163	455.777	1463.78	267.048	13.8642	1528.68	179.331	1214.11	824.785	-1240.2	-2010.34	-986.491	-1188.18	-817.599	-567.979	-730.194	-16.2613	-21.3258
-1191.04	-1371.51	702.9	132.676	-2484.31	-2735.69	-1591.04	482.643	500.7	-865.55	993.355	560.265	213.257	166.37	-1291.88	762.179	2950.52	734.612	-805.474	660.18	374.947	883.447	-90.7459	-547.903	-847.522	-392.127	-1178.07	-1753.81	-661.338	1372.21	3257.51	-340.87	-176.643	1128.82	2383	998.529	363.444	1221.92	637.587	4.37282	-595.754	-1391.27	-964.517	984.834	-979.391	-276.109	-439.988	845.28	266.48	35.0459
-393.816	-608.745	721.117	212.455	-1489.81	-3395.87	-3010.14	259.606	-212.152	-253.7	1962.28	950.281	1697.39	1137	867.868	2749.55	4024.6	2843.53	-168.938	234.696	135.105	754.227	685.235	-741.738	-503.713	-302.51	-1185.44	-697.022	685.893	1209.33	3134.16	161.771	235.38	98.5959	27.8179	-475.885	1286.86	1074.45	605.918	1337.28	-294.731	-1225.79	-60.4796	848	1418.43	263.159	2364.89	748.756	-1275.8	-2238.94
225.748	259.121	358.071	655.848	661.741	-362.736	-2214.51	-1780.84	-2450.07	221.693	1667.38	72.1621	657.826	-173.65	-923.669	-1204.92	947.857	1936.21	2387.65	1434.89	2187.66	1031.8	2055.82	-927.292	-924.18	776.552	-735.745	64.6649	-1193.53	-5.52297	1342.17	-237.915	1635.92	1600.87	-1976.05	-2086.13	-450.55	272.275	788.442	832.314	-91.7458	-1394.39	-108.3	-641.674	322.717	271.768	1436.95	-187.88	-893.18	-3668.83
-222.726	-943.446	-169.132	2005.86	1155.63	-516.132	-1524.45	-1172.09	-2923.86	-830.015	-783.53	369.417	3271.53	1541.68	-645.559	-1765.85	-474.369	730.104	-74.595	837.119	1599.02	584.415	57.0664	-115.46	1050.32	2505.68	431.665	-450.109	234.122	-1811.15	1797.48	-471.204	462.915	978.619	-658.575	-790.199	85.182	208.435	695.895	1639.48	572.809	-2144.26	-1148.76	-65.6223	-67.7372	734.385	331.234	1025.81	976.529	-1590.19
1721.28	1194.56	419.869	1383.3	602.539	-1027.27	-617.631	-491.279	-1572.31	444.544	246.252	1669.44	1995.34	1320.2	947.156	-449.142	126.788	208.91	-150.994	-79.1482	1544.55	1318.15	1242.08	-570.766	829.606	24.2054	-272.36	-627.976	-787.775	-1543.71	1190.26	-2127.26	-942.356	2087.28	1243.39	-809.012	-1673.21	-983.467	-1213.65	1271.06	763.739	848.838	-1536.72	-745.256	-271.562	1067.66	-394.811	390.355	-183.738	42.5168
2233.59	1699.25	115.649	931.014	658.168	508.617	-1025.64	-1142.83	-450.597	1935.08	1142.07	1571.6	728.073	405.905	388.332	-1688.75	-1496.29	-569.253	659.185	-66.0093	1069.11	1315.13	1654.48	-214.204	-802.177	-301.775	586.454	-1023.93	-468.327	868.766	-203.567	-656.326	-1048.58	1450.76	1516.51	169.637	1238.44	-776.923	-453.963	-200.76	-1505.4	-1269.8	-1490.13	-1589.96	-599.393	705.845	1566.49	-922.978	-1582.82	-651.631
1703.78	1174.48	685.554	-840.228	432.384	-241.799	-1146.65	-1340.5	414.783	149.439	1457.84	697.305	343.261	-172.898	395.053	1322.79	-1400.11	-2356.5	450.748	427.819	-883.076	-1017.25	1009.77	-407.218	-1082.82	2061.8	892.374	-1805.28	-44.0623	1680.12	-1151.03	-261.84	728.72	906.966	1729.46	-145.244	1750.32	1276.84	1757.45	768.507	-1942.46	-1788.13	-1197.29	-1308.8	-17.4543	-56.1596	263.599	-1301.71	-594.82	-616.161
224.206	146.481	-107.159	-895.622	-1644.32	-1061.42	1053.87	711.871	-721.917	-2287.08	252.356	622.518	-1328.28	-1066.13	785.528	1637.6	-40.8207	-1545.31	-293.523	406.378	591.968	-411.61	54.2378	-13.8555	-836.522	1737.97	1454.16	-791.78	-301.884	740.863	1588.38	1421.83	741.941	1222.61	2332.96	1501.09	198.836	1312.26	2433.82	1228.72	-592.608	-258.44	1516.71	29.5685	948.184	-850.613	-1558.59	544.416	1707.01	241.038
-1440.36	-2621.46	-391.047	45.9071	-100.056	-603.344	1075.26	1208.1	293.776	-688.632	2628.58	1526.81	-1331.69	-778.717	739.909	642.678	1647.71	716.406	879.831	1974.21	342.531	608.74	1488.12	1110.97	1164.87	2692.99	-190.319	-1126.74	-297.493	925.283	790.772	1826.67	2016.02	393.476	1184.59	2447.37	885.384	710.572	1167.07	989.58	-1410.72	1229.92	1554.54	398.463	-150.232	441.296	773.102	776.56	-414.978	-887.523
647.106	-906.193	-828.423	625.134	419.912	-187.586	230.095	268.819	804.091	191.13	2419.39	1514.18	109.9	971.889	-32.1699	472.742	672.906	302.675	-167.671	183.331	1150.54	2175.64	1833.2	-709.92	647.913	2957.68	1019.96	257.242	2331.73	1154.95	1267.16	2403.02	2015.59	2357.07	740.811	2749.03	768.294	-7.93277	-585.442	1644.94	-720.373	156.182	-597.387	-586.276	410.101	439.492	259.524	215.004	566.85	1734.84
1263.77	450.251	435.184	-191.277	440.091	-761.74	466.383	1261.11	2191.94	304.585	538.858	750.09	1098.56	2053.48	1955.33	1215.75	1718.91	1336.65	-299.263	394.014	-154.661	-1050.78	14.8354	275.626	1032.35	529.631	282.824	478.639	485.803	764.826	682.991	2397.09	1068.33	698.68	263.063	1460.49	2191.95	1148.45	-1291.55	-1447.75	-1055.94	777.107	-1210.33	-970.732	-295.257	-231.413	178.371	-621.41	-571.594	462.208
2817.6	1337.57	1378.46	2625.22	-647.603	-2003.8	679.856	913.325	2064.54	93.2037	274.635	-137.799	652.129	1733.04	1593.75	1241.4	1807.42	2339.87	2214.54	1883.85	-62.2845	-1432.81	204.101	208.706	2229.85	-627.651	544.519	804.101	711.014	520.189	1456.61	2147.52	267.171	543.458	213.799	716.827	1545.36	166.851	-1953.31	-1821.38	-791.603	644.114	23.2279	-924.235	-1692.47	-277.215	-1171.37	-1406.83	1013.22	-57.2136
1784.63	3.87009	-424.634	1364.42	358.783	-1418.33	381.01	-908.687	1691.09	2043.68	1836.2	494.361	1963.84	400.96	406.357	199.801	-122.117	73.9535	-101.376	-741.284	90.939	-689.569	-766.699	-1511.65	1678.36	133.884	-1147.01	-627.73	734.991	1521.04	-623.753	-295.057	289.233	830.031	-729.737	-1135.5	180.212	348.777	-556.115	153.42	-1527.72	-160.498	-1584.4	-1086.41	52.5132	822.649	1151.69	-948.548	856.631	393.724
1457.56	209.673	-1073.29	1445.62	-394.768	278.093	1872.22	-141.348	92.7499	2119.84	1922.67	931.63	1196.9	1645.44	1571.12	1645.41	1492.06	2709.61	32.8889	-854.22	242.789	-1589.89	635.141	1541.76	1062.39	482.767	378.812	833.251	328.185	2086.06	488.598	1442.08	1221.87	697.151	-900.459	-1884	440.124	869.783	334.333	1000.79	-352.601	75.7337	-1932.92	-577.602	-888.007	272.686	437.287	-59.2203	226.497	227.072
-826.102	-1108.1	871.316	1654.84	-885.103	-672.047	424.798	808.098	161.49	1124.18	658.234	433.948	856.15	200.13	6.62849	1191.93	3130.74	2549.73	1158.12	-1470.06	543.168	-1184.69	821.653	2102.32	3192.19	1626.36	466.653	960.699	1315.71	1973.53	2183.54	2300.79	624.433	410.714	1524.34	185.655	859.914	827.573	725.671	975.018	-2085.66	-265.786	120.105	1186.67	-616.233	-154.956	111.711	1473.03	2091.72	-739.237
-580.165	578.701	1970.14	3179.96	1205.07	1315.43	525.778	295.311	1371.8	2118.2	1154.37	471.535	1123.57	620.009	-481.691	329.886	3482.83	1163.99	673.392	45.742	1759.71	-739.453	-1735.34	-756.281	54.9286	1618.46	-285.704	-844.066	468.605	-386.595	1374.87	2516.91	136.146	232.496	675.879	-1480.17	-1076.49	300.643	379.146	1187.08	-29.0934	-1000.07	503.758	-193.653	-116.499	654.532	1865.96	2893.63	1265.61	-2261
494.85	1695.06	1724.67	1179.43	-1231.37	631.835	-519.532	517.846	2722.84	1838.62	1318.34	2326.91	1022.15	1239.32	44.8717	525.795	825.604	-305.558	-452.492	617.976	946.909	-1223.44	-1674.48	-880.882	1166.11	2604.88	1315.77	-420.49	-602.736	-40.5646	1508.48	1348.41	724.711	-393.172	-1463.84	-937.23	136.304	877.091	1705.91	1903.12	877.307	-88.5698	-710.341	-1304.17	-808.816	737.014	2976.85	3258.09	-391.942	-2773.68
-434.333	329.409	-839.5	-187.489	171.376	772.089	1689.24	1629.47	2410.49	2530.84	208.47	368.329	-372.277	1239.67	1507.37	1289.65	660.797	1018.93	-355.559	1578.79	1055.25	-734.21	636.284	-105.031	1234.31	147.161	315.257	-919.977	-2053.45	-1967.3	260.341	94.0872	110.555	564.982	809.998	547.353	-1245.84	48.3951	3133.81	1729.66	518.753	-2475.28	-396.438	-617.162	-516.996	-480.186	791.876	2009.22	19.3623	-570.031
500.184	-287.859	-289.401	979.591	720.711	1164.4	569.645	1204.64	560.044	2012.6	-421.652	-485.94	274.462	678.839	873.693	-568.978	-569.187	-138.052	-870.714	-965.911	-263.529	612.354	475.195	1062.01	-181.615	347.777	-321.585	145.196	252.118	-1016.28	665.944	891.822	444.372	2588.59	2119.47	1445.68	160.242	324.972	2090.43	1911.95	-950.314	-650.272	701.198	2109.8	-309.945	92.7049	303.617	301.228	1431.82	1024.69
-1547.16	-912.42	2427.27	3157.89	1973.03	1256.06	-626.847	354.938	-302.558	179.893	-957.687	192.509	158.73	1394.81	2246.2	-353.264	-1714.62	-1139.88	491.082	-997.769	-776.618	866.681	507.211	-1217.61	-813.98	1864.19	-99.9307	274.552	-1733.78	-1285.12	25.1703	1332.35	-1583.78	379.405	1821.66	653.676	-810.5	-1571.69	1223.94	1075.38	-1236.96	-521.571	1032.11	969.219	694.813	433.504	1204.63	328.491	2102.24	1897.6
-1262.98	774.108	1904.72	1316.71	749.445	331.484	-148.673	1391.7	1100.89	-455.913	-1848.68	956.202	-677.904	2748.31	2197.53	1442.61	-1803.86	-1319.34	359.526	-512.378	-602.638	-566.522	-1596.11	-1604.05	-586.906	934.07	531.885	80.6245	-1043.83	-46.2445	-1064.44	-225.427	-381.4	-195.096	-327.979	568.657	69.8928	-796.154	462.477	497.236	1262.71	-375.386	732.65	2052.91	76.7671	264.816	350.396	-665.776	-43.6214	-369.468
731.962	1247.68	544.099	314.6	-220.646	-999.013	-243.731	1235.84	652.547	960.971	-679.222	-110.116	-18.884	290.91	875.834	531.596	-2047.78	-406.278	47.2125	-992.249	-936.107	-1680.74	-470.248	-488.168	1392.69	-742.644	-271.399	-93.8379	-356.531	-933.023	-1180.06	554.741	1152.73	-500.123	-2191.74	54.4265	-1879.84	-2743.23	-2179.37	-1488.49	2072.33	-573.489	-1070.93	-265.468	-63.5977	-178.451	-559.05	-258.619	-459.581	-1691.28
375.194	-317.464	-2508.93	-2167.98	-852.809	-432.242	1056.35	642.794	327.491	-41.6849	801.676	-249.496	1068.1	659.098	892.087	-1458.53	-2836.86	-169.501	-1158.03	-1045.35	292.088	919.278	929.847	1133.15	131.031	-897.206	-580.885	-273.588	1124.95	52.2111	-1665.29	-488.189	241.857	-109.038	-669.833	-1522.95	-170.072	-1493.55	-2324.82	-2975.45	-2414.31	-2053.42	-344.108	786.758	599.46	-615.169	-1532.88	-1236.68	-884.757	-576.549
-731.177	-451.668	-1285.13	-2081.27	-728.936	829.395	1430.84	319.229	1171.72	1392.2	671.346	685.852	1547.27	1214.21	1861.25	-1617.89	-2924.75	-1734.62	-1435.65	-1446.34	-230.672	488.915	1822.52	3010.24	1906.97	1420.27	1399.59	-76.0228	1147.91	1559.04	-614.122	-1946.83	-85.8939	1569.38	43.4297	-1397.69	-373.442	-925.225	-1622.93	-347.164	-690.627	-2059.34	728.053	-358.079	202.972	1343.79	-2436.41	-1156.11	-769.537	38.6325
-853.202	764.978	1450.22	1558.77	1048.55	862.819	-278.331	-1421.3	-1160.44	-762.132	-122.254	250.891	376.775	185.07	741.675	-506.787	-470.58	-637.64	-525.343	-1234.3	-346.03	21.1378	138.139	1357.96	742.202	2937.4	995.352	1332.78	555.239	1136.23	356.661	-373.845	-151.531	1146.16	-710.309	-1284.88	655.399	-382.272	382.813	557.756	843.398	-1136.78	-298.16	-773.373	116.707	-1406.55	-1853.79	380.915	-1063.49	-1471.13
-927.276	732.963	589.104	459.391	292.325	1411.51	1690.32	-598.448	-657.899	734.606	-600.672	-767.252	-893.654	149.14	-50.5015	197.216	1532.95	-474.067	-786.573	474.389	-45.8825	1673.76	2292.92	3217.88	610.927	1445.24	819.574	1889.97	374.281	-2575.11	-916.599	-1952.17	-2182.95	503.876	310.886	779.174	809.288	-695.385	927.017	2008.68	2242.33	119.437	-798.019	-1159.86	1480.95	-1095.19	-2176.31	-921.717	-858.136	-906.325
927.35	1070.12	841.958	490.832	-220.984	98.5975	-980.569	-1133.23	504.574	906.19	-501.465	-1040.66	-845.104	-248.912	-418.66	-1216.9	-510.131	-996.153	-930.861	1169.22	-670.072	1384.58	2189.06	573.565	366.176	-1142.27	-669.298	1712.6	959.019	-1573.64	-2457.88	-2486.13	-2156.84	-850.392	1787.78	1387.8	740.778	-377.862	176.225	620.312	-216.893	506.075	426.147	-281.779	1874.68	-281.846	-1417.04	-1756.05	-106.701	-1573.15
-16.3509	-19.6009	754.085	1637.57	1519.73	477.486	-724.039	300.278	-548.514	-1046.74	-1778.69	-2954.52	-1649.22	128.153	-912.046	-1810.91	-1059.75	-608.52	494.161	661.513	-234.306	782.389	-730.321	-2004.35	-334.239	142.162	390.229	1167.67	1341.72	610.401	129.949	-1038.71	-1757.61	-769.564	376.585	517.95	-466.667	-563.59	-1378.88	242.273	257.291	914.126	-13.1618	788.744	1332.41	-402.735	1116.75	-1266.79	-1625.64	-3069.64
1069.87	704.435	162.003	1115.18	3037.43	241.664	-1454.1	-513.506	-921.846	-96.4398	-2202.32	-2391.77	-259.08	1267.06	-842.409	-1833.72	-790.995	124.015	-165.58	-156.174	-199.071	-603.814	-668.539	-1130.63	296.004	-590.161	619.535	729.824	703.574	-47.8216	-512.156	1090.38	-1208.65	-1874.68	-1846.84	-546.253	440.834	1792.71	-351.195	-364.25	-1198.61	-2156.91	-1166.39	400.914	706.305	12.4151	1478.43	-8.14213	969.009	-2266.9
1651.87	1479.65	1748.67	1775.56	596.551	-121.846	-127.376	-447.446	-709.404	-1352.11	-893.826	-536.332	680.019	1815.21	-435.286	-457.773	-23.2906	822.402	61.5104	-1629.26	1108.89	318.452	1022.65	806.523	2408.87	524.552	241.797	-523.914	-2045.49	-701.904	-324.977	2316.07	-33.883	-170.721	-539.942	1415.28	343.165	1751.88	2710.43	1071.3	-1737.96	-839.665	152.867	916.86	230.448	-1380.7	-1279.14	-1354.22	-1008.65	-1379.56
1377.59	1157.99	905.378	2233.82	857.495	-1936.63	-768.738	101.179	136.487	-363.673	-1174.8	139.439	121.91	1477.85	-1034.5	-448.311	-867.198	-1481.45	-2034.61	-1127.66	45.9752	1738.34	2040.07	1191.73	1830.3	1111.46	-69.3286	269.389	-829.815	-209.576	-327.106	1722.18	1077.47	1155.33	224.736	-149.952	-299.323	1053.8	1938.53	820.535	772.114	1780.07	2440.55	2898.38	577.371	-1042.05	-1792.81	-1296.58	-43.9389	642.919
376.316	-139.366	962.916	2082.57	1208.04	-1195.04	-1255.73	883.382	-484.261	-223.877	-1348.39	-230.711	-835.419	74.1809	17.6516	36.083	-266.254	-2334.49	-1698.04	-1127.83	1170.54	2500.72	1420.14	1640.78	1219.89	596.848	-747.917	-233.448	-379.334	-384.54	-41.1681	932.842	-350.176	-1133.1	-2034.21	-2014.79	-1641.77	291.593	1210.93	913.1	-1362.06	587.759	1228.89	1132.99	-1035.88	-310.184	-977.321	284.594	557.679	1348.26
30.8571	-132.046	518.69	932.489	1308.85	10.3646	812.299	1283.78	-664.763	-734.388	-1036.29	-780.125	1252.9	-171.077	-1748.35	34.9363	-151.922	-1181.42	-1967.16	35.6196	1288.47	25.4799	1282.76	-860.518	1320.82	1614.4	-301.232	-902.827	-1236.3	-2010.45	-641.39	485.602	1402.69	-995.02	-2273.53	-1841.12	-2238.3	-1382.98	-49.2447	-552.983	-528.278	240.837	734.775	617.167	1055.09	2070.94	-615.338	-422.969	-694.781	485.533
-621.161	-868.726	-872.167	-112.543	642.532	1539.25	1240.15	1639.86	415.073	1241.24	108.304	700.129	-152.773	-351.124	313.278	434.841	-306.555	877.401	56.1369	585.043	522.425	727.724	1114.19	1197.51	-128.647	961.655	-843.311	-1319.83	-1708.08	-2456.42	592.466	-292.518	128.555	1860.5	-15.5479	378.562	1043.46	-1413.62	-691.87	-1105.24	-1080.81	-732.404	304.726	2482.33	656.97	2873.41	1264.29	12.4273	726.742	-647.498
1029.36	-744.291	-460.979	1903.92	2137.98	787.582	-530.294	1306.85	2030.55	459.364	1677.04	-399.419	-2560.52	-1845.76	117.406	437.962	177.983	-1285.99	-93.8093	2286	788.015	-1696.21	1660.51	2667.93	696.66	-22.0764	-689.99	-1440.7	-1595.04	-1750.35	-1346.67	-120.508	-611.561	134.509	66.7084	1472.26	2655.3	-464.088	251.38	1463.83	-741.442	-615.787	691.853	2491.69	1456.05	-675.896	-730.809	418.909	1467.91	-707.985
-579.2	-1036.77	-520.651	797.666	970.431	1167.06	-574.299	840.256	1196.34	1383.6	-122.298	-2464.39	-2132.3	-325.547	568.187	358.459	-455.241	-482.276	193.45	2138.84	1148.25	-314.987	806.636	1627.8	1337.31	1991.08	51.0112	-1508.63	-1926.37	-1561.28	-1512.59	-579.6	-1009.25	338.239	1573.63	464.391	2046.4	728.298	-388.752	-734.742	-1190.88	-243.905	687.024	3509.9	1076.55	-1985.54	654.066	84.7944	-694.451	-663.495
-275.438	-551.687	-144.064	1299.51	71.7966	1893.25	610.07	522.847	1220.19	2440.41	1551.78	-1610.46	94.4439	1404.56	735.673	807.627	2153.76	1342.66	1091.72	2041.21	1733.07	297.839	779.013	-405.84	1088.83	3021.86	2999.41	858.569	-89.4089	1607.73	1110.44	-446.945	-310.509	1581.63	1399.81	1406.78	2767	1484.59	688.43	1585.09	-798.899	-1055.35	-176.059	617.977	542.566	-616.255	645.004	-961.109	548.759	812.196
951.496	195.926	-261.28	1493.9	554.454	253.423	-238.397	1646.06	1133.02	2970.5	1640.74	1011.94	1320.76	160.023	535.029	1275.53	540.002	1325.61	1944.07	1697.65	451.141	161.091	194.264	-14.2328	2200.49	2473.9	2288.2	929.742	90.0014	606.586	994.541	248.847	1248.41	742.423	132.687	1527.15	906.025	-573.599	-328.311	-1009.77	-1844.04	-297.618	1380.34	127.658	556.303	35.6584	637.887	-564.11	388.623	1120.64
1590.59	-121.669	825.12	-1182.6	14.7362	-86.7992	-48.9801	1200.47	940.206	2605.88	1495.08	-271.429	-1769.79	-885.048	1579.62	1078.66	1187.14	1991.75	2058.34	191.741	-320.089	255.153	1474.88	823.65	258.979	-67.2861	603.924	1605.43	-858.641	-1639.52	-1633.44	-901.113	908.51	127.369	-1364.82	1005.8	236.686	409.735	447.712	869.782	-838.623	1192.69	1759.33	1260.72	-414.622	-1102.99	-121.52	88.2921	-375.577	207.597
817.068	-1825.51	-2542.15	-2495.55	-285.346	-259.531	1417.22	268.73	-939.733	692.637	-274.297	-424.137	-1531.86	12.712	-667.877	142.421	778.435	975.324	804.354	-82.2771	-736.454	-381.816	93.4021	1272.03	713.462	-440.491	172.786	1087.53	-243.526	-146.261	-1001.25	-1277.36	-800.13	-903.807	10.4625	1282.24	-909.537	2104.06	1610.42	1348.74	-1054.6	745.061	799.634	-479.715	-883.704	-1010.06	-938.808	187.249	644.698	650.647
-358.273	-177.672	-1058.18	38.858	-682.762	-207.896	-18.4943	-1383.81	-860.904	-138.041	-1870.36	140.533	-939.317	-529.6	-301.357	-1131.83	-35.2342	-1044.7	-992.675	196.765	286.373	-566.953	-1097.16	1981.42	1977.08	983.726	-123.406	194.044	-771.128	-728.624	-1251.39	-1435.14	165.072	-1432.44	145.679	439.675	-450.147	2201.91	1502.1	466.225	-817.922	1441.64	47.9536	-215.475	-389.511	621.04	-43.1824	824.5	677.761	300.765
464.276	1342.19	1101.15	606.847	-813.98	-1003.65	290.232	-882.843	121.424	-327.991	75.0767	-11.4519	-1130.11	-462.064	1320.52	884.658	-1033.81	-1834.98	-519.092	279.802	459.916	-1005.18	629.167	439.743	722.085	241.961	1578.64	-309.61	-449.383	1126.44	28.5377	516.171	1189.13	-568.465	-1335.04	-833.429	87.4959	164.768	776.814	1625.48	1084.2	22.7906	500.903	-908.531	657.381	1703.46	1140.84	474.701	-148.904	902.079
780.687	814.377	363.352	645.903	309.058	1053.97	2021.19	678.747	79.0192	-1421.52	258.252	1145.6	-237.533	-1008.47	157.885	-271.467	459.83	-149.535	-928.07	80.4653	839.688	-441.334	1552.61	478.758	-939.449	-1405.27	-806.826	-714.759	-769.068	477.173	1561.93	2295.06	1975.67	1104.38	-45.7167	165.403	1141.79	788.936	1992.2	3239.15	1656.57	528.058	134.157	-854.872	-1121.84	62.3577	1592.8	-54.811	157.851	970.586
627.006	-57.4772	391.567	823.166	2022.76	3597.39	2596.19	494.298	-292.416	-2715.76	-1889.03	770.111	2299.97	720.101	1157.21	552.088	118.56	320.044	-162.774	77.7551	689.688	437.04	-231.183	-1155.26	-1521.57	-2179.67	-871.504	1333.55	536.018	-304.265	713.778	214.071	924.284	1399.2	199.995	-154.663	-467.661	91.4821	1917.51	2896.57	868.458	318.929	-396.398	-309.377	-181.321	-253.357	817.673	-807.708	-1539.25	-138.43
102.191	250.898	-1918.27	545.232	1577.16	1901.9	524.095	1829.69	1487.87	-1286.57	-351.806	672.045	1258.95	-1022.67	600.146	1871.2	0.756048	416.388	810.176	59.7955	-481.017	-605.165	-164.872	-200.43	-318.037	-2818.2	-1736.16	1871.88	814.614	927.532	617.669	521.094	455.326	-1503.57	-1518.84	-1423.04	-1254.49	-1531.93	1479.38	714.757	-941.099	-839.448	-215.005	-648.95	946.595	878.026	-540.854	-851.998	358.182	-1051.8
-1356.39	-682.044	-822.501	-108.204	1257.26	293.158	-271.952	1841.07	2008.82	724.731	105.803	937.836	699.137	36.0277	925.539	298.581	-1558.9	-2194	-211.532	1340.25	1419.96	758.412	421.114	906.218	708.1	-1395.37	-1946.84	-786.46	-598.261	1108.98	1175.12	1612.82	-429.816	158.44	-798.515	-529.63	-977.067	-970.923	1485.81	491.737	-325.536	-930.604	-966.119	-1240.93	1380.62	-414.901	-1221.79	-1753.61	92.8395	-706.951
-168.36	1279.64	878.771	305.506	1356.24	433.119	-816.691	-345.48	1751.09	204.25	-1627.33	-536.079	-809.973	1103.04	2539.28	-996.162	-167.729	-1676.23	128.208	872.299	-0.240855	-542.942	92.0002	2221.52	918.084	-164.888	-563.633	-474.429	90.9828	249.669	643.071	-472.02	299.4	429.069	-133.047	893.4	327.868	433.805	776.73	1554.74	825.206	-671.856	-2188.43	-1289.87	335.584	-1339.1	-1090.33	-1802.71	-247.5	-929.594
354.248	454.393	-489.98	240.905	806.781	112.93	-1545	-1037.81	316.4	-618.14	-2375.98	-584.647	135.101	2327.42	804.908	-944.835	-442.333	-937.954	-1470.05	221.599	-436.705	198.032	530.918	1525.42	1481.53	458.225	185.411	-134.122	1254.8	-999.622	-375.949	-45.4689	-502.551	-44.2707	493.568	602.64	9.112	485.77	417.581	668.163	176.002	-530.571	-1575.92	-1775.17	-550.339	-496.56	-275.12	-753.935	-1133.1	-2229.22
-341.383	-1052.51	-1278.96	219.927	343.773	-1336.93	132.862	424.549	-829.549	-1477.33	-2081.48	-958.156	-14.1893	961.917	-91.248	-718.032	185.623	-1318.47	-1790.05	-409.613	1579.08	89.8778	-1736.72	-234.373	961.596	1045.78	-357.792	-988.967	68.6661	66.8468	-1541.55	-1.79316	1307.22	1230.67	929.115	-636.031	-947.295	-1321.44	395.149	160.769	-904.594	-1994.83	-1276.06	-1419.31	-1645.27	-78.9866	526.715	-106.537	580.733	-618.609
-796.127	-654.863	1177.48	800.477	-578.726	-1299.52	-491.445	-15.8839	388.234	-357.107	-2452.69	-1437.8	-1514.21	-618.017	-145.275	-656.993	1597.63	240.775	-348.302	5.4062	388.437	-770.107	-968.47	-650.422	1817.39	16.749	-788.641	-1738.68	-988.334	513.711	-536.293	-614.78	170.315	-800.833	-310.686	969.956	483.55	-2481.91	-3226.18	-2325.17	-1706.27	-1270.26	-554.944	-131.982	198.301	-570.716	-1023.91	-703.069	1693.41	1245.35
-954.395	961.278	1043.11	683.122	1243.27	-286.806	169.025	-415.958	200.64	-2479.41	-2766.31	-2220.76	-2308.16	-1373	-1753.03	-319.405	-1134.66	-384.296	-508.035	-1106.61	77.9998	-1427.02	-1836.36	-990.98	1365.69	-549.318	-1181.98	-223.228	108.453	-370.771	-1198.38	395.506	-982.06	240.359	653.075	-212.743	-292.692	-994.701	-909.719	-2839.25	177.338	575.787	46.4094	102.908	600.224	-1588.25	-955.988	-1065.89	457.114	283.81
-324.401	207.972	-126.074	570.613	1207.61	-249.733	-225.427	-522.746	-631.145	-1525.31	25.3022	-2283.91	-1754.15	-1925.84	-408.699	375.867	-368.326	-986.572	-1891.76	-168.706	-464.071	-2419.46	-1958.17	-590.279	770.524	123.998	-1938.7	-1607.25	-571.099	-1603.73	-1573.56	-750.852	-1551.54	38.2198	1697.31	1116.66	-1458.78	23.9345	645.498	-17.4524	102.082	319.426	79.0351	542.872	461.784	-851.218	460.395	-632.823	107.341	-1089.04
855.5	1682.05	1693.43	1382.62	1327.57	780.855	2121.77	-493.775	-1429.54	-238.539	160.72	-2126.5	-2169.03	-2289.58	-617.798	413.244	1144.47	-194.146	-1277.68	1092.08	-1436.15	-2283.88	-1213.38	-421.447	230.907	-160.833	-722.234	78.4244	-2004.82	-1835.91	230.796	747.545	537.275	48.5492	-89.7733	1481.25	975.24	196.251	-480.061	-672.779	484.79	-28.26	1548.92	1154.17	-466.982	-1468.37	376.574	1879.04	547.45	-91.5113
180.36	1681.87	1467.66	1656.76	2030.16	881.795	1506.04	919.967	0.736581	643.022	541.647	-594.796	-2001.47	-1667.13	-916.379	-496.223	1030.27	384.166	167.549	2333.04	1764.43	89.9584	-634.54	-1026.7	-1132.19	-1030.75	482.479	1528.42	-1329.42	-80.1288	181.679	604.745	-631.145	-833.965	-900.032	89.7707	514.534	-748.168	-1062.44	493.037	2095.45	2034.61	1215.76	916.643	258.211	741.303	-355.508	-345.787	218.519	275.197
326.242	549.735	-1858.34	-960.092	1105.13	1146.21	364.104	2601.23	484.559	-300.187	-1002.56	-837.763	-750.505	-1318.09	-856.008	-205.984	824.391	257.652	-191.112	1732.28	1873.76	1577.85	-456.499	-724.567	272.879	-1713.48	776.225	2275.38	547.572	979.109	-1019.39	-1548.55	-1151.3	-486.732	-247.042	1606.63	-215.963	-732.546	-148.67	1533	1432.98	1223.09	763.989	826.164	1389.37	186.912	640.022	1108.78	-488.833	-491.729
2128.75	230.814	669.038	-539.359	396.309	-11.4719	279.375	-347.856	-585.444	-1027.06	-1544.08	-1016.02	-630.348	-1106.85	-818.151	-1420.89	-1349.69	200.712	2427.85	1490.46	376.117	410.633	-831.96	-342.816	-587.166	-13.3583	941.456	1821.57	262.798	1141.75	-474.244	-1155.09	-794.599	-733.528	-644.149	903.091	672.329	811.312	196.578	1209.5	2096.18	554.35	-219.211	665.476	849.042	-1147.35	-624.883	-7.81864	1011.38	-878.038
2161.56	1932.77	1546.76	106.508	646.341	-400.39	-229.89	-1801.07	-1212.67	-945.673	-1166.07	-1391.32	-585.817	-236.484	-305.261	-568.162	-1187.62	-1139.98	1695.04	2328.11	-57.1636	-1277.92	-1785.96	-482.385	-1246.49	-72.5576	-331.527	-320.352	1381.26	1210.86	281.376	-1047.16	351.238	-317.514	-1406.86	755.49	883.033	1749.22	828.344	418.01	721.426	-1137.66	-660.594	588.306	845.176	-157.281	-929.629	1158.37	771.829	-662.678
978.401	1888.12	1967.45	-472.074	-66.3383	-674.774	-837.143	564.421	2980.04	727.557	-717.5	903.092	6.48093	574.005	-470.169	-1513.54	-762.98	-1052.7	372.533	2225.21	907.91	-775.43	-1367.85	-907.019	7.0248	-911.158	-1644.23	-1524.92	1010.96	1704.43	1967.46	-804.675	-811.099	-1102.8	84.5913	836.823	564.509	408.909	-133.935	-201.656	22.9805	-941.101	-610.747	-15.2357	2317.26	1684.35	893.668	802.054	-743.113	-1259.32
-800.049	-1522.72	-135.174	-116.13	892.346	-160.605	-169.441	-319.693	2254.57	992.835	-368.384	947.831	1508.09	-1287.15	-2885.41	-2469.04	-1236.36	-1521.58	788.232	2053.18	663.138	-1183.88	-1427.89	-1565.52	-1781.57	-1085.65	-1568.85	-1688.39	-406.698	703.312	391.656	-864.639	-104.49	-62.777	566.991	769.714	681.299	-82.1384	-1197.5	-1211.01	-2549.6	-976.88	-1076.67	-1250.12	693.668	641.098	-406.451	-371.969	206.889	1754.77
-1381.15	-852.699	-363.931	-167.75	372.268	-1525.56	-1578.43	-2042.69	921.336	445.677	-1029.84	535.56	748.184	-1655.17	-1869.45	-1396.87	-330.054	154.296	-1566.66	852.319	2501.71	207.783	140.591	367.82	-329.224	-332.108	-1206.08	-74.1877	-1101.24	521.994	905.413	-28.1152	60.812	679.374	504.613	-346.479	607.997	476.241	-2776.23	-1015.52	-1805.98	-1851.1	-1589.5	-1018.26	-654.661	-672.848	-1668.68	-1665.15	-1320.92	685.325
1027.93	1417.64	-16.7897	591.99	-417.001	-897.524	-904.856	-1114.94	-2485.73	-2139.53	-3490.73	-1939.04	270.847	368.263	-149.519	432.781	749.982	498.213	-983.049	284.016	1164.27	-196.299	-1394.1	-129.936	-718.412	1278.76	1682.2	-384.305	-1517.68	-24.3944	1058.39	632.533	-186.465	-672.235	-1530.05	-725.098	111.414	-1190.63	-963.229	-706.377	-2347.79	-1119.67	79.8211	345.151	-1452.1	-1521.69	-1205.69	-1190.4	-1407.48	-151.648
413.953	535.064	-1202.52	828.921	930.622	1017.07	-2094.05	-2401.42	-1169.13	819.794	-2327.48	-1075.09	-935.793	327.121	595.083	-651.125	-1373.53	111.664	-116.185	678.669	1433.29	584.283	-670.807	354.001	1963.3	3705.48	1739.73	379.012	-1429.75	-376.476	-421.823	145.971	110.332	-2561.91	-2314.22	-709.51	682.744	335.743	613.807	1129.83	-244.709	61.1659	823.969	506.736	-1226.27	-25.2905	725.524	-243.051	-673.582	152.696
1376.76	1650.21	276.657	1137.95	-423.507	1168.53	-153.605	-1133.81	-391.014	508.461	-891.431	-367.017	737.897	-37.4407	202.381	-980.081	-1598.28	-1199.25	-284.186	1556.27	1070.64	-18.1501	783.912	597.974	2041.8	1021.55	-775.549	-617.936	-964.3	-965.791	-1176.35	-882.294	-1636.18	-717.056	-297.888	-911.199	95.7086	-735.169	1623.18	397.235	-1508.06	-1033.76	104.742	392.616	400.044	593.48	1163.41	498.046	-901.342	503.601
2329.72	2359.57	1094.5	223.3	-812.587	-225.472	-2317.23	-626.371	1193.99	-601.375	332.457	1631.16	406.245	-145.64	227.552	-926.214	-1680.81	-898.346	-882.449	814.506	1556.34	-462.369	-344.509	-889.355	848.966	-411.386	-117.2	68.9401	95.1205	269.004	-322.037	46.8289	-318.063	-1323.63	-1311.75	-605.363	1503.22	227.281	-451.261	-1714.42	-793.577	646.401	281.038	1699.04	1483.82	1485.4	1187.67	879.458	-278.991	936.022
2318.5	1777.59	-154.411	21.0485	-403.424	-805.944	-1851.46	-464.36	2095.61	259.53	637.833	1728.53	2137.8	-771.48	-1528.41	930.395	-424.731	-428.324	-571.44	488.931	-259.321	-385.45	130.259	-659.749	2014.56	562.082	1100.3	781.412	606.942	4.01324	710.892	-1353.36	-1709.14	-1130.66	737.145	424.701	-332.405	-1367.44	-1264.54	-1545.79	-693.665	-176.008	412.757	1396.6	1211.86	1367.89	1431.84	1265.81	-255.921	2255.05
229.088	209.266	354.533	-529.012	-694.727	-319.716	455.572	200.317	499.492	797.406	-278.161	-103.059	577.974	-84.0914	-463.446	1122.1	1332.65	-875.726	-722.219	-232.968	-178.586	-1074.5	280.641	394.683	1413.25	997.786	1466.47	1565.68	2276.84	1000.25	913.887	-1541.65	-1348.32	-219.856	-568.689	740.921	-258.215	-507.088	-124.724	-2223.78	-1379.45	-1534.31	-1159.49	-229.816	-488.504	976.391	-293.968	-290.688	-15.0233	119.002
267.335	1178.33	2015.32	1497.5	730.692	988.57	-91.9475	-78.2998	510.33	532.806	-1592.65	-569.313	880.711	-176.261	-1071.33	-1060.71	-1118.03	-332.769	-1238.04	-374.036	1912.24	901.424	652.995	-758.974	1373.41	655.622	204.393	2510.06	2635.24	1439.56	955.503	1240.86	-381.293	-1119.5	-173.566	-1094.33	-904.352	-722.425	-556.371	-1146.54	-1304.02	-1073.02	196.363	1860.07	1024.28	460.738	-1317.74	-95.8749	984.103	-185.689
-564.028	1149.33	2411.91	1431.05	-396.929	-110.715	-1287.73	-1033.7	-305.543	166.602	-734.237	-953.973	-196.263	370.981	-1018.08	-542.01	-122.265	798.986	631.062	20.0979	1659.24	652.35	1880.92	1713.69	-305.914	-2030.27	-946.068	1393.32	-129.865	-1574.68	-253.164	-123.011	-2031.72	-1909.06	-2226.09	-2242.28	-1757.41	-707.179	-1444.89	-897.563	-528.408	-919.036	-1325.82	-986.269	-556.081	-581.523	-273.827	466.555	1847.06	1067.24
347.486	2530.47	921.323	-636.408	-595.942	-1163.46	-2485.97	1217.51	1426.29	218.89	-1449.3	-1064.78	223.29	-112.696	116.338	722.286	379.471	-958.458	-845.6	-557.617	-665.598	-710.392	-429.041	1327.45	-45.3615	-2840.82	-2186.77	-809.179	-3464.34	-1991.96	-662.719	-2424.06	-2711.88	-2074.68	-1172.55	-1144.94	-1780.52	-457.506	-564.04	-558.535	-137.271	-1407.41	-1346.48	-1502.59	-1695.7	-1250.97	-676.492	500.036	-1068.27	350.432
-416.118	-313.04	-145.842	-1051.01	-292.255	883.843	-1391.54	-183.44	-332.966	110.619	-1079.13	-199.9	-1492.33	1983.36	1255.64	-124.843	1511.92	2116.26	704.371	-89.9904	-2302.1	-1660.45	-570.027	356.448	-323.454	-2435.26	-2625.95	-1036.94	-1432.68	-2057.82	-2444.78	-1357.28	-1954.93	-1516.29	-1353.87	-294.635	-1263.87	-1906.78	-1989.67	-1431.07	-1279.69	-482.761	1513.03	-12.9728	-1399.19	-1096.66	-1454.59	-1078.01	-1711.49	-463.972
639.283	-595.056	785.576	217.447	-285.005	979.321	-225.788	-138.021	673.365	134.061	276.124	-1275.79	-2457.53	-437.382	1892.01	1155.75	1670.51	1840.07	-62.1163	200.099	202.898	-1166.09	-128.056	264.568	-650.179	-2876.83	-2523.48	-1671.08	-1276.73	-558.514	-2433.37	-942.577	171.685	616.713	-984.046	-1027.77	-120.035	-918.962	-430.467	-629.297	-225.08	643.46	1168.21	169.711	-171.113	348.236	-528.179	-16.1072	-814.37	-1475.16
685.385	504.457	2001.23	1443.52	914.423	593.186	-299.637	-256.557	-531.15	-1765.09	-548.607	-2011.96	-2407.97	-1339.68	-358.393	-296.936	5.9273	-791.34	-680.618	1097.53	1947.06	-1584.87	-2229.7	-878.864	-1411.47	-1894.64	-819.729	-365.81	2946.84	515.749	-998.513	-2071.43	-1881.36	-1158.04	-1057.78	-862.074	-2271	-1148.05	-1017.57	-348.052	564.588	-282.341	1055.57	714.18	1070.09	1384.3	1257.2	521.45	-384.012	-833.452
[truncated: 459 more columns]

## Sheet: Calculations For 8bit TIFF
	Parameters for linear transformation
	A	B
	0.00717705	67.0123
Maximum value of map	MAX	26192.9
Minimum value of map	MIN	-9337.02
	Calculations for parameter A
	1	0.00717705

## Sheet: 8bit TIFF
82.8946	68.4577	72.0218	66.8903	58.6244	41.516	43.2338	60.4131	70.2513	67.3369	62.9641	67.4674	69.94	83.7914	80.1177	88.4646	75.3382	73.836	76.9503	68.8942	67.7454	72.0882	74.1883	77.2289	75.9963	56.9078	65.3575	71.6025	85.7453	73.7862	68.3352	62.2117	56.3425	69.3387	66.1671	67.2844	68.9021	66.8301	75.7703	89.1544	81.9547	84.6135	75.6417	69.5861	68.6426	77.1167	82.8242	70.0084	52.3202	71.2515
80.7739	64.9352	61.4086	65.7085	58.1569	50.5735	42.5199	55.6841	78.0755	76.8691	66.5027	73.7316	71.3412	76.3678	62.4484	64.5678	69.5542	50.4969	59.3345	63.687	54.3917	71.3799	72.7479	64.2435	72.7524	75.5326	59.2015	61.0774	80.0336	70.3869	66.7467	63.4903	62.4908	63.4752	57.9482	65.7189	66.109	66.4594	70.4992	62.8459	72.2309	75.6706	70.5485	65.069	69.1808	74.4135	73.9713	74.0818	79.5317	93.2004
58.4407	59.8388	68.7762	74.9612	60.2591	51.4761	49.2975	66.6754	67.8748	73.7134	61.5788	73.6553	70.6933	68.0028	50.086	56.6424	76.5365	65.6162	63.8026	66.984	53.0836	49.5118	67.3494	74.2548	56.5065	53.3071	55.1153	55.1265	71.4083	71.3642	70.1158	64.8956	66.7575	60.1852	49.3621	48.6602	62.32	72.3435	62.383	64.4341	59.9889	55.0056	62.8972	78.6222	79.4139	73.2266	66.7699	71.5416	91.5174	79.8616
51.6743	58.955	48.115	58.1288	66.661	49.2788	45.2532	63.1424	65.2425	72.7511	68.991	63.7224	58.8976	65.0833	52.2765	53.4662	43.3817	64.9405	70.2379	65.5012	63.2902	62.6313	70.0766	97.1206	72.7646	58.767	50.1106	61.6724	73.2333	75.7962	72.8735	62.3687	66.2303	61.556	57.4759	49.3434	58.8344	66.5654	70.6784	65.4916	58.1962	69.9297	67.452	86.3499	72.0429	71.5757	77.9212	81.4344	77.6739	74.6741
72.0348	49.5996	37.6354	48.2808	48.2201	61.5402	62.2934	64.573	62.4702	60.1164	46.7586	55.1258	60.9016	52.5214	58.836	58.5899	59.3895	61.7883	56.5428	57.3578	66.0204	75.6173	76.4575	76.6688	62.262	66.7947	54.9709	65.874	75.09	70.7603	60.7862	50.1339	66.1461	64.1566	64.2398	66.4323	71.9967	70.2836	74.2197	62.2416	62.3356	74.7633	71.4877	82.4913	81.2201	74.8601	88.4364	69.2627	65.3246	71.5502
54.0855	47.4485	50.9057	68.6886	56.3016	55.3935	58.6043	61.1173	56.5539	65.2049	65.0521	51.6997	63.963	59.9715	59.8516	49.824	59.9497	57.1229	57.2787	58.4006	59.8593	59.1865	72.1087	69.748	59.0477	77.6448	67.4138	63.8711	67.791	60.3567	62.1162	55.1916	50.3162	48.1818	65.2935	52.4466	66.1863	64.3355	66.923	65.5605	61.1826	65.4468	64.6002	74.4895	82.1418	63.4097	75.2646	64.8781	53.2138	59.9114
63.957	55.5586	54.9057	54.9951	67.8387	66.033	55.5987	62.3773	66.4687	72.974	56.4739	55.1992	73.2351	53.9708	45.4351	46.5918	61.5381	55.8746	53.6989	61.2658	71.6537	68.4851	69.5912	84.7732	65.7074	63.8391	73.4459	63.9067	68.093	54.8387	57.7892	65.2321	73.8638	76.0115	67.1662	52.9592	60.2044	66.0169	64.9869	70.116	60.5773	63.507	66.7511	81.9835	75.5512	75.8438	78.2171	63.0498	59.1184	53.5215
85.7968	78.2889	61.8426	60.334	65.9611	60.5103	68.1405	64.9079	62.174	69.8963	68.5345	74.9394	74.0962	49.5143	45.5042	52.8263	73.6295	73.0565	60.5005	67.804	75.0572	66.8492	75.2097	77.4658	66.7353	60.5895	71.1606	80.0221	68.6817	57.3713	47.4312	73.4196	85.5708	79.2286	67.1541	49.8832	50.4459	57.1948	60.2838	71.2387	63.719	52.2506	53.7424	57.7961	79.6729	79.7059	92.9178	77.1311	74.6257	67.6697
76.3279	70.5964	51.329	59.5172	63.6247	68.0381	82.964	73.1443	68.8508	86.5386	80.831	62.958	61.6776	48.8859	51.3974	67.6744	70.068	77.3046	64.1866	59.0448	75.4606	60.0426	79.2722	73.397	67.6737	66.5748	71.7173	67.3826	68.2687	69.6952	73.0211	65.0576	69.8695	70.1392	62.2295	54.6417	49.6902	61.6591	67.7259	64.4869	58.8392	63.9303	54.8861	46.0072	69.4012	84.2542	96.0895	85.2303	76.4484	74.5805
73.4097	63.9319	59.8083	59.5748	62.6131	70.0772	75.2572	72.6241	67.8533	77.3188	76.1425	63.4845	57.9096	58.0821	60.0303	83.292	73.7198	74.4831	81.2099	68.6495	84.2161	76.1543	68.5663	78.5296	65.5186	67.421	66.531	63.7138	59.2948	66.5398	74.5423	63.7172	50.9655	53.4148	51.0336	54.3197	55.728	61.4855	72.5008	61.8767	62.1143	69.7041	54.8177	64.4317	74.6898	62.7171	71.7637	83.5371	75.676	76.8259
59.286	63.575	65.48	59.033	54.3472	55.0916	58.9736	63.071	66.8215	57.4224	56.8674	71.3593	63.8898	63.3655	67.2836	67.2604	89.6256	82.2142	76.0135	73.2079	77.8261	73.7255	66.0316	70.1315	72.5914	73.64	71.669	70.7821	77.7854	69.0712	62.5378	49.5689	71.6841	74.6551	49.8544	43.1942	55.498	62.2633	52.7984	43.1038	61.3	69.6284	61.8131	73.1212	68.1372	63.5634	54.1506	69.825	77.6584	64.6149
45.8255	66.3375	65.4423	52.679	50.0778	71.2375	72.7929	66.2761	53.2778	54.1318	64.1654	67.8062	67.4862	57.3395	63.2877	47.1379	71.1718	82.0895	72.9251	76.7757	69.5904	63.9728	72.9063	81.3946	77.6999	77.5515	71.5531	72.2517	85.3401	70.9815	54.8052	64.6389	65.9482	67.544	55.6344	56.8617	67.4734	73.9372	64.7168	51.3369	64.6869	82.549	91.2288	80.4221	69.7349	66.9636	62.8019	72.5857	71.2246	76.2591
59.1912	72.9563	53.2759	47.9837	60.2629	87.3063	75.3018	69.7582	60.8686	61.2366	78.4735	61.1632	64.6421	59.3801	52.2064	51.8417	72.7886	81.1037	75.1319	68.8218	76.5028	68.8315	73.1601	63.8012	66.7218	78.6412	74.1587	83.8161	83.0573	73.9951	59.8434	73.7327	65.7112	68.8548	64.6772	79.1558	80.8509	63.5787	64.2802	76.1229	75.9814	77.4325	77.4554	66.4001	60.8333	75.6157	81.0656	85.7418	76.5288	72.3552
55.8834	62.7631	51.2109	52.5644	71.8767	87.9123	67.5849	72.3026	80.2984	84.8062	79.9617	66.5247	71.3929	64.1169	58.3875	55.8005	61.8033	74.2639	78.1099	74.7876	70.0952	66.712	57.1361	57.5541	57.7699	73.0112	68.061	79.4331	87.599	73.4441	68.3711	79.1601	77.1592	76.2857	62.4171	63.3888	66.9693	67.4028	61.7697	84.4254	92.8642	63.5975	53.7453	63.9868	64.243	89.9455	71.4568	66.5783	90.2105	81.9116
60.3112	62.5185	68.2937	59.6424	63.9346	62.6438	64.3901	65.7988	76.2457	83.827	76.5094	79.5054	72.0354	72.084	81.4371	82.0892	84.9074	79.3447	72.8669	71.0857	70.4023	70.5852	68.0268	75.0513	71.3044	56.6346	57.3117	76.1309	79.0025	85.5862	78.0038	89.3192	69.6638	65.2711	56.0874	43.8853	45.9637	56.6185	56.8918	60.4026	71.6126	66.3692	66.05	64.7793	68.2806	66.7455	60.8059	63.9628	67.197	69.4475
43.3637	63.4548	75.8372	67.6649	65.6816	57.7862	64.2346	66.0849	57.2716	68.7786	71.5016	79.9228	75.9397	69.71	78.493	79.4693	86.3413	76.4308	65.644	61.9219	74.3075	70.6284	64.7189	68.6156	69.4628	61.3274	66.8519	72.5138	73.3951	75.3332	90.6077	85.8128	71.3846	68.3394	62.636	52.2039	60.8426	56.8086	39.3162	50.3133	54.0462	66.4912	73.8117	60.9648	57.9105	73.1957	72.4415	90.3184	89.9668	65.9548
52.1545	73.8722	84.7041	66.32	62.6819	67.3442	63.8411	72.3138	74.8993	69.7616	63.7339	73.6944	78.5919	74.748	84.0059	67.8679	62.6337	57.9418	64.3883	58.8244	59.7042	51.7413	46.9564	51.1761	54.52	55.644	82.2534	76.3022	73.1643	82.396	80.3525	70.8488	68.2978	58.4091	71.9767	75.1896	75.4624	65.8915	52.3042	56.3561	48.4032	67.5772	74.3401	69.1738	74.8274	63.6041	62.8938	85.0089	86.661	76.8129
68.2719	69.5424	80.8699	73.4938	74.5695	73.3438	76.3442	78.9603	79.8703	70.0367	59.4494	64.4279	73.5263	63.0756	66.3919	67.7535	68.9043	71.3983	74.2484	55.8066	60.2896	62.0851	59.9574	59.014	45.992	58.4642	71.2027	66.0232	72.8035	75.5445	79.4042	72.741	71.2587	64.0958	70.5545	60.9115	67.6906	79.9174	74.1718	70.3727	59.443	57.0791	67.3647	68.0619	75.2214	67.3099	75.0793	78.4164	75.4309	75.7789
67.4048	69.8845	69.2198	64.6176	73.9368	82.4789	69.3176	71.4404	81.1383	63.6781	60.9329	59.2936	71.9933	50.425	57.7258	69.6889	63.0107	66.0443	63.4676	44.2693	46.6236	67.408	66.9456	72.9214	60.7008	51.981	62.4794	62.1818	63.7409	63.0942	69.8108	73.0099	83.1904	65.9976	73.512	60.613	69.3268	72.7662	74.8052	58.464	56.0958	44.0119	58.0376	71.76	87.7249	69.2664	66.1816	69.6038	78.9955	80.6747
55.4629	68.8056	69.7097	65.9907	74.5822	81.297	78.2692	80.9482	84.3585	73.8038	66.167	58.2626	71.323	56.5259	52.5061	65.8477	54.8073	58.1934	61.8734	50.8956	57.5581	64.3563	70.7483	82.9269	73.7216	60.4775	78.0246	72.5596	74.3079	68.8404	69.7443	76.0034	75.7539	71.0691	72.6265	78.8792	76.8614	77.9334	69.3499	66.4597	71.4333	63.4313	52.3956	61.2828	63.3247	72.6799	69.3342	64.8263	56.7511	54.7192
61.1148	76.3309	72.2037	70.8604	78.3765	81.0892	92.1119	91.1606	94.4313	75.5761	60.8815	62.5895	78.8064	64.4717	53.609	42.7258	42.1202	62	56.8438	49.2521	57.1844	65.2009	62.2899	62.902	67.5406	53.6392	81.5833	74.8611	67.9556	80.4417	73.9525	79.5542	99.5503	76.7128	71.7618	82.5425	75.1141	64.3032	67.8932	65.0278	69.0786	50.127	54.7386	65.75	60.211	64.4954	54.9671	58.0046	63.0286	64.0598
68.3931	75.1408	68.8014	58.6959	59.0271	77.3227	84.0801	79.0644	80.1906	76.1413	64.1775	52.0095	68.8459	67.0931	57.4865	34.0496	50.963	57.455	61.0063	63.7105	60.9337	70.7629	67.2087	67.2454	62.0354	67.6705	85.8359	93.0496	78.767	72.8859	73.091	66.2131	76.6308	75.1932	71.6993	71.1224	72.6795	71.2289	69.4479	60.5758	62.6712	54.4179	50.2991	41.953	57.7915	78.9746	63.1139	58.8424	51.9014	55.8878
61.3456	74.8293	69.5275	60.3167	56.7824	79.3634	89.2562	80.108	67.9852	58.7909	71.6285	55.9053	60.1966	59.6032	69.2608	62.1837	67.4194	70.2372	75.8287	70.4683	65.7864	69.1392	77.0385	74.4508	64.8015	73.7435	77.9169	80.376	73.9472	63.1961	71.1002	75.2471	70.5823	71.5725	64.7534	63.7919	67.767	69.2751	62.9904	78.1191	72.9071	61.4592	52.5938	46.3236	47.2513	65.4023	57.184	58.2242	63.3442	63.7329
43.2943	62.3396	52.5087	57.6096	53.5068	56.7438	67.8487	69.7622	75.2606	73.4751	79.8259	67.8766	63.363	69.5951	66.4386	63.5972	69.2052	74.049	63.4573	74.5369	77.4693	76.5581	77.2223	68.1745	61.3488	79.1135	82.8986	80.6255	60.5727	52.1241	65.9333	78.9943	75.2102	70.9913	70.9608	71.4344	64.2264	69.1002	71.7935	73.4732	73.971	67.4081	65.5136	58.2856	70.6107	78.9363	73.061	73.0763	63.1896	69.0518
63.1691	64.0349	63.6205	58.9974	67.9117	62.307	65.4025	69.3724	82.4059	82.9223	74.3173	71.7676	71.8109	70.3106	73.5057	75.7378	74.2123	61.9865	61.7508	52.3216	73.7198	75.7679	77.8013	71.3653	78.7402	71.3655	67.5682	73.0593	65.234	68.2211	63.96	58.8591	71.3323	65.9894	73.7867	62.2469	57.5813	73.9237	84.4293	76.2544	80.1182	81.3098	71.3379	70.3282	82.8621	97.1323	80.1099	59.6024	61.5524	69.5496
67.9517	68.0713	80.0493	56.2165	62.896	68.5621	74.8668	81.5787	66.925	71.9847	62.8723	80.3205	86.7856	88.3194	84.9283	75.3866	78.59	56.0289	72.0023	50.1603	55.2991	64.7966	71.7119	64.5086	70.3646	75.3264	63.7659	64.3169	68.5818	69.2406	70.9834	60.9904	63.6371	50.0942	46.4674	57.5169	71.1669	74.8162	84.5353	70.1849	60.8283	65.1135	58.0318	61.778	63.3077	83.8671	69.891	64.6188	65.7034	69.5249
67.7782	61.3828	50.4715	59.5068	71.5004	73.8721	70.8406	72.5619	62.4497	67.416	76.1418	77.0311	71.716	72.3997	75.1749	80.4964	79.8026	67.9239	63.6516	55.7106	60.6565	66.2488	79.3406	77.8896	64.8525	73.7947	64.7299	55.8341	57.5228	63.2221	56.5234	54.1001	61.8789	45.9063	62.5726	58.9361	61.8398	70.5618	82.913	80.003	61.0152	66.1863	69.9684	68.5966	68.1366	72.4133	64.0547	68.5069	64.5178	65.3862
67.1138	58.0036	50.268	61.1671	83.5355	79.7382	65.9382	77.6994	72.8686	66.6296	66.2479	63.4759	67.7675	65.5349	66.9707	73.3125	63.0533	50.2741	50.5549	64.4983	82.3273	73.4	75.7161	63.4118	62.9754	65.9028	64.2305	70.7134	56.9939	60.1263	55.2703	56.5636	66.4672	59.6683	63.4361	59.8511	68.9623	73.2053	67.6235	67.6611	61.6181	69.4446	78.2046	91.1878	70.0829	72.8209	81.4864	74.3143	72.3956	77.1623
62.0546	51.7583	57.5284	56.3016	69.6262	81.331	70.8035	79.4375	61.1527	62.8386	68.7721	67.026	69.592	71.0873	80.4484	72.5969	53.1511	63.796	63.1488	66.7655	81.2605	65.0793	63.722	64.8514	66.5573	79.308	89.8045	78.3376	57.6184	54.1287	62.5152	62.626	57.5497	62.0552	68.4473	63.6414	78.2526	75.8393	62.8894	51.629	57.9162	74.6844	77.5632	74.6237	88.165	82.2211	78.4589	63.0972	68.5122	84.7501
69.2451	53.3807	53.4395	55.5467	65.6937	60.9179	64.388	69.9977	58.6018	55.6646	64.7831	55.8507	60.5399	73.6114	89.5343	72.6693	65.3006	73.3832	74.4556	73.027	72.5105	73.7594	69.1423	77.0558	81.1531	71.5582	66.0205	65.5618	56.9525	51.0914	63.7769	66.9075	79.5875	73.3834	68.0402	64.0672	68.8857	44.6549	65.1797	53.7234	45.7191	75.6895	68.5572	60.2163	81.6266	77.1536	63.0997	70.0792	58.8359	68.4377
72.7558	54.9897	44.2891	51.5345	68.8415	69.4062	64.6155	62.9479	67.0029	70.721	67.2287	62.9064	67.7941	69.5814	72.528	65.6628	66.4099	75.1732	79.7926	71.257	65.8818	74.1778	68.2076	87.9756	69.9368	59.5699	71.5838	73.5239	67.2911	70.4909	62.8598	68.1007	82.891	76.8773	76.0439	64.4638	66.5231	56.7437	59.2096	58.1169	57.5551	78.7459	76.711	65.0895	79.7651	72.4109	59.7827	65.7204	67.86	90.6255
74.3865	65.7151	49.0551	56.6083	71.69	60.3707	72.4026	73.3779	74.3588	75.3422	63.8823	60.8942	69.9898	66.5215	73.8486	72.0221	64.699	80.7049	70.578	74.8632	87.2954	89.8841	70.9821	73.3024	70.1897	67.2439	69.1586	66.801	67.7727	73.917	70.3338	70.6844	77.5263	64.0655	57.3606	65.0643	71.2007	68.8176	51.9313	47.7021	68.0361	75.1119	78.181	69.935	73.9106	77.1573	62.4627	66.8277	84.2416	83.8635
75.363	77.1093	62.7861	67.561	68.4431	67.5726	66.5956	65.8035	78.4462	68.2967	56.6008	60.7221	82.4735	78.6379	69.5023	78.195	73.9335	76.4303	82.4765	71.5213	70.7593	67.8841	75.2578	73.8261	71.3845	84.7534	68.4624	65.2004	66.78	64.9386	61.1218	62.4066	63.7558	52.3355	49.1273	55.8237	59.004	67.3774	61.7084	70.8189	79.1433	62.5716	63.6305	75.0962	75.7521	64.0254	65.8008	89.3237	84.7023	66.8445
63.2057	60.8984	71.0767	69.2956	60.344	60.7522	54.8134	59.3322	77.9934	60.0695	53.9979	61.3261	71.8242	76.7801	57.2426	64.2203	70.2568	76.9845	79.1403	76.2859	81.3037	68.0683	71.5736	76.5782	55.9173	62.5628	46.2315	48.284	72.3678	71.4	63.8654	55.1829	57.5073	64.4367	52.6542	54.8017	52.8571	47.6415	62.8322	85.6541	84.5664	71.7484	64.0979	77.0603	86.5355	72.1697	56.6902	59.3701	64.202	71.6986
64.5846	62.5766	64.5056	60.4043	53.9688	49.0058	50.0403	52.2811	60.343	56.6732	54.1067	57.1292	72.7429	77.626	68.8022	62.2123	73.0403	71.8644	78.1537	79.7842	74.5354	67.3394	73.3902	82.3715	59.6104	57.2882	44.8312	46.8389	64.0504	75.1043	75.32	63.1807	71.3961	72.3916	65.1775	62.6222	40.5337	39.2464	47.0931	65.9216	79.082	73.9441	58.0085	47.5653	67.747	60.9951	46.4029	59.128	62.586	67.8649
74.6989	62.0082	53.9011	63.4502	44.8783	44.0671	64.1377	56.9069	66.3526	59.1524	54.6143	70.5979	74.3796	59.7759	73.7112	75.8625	65.3068	68.2362	69.0722	79.2089	60.6892	54.1719	58.4128	74.5584	67.7834	59.346	59.1801	61.3866	60.2821	63.9668	71.7009	63.6793	72.2435	64.716	70.094	56.563	54.1916	61.1887	66.3853	67.8772	73.3063	63.1361	44.135	48.8497	57.1193	57.5179	53.6235	57.3636	62.5986	62.1038
72.0172	63.6526	68.597	70.0234	52.8128	60.6828	64.9246	60.9718	66.1452	53.4888	57.6294	74.7872	77.7455	59.764	68.2372	54.7976	57.3267	59.4876	70.4068	65.6438	58.74	57.679	58.5466	57.1569	60.8054	66.1262	66.8136	56.0597	58.6809	70.9332	74.7754	65.5731	74.5184	71.7185	70.0386	69.2232	59.3538	52.0562	63.6291	74.599	71.4647	66.6348	44.7493	48.9206	69.0624	74.4494	61.473	58.8948	67.223	75.677
61.6763	64.0387	80.3181	74.8376	74.6582	63.2237	68.2565	64.8729	63.0048	56.7865	52.6912	41.8506	55.9864	63.7074	72.991	44.8816	52.9742	49.3963	54.5333	48.9026	71.2847	70.8504	66.7773	51.6636	60.213	65.9867	58.077	54.9742	64.3527	70.5633	68.7549	68.6403	65.277	62.8319	65.1304	68.1005	58.8409	59.223	71.1991	63.124	59.3948	67.5733	61.7234	54.2558	54.2272	64.9457	63.3619	67.4155	67.7141	81.3448
55.213	65.5175	70.5759	61.5195	74.2643	69.7245	71.1013	75.0145	67.5	67.1474	57.7468	50.1809	55.8754	46.4484	62.4648	45.4531	50.6687	51.6321	47.3487	55.4467	69.185	76.2636	61.5347	57.4422	60.3932	58.1837	64.9243	59.2623	71.8544	66.7053	65.1604	66.5673	67.7609	58.7719	49.2985	58.4383	64.7647	68.5632	63.9031	60.4526	64.445	75.3593	73.4897	58.4681	50.9136	60.1125	68.7676	73.5225	63.194	61.0539
54.7935	64.0799	57.5915	70.2986	68.8152	64.2445	61.4197	76.7362	67.644	59.0017	59.0684	61.5675	53.165	50.6209	64.7943	60.0902	55.9331	58.9506	58.0556	58.6578	62.5278	52.0462	73.1377	65.5067	61.0928	66.2445	64.8727	66.6412	59.8868	64.178	60.4161	59.8521	71.5575	74.5045	56.2877	52.4944	64.5775	61.322	41.5081	60.1306	75.7234	73.9694	72.7403	64.0617	64.1488	57.6449	70.6657	80.0186	73.8102	62.5857
53.8442	50.8739	47.8057	64.6939	60.3176	58.7298	58.4159	62.0978	67.2216	62.5234	55.661	53.3092	53.371	61.3632	64.6158	75.8146	69.4235	71.6729	60.6878	48.2468	67.1106	59.7052	66.7038	59.6498	54.0837	74.2739	72.8509	62.7292	55.6885	69.1101	65.8689	63.8311	71.3068	74.1248	71.3566	49.6882	53.1885	53.8218	54.6641	62.6354	68.8946	77.6913	79.5549	66.7485	66.7191	53.5301	57.8379	53.134	75.5192	73.7531
58.1844	46.2162	57.0576	52.8811	57.5586	57.7089	63.1381	57.6209	53.0221	68.5759	77.5407	71.5532	65.1188	68.2769	74.8643	75.816	67.4443	66.2392	63.1749	66.8243	56.8712	52.0608	49.9391	57.0599	60.4201	71.2568	82.8989	66.8578	60.9161	68.746	45.5939	50.024	55.7535	54.8325	68.5255	63.2681	55.302	68.1761	73.4676	74.9527	63.1397	65.1245	76.0482	78.6484	72.6372	63.2933	76.2198	59.1191	69.1734	76.7468
62.5594	60.2296	46.4305	43.0431	46.2102	47.4569	65.9873	60.0944	50.1761	71.5666	68.9677	58.0539	75.9929	82.0532	77.211	71.4602	64.7067	54.7676	62.8122	64.2276	65.2787	56.4685	59.5465	61.5524	77.0649	80.1056	76.0082	66.6572	58.5636	57.2146	45.4064	53.4334	56.8934	54.4638	65.9824	67.8107	69.7566	72.5394	68.813	65.7514	56.4812	58.3596	64.3955	64.2877	68.2764	71.0435	72.2467	52.154	74.2884	85.9063
53.487	51.2727	55.6658	56.2771	61.3549	49.8791	65.1963	65.6384	67.8057	83.8333	67.3343	73.1038	78.9351	74.2879	65.3326	63.0342	66.3073	45.0307	44.6657	55.2013	70.7441	64.35	58.7149	61.4004	61.5087	64.069	71.3587	53.3037	56.5044	55.705	50.2787	50.2675	68.8466	73.4747	76.8539	69.8975	74.9944	79.2077	82.4604	59.4679	63.7533	71.5719	66.6765	66.3466	56.9955	56.1589	63.6343	63.2245	65.9693	66.6915
56.6509	59.3058	56.0581	69.3465	73.4641	65.3837	63.0396	75.9951	78.6915	76.0753	74.6022	80.3512	78.405	74.2057	69.5123	58.3741	67.3094	71.4965	60.0081	68.5624	56.0389	57.6191	62.4481	64.0728	75.7801	67.063	65.222	64.6344	66.8484	59.0767	52.0743	52.892	83.0115	78.1374	73.7859	70.0442	78.1894	68.4504	68.0959	61.8352	52.975	67.5269	65.3276	56.7476	65.8413	70.8465	66.6677	73.3053	65.6009	67.9582
53.9506	56.8651	59.6973	54.9471	63.3135	66.3647	63.8396	68.4894	71.4086	62.9848	75.0366	74.6555	75.8481	70.5863	61.5558	63.6085	60.8549	62.3256	57.8693	57.294	63.9242	66.0644	52.9698	55.1212	72.7615	75.9048	65.6549	65.2211	59.0495	48.2722	57.5236	74.3072	75.0873	76.3495	73.5588	77.2749	81.0065	74.5704	72.7523	57.9379	58.3188	66.0801	77.4813	71.565	68.5946	65.5628	59.5061	54.7244	68.8514	75.0047
57.317	63.5421	53.5392	57.448	69.7185	80.1541	73.8508	59.1413	72.4887	64.9239	74.2636	90.25	83.9027	65.514	61.4692	72.5748	71.7139	61.7881	53.6881	67.5938	91.6179	79.4228	57.8307	59.3613	68.0698	74.5853	50.4804	52.6724	53.0505	55.0252	52.6368	54.2208	55.828	64.5604	64.3616	65.8763	59.1087	72.7939	82.5437	58.5569	46.5871	56.3777	69.2973	66.5693	51.2062	55.4497	56.8573	60.93	63.6234	66.6809
64.8168	72.5637	78.3172	74.4874	80.4184	74.3881	73.2606	66.5112	83.3654	81.6227	77.197	72.8328	70.6548	54.8492	47.9445	69.3136	61.4054	64.9518	70.4625	78.9404	76.2522	80.6241	69.154	66.06	75.8733	70.571	54.6916	59.3856	64.4756	64.0272	45.6017	36.7781	61.4467	66.2054	58.7493	64.5594	70.7332	71.3488	80.3458	71.1052	67.0465	66.0981	55.1347	51.6286	55.3847	74.336	71.9342	58.6086	63.9043	59.5638
67.805	71.4101	77.6001	80.8847	79.1123	66.7173	70.7008	86.0535	77.2627	68.2178	65.8932	69.9039	62.5474	57.5663	64.0619	80.8892	84.2087	70.0536	77.8929	73.5925	79.6169	71.5661	73.7059	85.154	74.7518	73.1889	75.2036	74.2267	72.3286	72.4012	56.1467	40.6349	58.4889	70.733	67.3644	81.4228	77.4464	76.2176	66.5502	73.8749	80.6981	72.9247	76.4736	52.7132	65.4668	71.6656	68.5558	57.5069	61.1092	51.9946
56.3274	78.2082	83.9749	78.5741	62.0557	68.8097	71.623	71.6283	59.5056	47.3401	64.2159	76.7478	69.4213	63.71	65.507	88.4871	83.6175	66.6633	63.1852	64.6232	80.5907	83.1166	74.375	81.763	74.4395	69.6972	75.4779	75.2305	71.9607	66.2587	60.3279	55.6943	59.7177	62.145	65.2553	61.3285	63.5244	68.2138	68.2408	71.8196	84.3555	69.7102	55.3935	65.988	78.013	65.5705	67.9863	63.2571	57.0046	54.6637
66.1693	74.9639	78.6496	72.7742	58.0613	69.1389	69.4094	61.341	52.0277	62.4015	83.7862	85.7133	67.466	79.1546	85.7979	87.6631	85.7205	75.7015	69.6367	76.212	84.9874	86.5312	73.5119	72.2936	70.3973	67.9091	63.624	69.2549	78.1843	70.8154	57.3768	59.957	63.5467	55.3915	64.0903	61.3437	71.7614	70.1454	77.3547	77.2421	77.0469	63.894	70.3284	85.7805	81.7891	77.0115	55.6585	61.5769	64.0439	65.3293
59.3881	57.6357	62.2144	75.4314	70.0414	75.064	65.5216	59.5991	70.295	85.657	79.4282	78.4863	67.6072	76.8796	81.3618	84.8889	88.6559	83.5924	75.2767	80.1018	80.545	77.6931	63.9934	55.5357	70.5305	61.4067	62.3492	77.2856	78.5753	70.8817	58.4363	69.4245	72.6527	68.7157	64.7142	57.4649	73.7995	79.6729	74.5144	66.4206	71.8673	73.6844	75.3878	76.3446	69.3758	64.5948	55.5457	61.4469	56.8135	59.5079
53.9537	58.7733	67.079	80.4897	77.9064	84.4804	66.4045	66.7859	78.2034	81.8639	85.3523	87.7834	82.059	73.0348	63.8934	79.6758	72.8154	73.0146	68.7641	73.5203	77.1666	67.0511	55.1546	56.1604	64.2073	67.852	78.7691	75.0551	67.9739	71.6524	73.1068	58.0831	62.3035	81.6846	76.0773	70.1357	71.7445	70.5714	73.1981	71.5254	62.8931	79.2813	72.5943	67.6109	66.1852	61.4037	69.7257	72.1638	66.1359	58.1056
57.5862	38.9804	61.6793	67.6659	67.0989	78.7614	54.5308	58.0613	70.0803	74.1813	80.8909	82.2942	76.4721	72.7611	56.5803	64.2399	64.653	76.2735	74.7124	82.2399	79.969	70.3978	72.1394	85.1194	77.1156	65.2811	68.7312	73.7583	64.663	64.5258	75.0221	84.2726	71.8858	75.3161	73.6458	82.5529	69.6514	63.6107	58.5198	61.1391	62.3737	62.4787	56.1104	59.5286	71.4776	82.3819	73.1791	65.2155	57.5873	57.9615
61.7377	51.7348	57.0923	59.9581	72.4998	80.2093	69.5772	76.4571	70.3415	73.6469	87.6111	87.4802	70.9682	59.1196	51.128	60.341	55.1652	62.9187	66.7585	74.1846	69.5805	64.0863	82.382	86.6007	80.3873	77.6492	74.6821	76.4669	72.8189	61.7383	81.1972	101.047	85.317	70.534	69.9742	76.561	72.7633	73.4794	71.2163	65.0674	64.518	63.751	63.3732	66.6596	77.4942	80.7905	70.9828	74.1012	57.3646	62.422
68.6953	66.3071	60.2849	55.5061	57.433	68.412	67.1148	61.4478	65.8771	67.3795	67.259	63.8873	66.2507	62.7257	61.5098	67.8132	64.0151	45.775	55.8942	80.7592	70.6026	71.4835	83.788	95.7723	81.3671	92.2298	80.6611	82.5072	71.1668	70.6184	87.5545	93.4253	68.8457	71.8139	78.8769	89.7321	75.1508	76.6136	79.1031	70.7618	70.1731	64.4466	56.5676	75.413	73.8011	74.3041	79.4504	73.0263	61.2184	69.2856
67.7385	75.438	72.8569	56.1861	57.9486	69.9845	66.7368	63.527	71.4771	64.4236	61.4894	64.6322	66.0433	57.982	62.0674	62.1118	64.4739	54.2016	56.8694	60.0284	64.2453	71.1733	81.734	79.1827	79.3403	73.8646	76.3203	79.4163	72.7081	83.8766	87.4032	84.1493	67.6705	70.2046	76.5465	81.1765	66.3135	71.1641	67.6739	62.7021	63.2533	70.2844	83.3609	72.3043	71.5146	71.3332	81.8276	72.9643	70.252	61.8241
50.7436	61.7175	65.3907	65.0926	48.7502	60.2248	55.3259	48.8548	67.3701	58.2486	67.4459	69.5492	66.5097	55.1832	59.1493	58.2899	69.3211	71.454	74.1093	75.8847	73.5652	71.7068	73.9882	64.1575	74.3076	81.4221	73.9773	75.035	58.2718	58.8847	76.067	73.4238	81.8011	67.5619	65.3051	70.9034	64.5693	70.2546	69.0121	74.2424	77.7053	82.5838	71.0739	56.9856	57.6018	64.6411	76.3101	75.9404	68.1319	73.4837
52.0671	60.8879	77.5596	62.7885	48.9038	67.1511	66.454	53.6595	63.9832	63.331	66.7549	60.4841	57.343	56.9511	72.0779	67.9409	55.5133	69.2644	79.5625	71.4705	61.985	66.8348	69.8764	69.49	75.2792	71.2992	61.9934	74.689	64.1146	66.7521	67.9886	64.7194	75.1186	81.8199	70.405	65.865	55.4661	62.552	72.0967	72.5922	79.7295	69.0596	63.429	71.862	66.6975	73.9533	68.6827	70.5844	50.1903	63.1146
45.5829	56.2691	71.1768	65.3461	56.829	64.0812	72.4269	65.8358	75.2234	78.1445	77.4271	75.8148	69.0546	70.6015	70.5722	66.7225	69.7894	71.3871	76.4458	60.4623	59.0027	56.2984	54.9156	63.3553	78.5686	63.5155	50.8826	64.0766	63.7511	68.6313	55.9536	50.0426	60.3863	75.2785	73.4891	60.1155	58.2769	62.2019	57.0381	62.189	65.9411	72.1404	74.7522	77.0079	69.6542	66.2714	66.6702	67.888	56.56	65.1975
46.0604	50.3509	55.5752	51.4016	47.0918	48.8999	58.1946	73.9783	75.7234	63.5275	74.1483	81.1783	78.056	77.9639	75.5381	68.3256	67.7739	73.3642	68.6159	58.8672	69.4491	66.5447	70.5034	69.0003	55.7917	50.9183	51.0454	62.2734	73.84	72.2422	65.3491	54.3313	63.3682	62.7638	54.897	64.0427	74.8501	61.0935	73.648	69.7479	52.6254	72.5154	68.0568	60.1891	76.3545	81.1336	74.0303	62.0939	71.0032	72.6843
64.3276	50.0955	55.1665	56.9981	53.6471	59.7695	60.9409	75.6023	82.0304	64.8831	61.6973	66.5804	84.8263	90.9869	80.0077	78.7073	56.6604	52.2901	58.9059	72.1313	55.6136	62.4182	71.1219	69.0863	74.054	58.6051	59.8287	62.4322	64.1872	66.6264	75.6834	77.0537	68.992	61.0495	47.6131	67.0747	70.7718	63.6391	75.4097	72.4109	54.61	65.3927	69.9221	61.7982	73.3469	75.8468	84.0836	77.8632	71.5227	68.7472
74.0974	57.6531	70.4405	67.7686	61.2336	58.4976	59.9082	65.9628	81.1552	64.8712	50.6858	65.6037	69.8185	70.1982	60.0364	69.9544	57.8197	54.1281	56.7765	56.5184	43.1149	62.8701	68.0072	76.5077	74.8832	53.104	49.0737	67.0419	79.5945	73.8151	82.2483	77.8106	77.006	64.372	44.3087	63.1042	71.0965	60.0799	62.2567	68.1505	63.7323	60.968	70.4108	63.1795	77.5674	74.3875	84.2132	76.8489	79.5243	77.4989
66.8444	72.3797	74.1464	84.3382	73.8877	54.2555	60.5838	69.0896	65.8578	60.1259	55.9526	68.5285	62.8214	64.4061	67.3202	69.5836	66.7779	59.1114	52.4726	52.3719	42.2542	49.2712	62.6127	78.8795	77.361	68.4168	59.6638	69.1705	76.2838	67.9309	79.5572	80.4801	85.7276	68.1286	45.4436	58.7119	66.9224	69.5018	71.3946	67.2428	65.6078	60.5111	48.8329	52.5388	72.0328	75.9509	70.8844	66.6979	69.9676	70.604
65.9616	70.2093	81.1489	74.4959	73.0047	62.2347	65.7779	61.4592	60.368	64.0797	62.28	56.4661	67.6731	80.2247	72.7636	71.1037	74.8248	65.0823	53.5554	64.6428	49.964	41.3932	60.3787	70.9799	64.1002	58.6977	52.4669	62.1027	75.2251	62.8584	64.925	67.1727	62.2817	53.4682	58.5467	69.0819	69.5947	67.9796	74.6295	56.0342	51.8297	67.2856	53.3299	53.6678	55.1553	58.4355	60.0444	62.9185	57.9575	63.6383
79.0082	70.8974	61.4004	62.6262	65.4646	72.3169	67.9022	71.816	77.4846	71.6928	70.5458	67.2476	68.2388	79.7872	73.6845	70.4695	70.2072	64.9231	56.1775	50.2149	66.066	66.0131	64.9199	54.2288	56.2463	59.5116	55.3614	68.2129	66.6546	71.9702	65.3296	57.1256	50.8494	57.7341	71.1951	72.8801	64.7369	62.6814	54.2577	46.2648	42.6099	53.5637	45.6882	49.2603	57.9116	60.6699	52.3447	59.9576	70.3866	65.386
80.4081	65.5388	67.6323	64.2072	65.9116	81.6595	75.821	66.8106	74.4461	66.2997	51.4317	51.9272	61.2521	65.8119	66.7903	59.6871	70.0235	64.4602	70.4853	67.4751	66.7836	63.5755	60.6659	59.2946	72.8583	69.1272	63.018	62.4465	69.1592	76.8894	69.3923	56.8137	48.402	61.8936	68.4072	70.9193	52.4245	58.0963	56.1224	58.0348	53.2539	56.7466	44.8808	46.2978	54.9971	68.733	46.5361	57.8609	70.0356	63.0634
72.8418	56.1387	67.3953	61.9444	72.495	67.2984	67.9935	65.5704	65.7473	67.1924	67.8642	55.5533	53.5099	53.2819	69.6472	66.2537	73.4129	75.4398	65.1001	65.9629	68.8133	60.6966	74.7536	78.8148	58.1126	52.4875	61.6688	63.093	71.8684	80.6207	66.2409	45.473	52.2083	58.3023	58.5853	69.0512	54.1907	44.3821	39.184	54.8167	59.7235	60.4868	55.3687	62.6967	61.4787	71.0124	65.4519	70.3878	70.2917	69.4632
54.3925	53.7438	54.3691	52.077	57.4332	46.6505	60.5699	52.7711	44.9528	55.2883	68.894	63.1834	59.4189	62.864	65.3905	65.117	79.0908	60.7931	55.6418	51.521	55.2926	79.3482	83.0301	85.932	72.7778	49.993	65.131	70.205	77.4943	68.4501	53.3386	52.4339	55.7327	55.1922	47.8615	75.061	60.2351	51.9497	49.1522	60.8047	63.9346	71.3182	68.2346	64.4116	73.1728	78.0022	72.5317	81.7517	76.0629	77.1063
50.8526	58.7017	52.1777	60.7085	61.2863	47.2662	60.7412	61.6239	62.4596	59.1064	59.5148	61.7272	61.089	73.8674	65.8245	80.6125	72.3683	62.6705	53.9559	55.966	56.6581	71.0048	62.4997	75.725	63.1583	46.0448	57.4178	58.0129	53.618	60.4905	54.8222	63.1404	53.0372	56.2574	61.6276	69.9441	63.2416	68.2029	67.8924	69.5157	77.9016	74.2344	58.6293	58.3566	72.1437	66.9227	77.3512	74.1031	84.0776	91.5867
58.5733	54.3694	41.6786	58.9531	69.4598	52.1071	71.4627	63.3046	69.2542	76.5548	76.0698	66.7628	65.549	74.6547	80.7063	87.1291	86.7859	53.928	68.8636	71.9349	62.3825	49.6869	55.5193	70.0645	60.834	56.5945	60.6151	54.2314	60.525	64.1082	64.9837	53.951	47.2533	47.5292	66.1818	63.5142	70.839	68.809	76.0509	80.5976	67.8894	63.8308	70.0704	72.232	88.2313	75.1313	69.7194	69.2096	90.6107	85.6335
58.3954	60.2667	62.825	59.7057	59.4326	70.2036	84.7424	75.5696	76.2354	70.699	75.1781	65.7652	70.7243	69.1964	68.6382	77.842	82.1034	60.1666	67.9027	55.0015	46.5849	46.6589	63.1518	71.8942	65.8518	63.9087	63.6522	60.6185	65.1464	73.3121	81.2317	77.0906	58.2354	69.4542	71.3378	65.1223	73.6509	66.5213	77.4382	70.204	61.1342	61.297	63.027	61.189	61.5824	67.7909	78.506	72.9096	81.6365	80.426
57.9436	57.7855	71.7709	66.0674	62.7844	71.799	70.214	49.4884	67.6902	57.8317	71.7116	58.004	70.229	62.6407	62.0943	67.0147	67.1871	63.9808	48.0756	45.2179	49.2366	61.7495	73.359	61.7398	58.215	59.9906	59.8558	58.5082	60.3595	64.6318	83.9539	92.0505	84.105	77.625	73.2139	65.2782	70.6091	60.5326	60.9269	58.1079	61.1667	62.2857	68.1156	61.6573	65.2038	79.5883	78.3011	76.7219	79.2611	67.3102
79.3576	70.9633	65.0254	73.2041	54.0897	45.4575	51.6293	54.0084	75.4345	59.175	66.7787	55.1093	59.9307	54.0818	63.3919	55.6613	50.1938	48.3107	46.3333	51.0138	68.7566	76.4713	83.8699	73.3504	55.8154	45.0258	59.4439	57.2086	62.7792	72.6745	82.0931	78.7175	66.8531	67.2353	70.9147	58.3953	64.5258	57.5569	52.1435	60.4095	63.474	61.9852	72.1538	63.7943	68.7063	69.1842	83.1016	76.3129	68.3941	72.6525
79.5742	73.1596	70.0269	57.7812	60.5674	62.261	70.4913	65.8936	63.2063	66.6119	78.2829	63.4961	50.8558	61.3991	74.9562	69.3052	58.5044	64.0483	69.8677	75.6028	66.0284	69.791	72.0027	62.9662	63.8606	69.4655	59.1453	56.241	72.0511	81.3704	71.4169	65.6682	63.3154	61.6978	65.2485	66.5854	72.9015	68.3351	48.9177	66.1409	68.9582	62.064	66.013	59.5289	58.2406	59.0968	87.2992	82.3455	73.4687	78.6734
75.9216	76.6521	75.107	51.1878	69.3615	71.75	66.1979	70.71	76.2778	63.6801	72.006	78.1866	71.4291	70.7347	88.0604	81.6038	73.1066	66.2913	89.36	83.9079	54.8162	53.1698	65.829	60.0119	69.0359	78.4547	69.1824	54.4389	60.1806	64.4447	63.3337	68.9688	57.4808	56.6402	58.2341	78.5128	68.0656	67.5327	69.9157	70.8993	54.402	45.1279	68.337	68.6206	65.7981	63.3717	67.1778	63.8137	68.7371	65.352
73.1129	73.9624	72.7764	74.4142	78.4754	74.2202	69.8287	69.0462	69.9845	72.11	78.7276	83.6062	76.913	82.4764	86.2675	85.413	70.3084	67.1213	75.6383	69.3566	57.7805	62.7854	62.6466	67.9341	66.6992	47.8556	62.2746	55.032	60.0711	70.3838	62.0492	74.91	68.8762	75.6881	84.9262	70.8798	66.6457	52.9524	61.119	57.8872	60.6686	63.0386	60.4406	61.3066	61.9301	57.3137	63.3995	79.2149	76.9955	59.058
77.5225	66.2834	70.4113	71.5968	67.9318	75.0112	85.841	80.8965	66.2522	72.4011	85.9141	91.9376	82.8356	90.7774	81.9262	91.5158	61.9293	67.1113	62.878	60.0269	62.1238	63.3954	59.9685	69.5096	74.7272	57.8704	60.8839	59.454	65.5518	70.4154	64.6217	68.9992	69.2712	75.0541	70.6295	76.3784	87.041	63.163	53.894	57.4262	62.0705	77.8467	78.7079	71.6249	54.786	70.2902	70.9696	73.1227	77.2243	66.7729
65.4076	75.8104	80.301	80.9482	71.9954	67.9392	77.8797	90.3093	80.0879	81.1794	85.4563	92.1279	79.4415	75.0703	71.9254	69.4805	55.4191	63.6684	59.718	57.0906	68.5093	62.121	69.2207	67.4068	70.697	67.5847	68.7832	63.1447	73.7296	70.0798	66.6131	66.0505	63.8347	58.5722	59.9019	62.7116	64.3422	49.2292	58.1745	62.1343	79.6448	84.8571	71.0064	61.1272	64.7001	75.3258	69.8975	77.2879	66.326	63.7983
54.6156	64.9006	77.9728	68.2199	83.429	63.8873	67.7124	79.6159	75.8472	87.3821	78.6848	78.584	85.7237	87.0382	76.5014	57.7536	70.4798	64.6101	64.2333	54.399	65.9232	58.8921	69.3284	68.0164	64.9538	72.7732	68.0596	63.4059	86.3954	78.1159	79.5633	63.2534	58.0341	60.605	64.2179	65.5744	62.102	52.1052	64.9744	64.3423	73.2596	66.6356	75.2532	67.7279	57.0066	57.611	80.8981	68.0666	53.6255	60.3597
39.6417	58.3162	58.3567	56.9678	75.0394	67.3611	75.23	74.8818	81.9984	71.3355	63.7052	63.3447	66.7291	62.239	72.9989	74.2744	79.0672	70.6931	75.9684	61.8866	59.8986	77.0983	80.8454	59.5517	60.4007	75.1831	76.7562	72.1603	79.1871	81.2917	87.0257	71.2233	83.4522	83.0453	62.6369	60.4241	73.3224	65.5793	77.3184	74.6831	64.1363	54.4084	57.1894	67.7628	79.2932	71.102	71.9087	67.3566	71.081	76.0417
48.3877	62.9784	53.0672	56.0857	67.6422	68.6768	77.3284	91.9898	91.6694	67.2856	54.901	56.8123	60.3311	71.0985	84.1033	92.9282	93.5635	78.201	76.1067	56.9357	56.0529	82.0059	70.4591	65.5688	66.171	77.9606	70.6728	76.9724	83.9057	86.3539	74.0162	61.2274	66.6586	71.4857	72.6265	66.8665	61.9822	70.7527	71.5334	66.7892	57.366	61.5458	70.5276	72.1688	88.6964	79.4059	68.2946	74.4356	64.5924	68.8091
47.4341	71.794	72.6397	68.3389	69.3744	74.1696	75.2214	98.7876	99.2991	79.8713	61.848	61.7601	60.4257	72.6637	83.596	89.6663	78.5588	58.5141	69.3167	59.1743	62.1478	70.5872	78.965	76.6603	83.323	72.7884	73.2301	77.7099	67.7479	79.2701	62.9931	54.1694	60.5714	82.1611	69.5788	59.0703	64.6983	60.2234	75.8395	86.1613	68.4684	70.6024	73.0219	75.3861	73.5299	72.1703	63.1091	52.8364	51.9461	55.684
65.9164	64.7997	73.0678	64.318	71.9511	72.7102	75.1288	76.5763	80.5381	68.2025	74.6922	74.7616	62.3249	67.6497	78.104	68.6048	54.5609	53.3522	82.8051	73.0026	69.2386	75.7086	79.8189	80.6164	70.9299	64.979	68.7379	79.562	69.0407	75.0325	66.5539	56.1886	53.4248	62.5526	66.1559	76.5285	64.5384	75.9801	85.0224	76.4164	66.9975	66.0371	67.3408	78.2514	76.9864	74.2124	76.7313	77.0629	58.0958	54.8357
71.113	77.0245	65.0951	76.6101	74.1204	70.0841	59.7642	63.8623	81.4363	72.4947	75.8411	81.3465	64.7966	51.2008	70.1719	76.2337	74.2032	61.1258	78.9799	70.0693	64.6196	61.4902	65.9925	65.6473	64.5689	68.9029	78.9876	71.5671	63.2853	79.2419	64.8539	62.2128	66.1097	66.984	76.6859	78.4022	57.4134	69.6584	72.1226	71.2191	65.3735	76.4302	70.0514	78.5868	82.5407	66.8584	68.3598	72.6731	65.8434	59.2887
71.0322	72.4922	63.7744	67.6835	82.0714	76.801	59.2445	64.6859	83.8096	81.6866	85.6063	76.8188	51.0535	46.0736	68.4695	80.6373	78.5558	62.5618	60.807	63.6632	74.1485	65.1618	79.6278	80.5099	66.0919	72.406	74.2617	74.7733	78.0613	80.0054	69.271	67.3901	67.4337	65.8419	92.6867	83.7472	65.3538	69.846	67.7013	70.1316	81.3833	88.5412	84.808	79.0922	72.7015	65.8972	72.6869	66.0708	66.0301	75.3082
67.9407	74.7	68.0797	71.4318	93.3441	83.891	69.0372	66.8934	80.9793	86.3622	70.9991	66.9849	55.883	63.8693	66.0619	68.2007	74.0816	69.1806	66.0529	66.6282	66.6113	72.1058	87.1807	90.7716	78.5584	77.579	78.6643	87.0365	93.2271	77.552	77.6776	76.2729	85.2767	73.225	93.5638	86.0726	75.1264	82.0331	63.1434	59.5814	65.7127	68.0372	75.2563	67.701	61.4533	61.4667	61.3238	66.1858	69.1883	78.5476
56.2184	57.2154	63.5152	71.2272	74.7954	84.158	66.5853	58.451	67.0001	81.5906	82.0949	68.2494	63.7473	77.7762	77.8093	73.607	55.7759	43.3672	65.008	73.8783	75.7906	73.9438	73.1302	70.917	61.272	70.4662	76.4509	86.9583	85.212	67.5901	75.1155	70.6727	81.6071	80.5948	82.9257	76.0869	84.2563	75.5761	62.8751	57.9011	58.6482	70.5105	66.3772	67.4475	51.9778	60.8601	64.288	63.5481	63.0044	71.3623
55.2125	64.4164	66.4954	80.5759	76.6309	83.876	68.2759	49.2636	71.4502	79.0119	68.1999	63.5844	73.3617	78.9396	80.0152	76.3306	65.5961	52.671	55.6315	59.1524	71.7298	72.2084	57.6281	58.8997	66.9796	58.9972	74.1101	81.7065	68.1238	65.0107	70.615	71.3149	81.3773	66.4265	69.1703	83.6858	81.2565	77.4008	64.2053	54.2474	61.769	67.5866	72.5098	67.9294	57.038	59.7584	63.4489	70.5811	64.8796	49.5419
70.753	61.8329	63.5388	68.7151	71.0576	72.5422	72.89	75.0282	77.2971	60.8733	63.7717	71.5438	85.8604	82.5538	74.563	71.2732	82.7162	60.096	67.533	65.6623	61.1672	63.408	62.49	59.5707	73.888	81.6572	72.4851	68.9078	62.2703	76.2607	76.117	70.2527	84.2366	67.4958	70.5973	75.3528	69.4119	72.1258	63.9737	69.9995	75.6481	77.9518	82.3143	73.98	75.6336	64.7486	66.9978	73.0777	66.3338	63.516
73.6395	62.0212	67.4769	68.1399	75.4766	78.8122	83.3906	85.7833	66.2805	50.5003	70.1395	70.8628	71.1763	73.3436	62.1297	64.1034	71.7334	63.5276	66.8761	78.59	74.3929	81.5765	88.7171	64.2501	52.8163	64.1706	69.3975	64.2139	61.6499	75.4931	77.0071	78.344	74.3511	66.3998	57.5756	71.7599	67.2012	63.4706	61.2358	73.1286	76.7805	77.6444	77.4606	93.8098	88.2032	71.441	65.1511	62.8815	66.6425	59.5319
82.5925	63.2382	65.1271	71.7831	84.7439	88.7929	79.7441	80.3942	57.3603	61.5046	57.7569	62.1831	63.9201	56.4171	56.7114	57.5025	64.1806	58.1102	63.9485	77.7115	82.1398	61.5507	74.18	58.5579	46.0737	50.8943	61.2759	71.632	69.5321	79.4784	85.3367	80.6186	72.6952	63.8097	68.3075	76.384	86.9884	75.2789	62.2069	69.518	75.6419	76.1286	82.6782	78.6318	77.2822	69.2295	77.8102	70.5401	66.8242	59.3126
54.0888	67.8079	59.873	53.0868	59.3414	65.0383	69.8768	70.905	50.7886	59.3232	70.0296	63.1893	64.2362	51.4893	47.2091	71.2244	64.1486	55.9643	56.0115	75.1753	77.7263	70.6608	70.7166	74.6499	81.488	80.3842	70.9875	74.8423	80.957	84.7545	87.6036	81.6212	64.0781	52.2553	62.9686	70.0437	83.0327	74.0152	74.6816	68.0713	60.935	74.0051	83.0013	73.0485	75.7685	64.1553	66.1317	75.3593	72.8394	67.4131
57.2111	69.4212	66.2811	58.6348	63.9116	59.8669	68.1976	65.6827	67.6004	65.6033	66.1279	68.7696	63.0394	51.5741	52.9047	63.2583	62.6054	60.5548	64.2496	66.8631	64.5208	74.6882	80.7943	87.1768	61.851	76.9298	84.6817	78.2209	69.6736	73.7317	83.4592	86.0662	65.4554	60.4881	75.3933	72.4721	78.2555	63.6228	70.502	66.8299	63.7559	64.2191	78.3036	97.0715	68.7212	60.6515	67.1114	64.7426	60.5362	60.7451
54.6167	58.7093	57.9102	70.8892	70.0205	70.4086	66.3618	65.2989	68.7313	71.4765	69.2452	82.0943	53.2507	55.7711	56.0363	62.4074	66.0525	72.8194	71.3748	76.2178	70.1061	70.4058	81.4017	80.1689	54.9662	63.401	78.707	78.1101	71.6559	75.2225	82.4179	84.8385	84.1246	80.1316	79.6803	71.5097	77.3932	85.7238	71.3298	60.2273	52.842	47.7843	67.6829	82.234	73.1167	54.2736	62.6273	63.6135	66.2047	81.592
47.1641	60.4247	60.8102	70.9763	86.9463	73.6467	72.3191	69.0237	67.8724	60.9145	55.1523	76.2811	71.5252	58.0763	78.6779	70.64	61.3325	67.4305	64.2749	67.6139	73.5207	60.7655	79.9293	77.0119	74.553	87.973	84.7961	77.1958	62.7309	57.4562	56.5721	76.9079	79.6168	73.5058	64.6163	77.8422	83.5241	77.292	71.4984	55.0216	40.8998	43.9754	47.1628	66.1834	84.3245	76.713	69.3353	58.7561	67.1993	88.5277
64.6154	67.522	70.8211	74.4409	72.5456	67.231	74.0126	55.7561	45.1286	55.7463	61.4436	71.5843	70.7596	69.6151	73.6245	69.6905	69.7277	70.9854	61.6078	52.5517	58.8474	58.8752	74.8288	74.401	86.6921	79.5898	74.8726	73.6529	65.3636	68.5143	62.4311	70.8868	79.4069	67.7825	64.3634	80.0464	75.0852	67.1192	64.466	57.4313	48.5253	47.4687	52.5394	57.1833	73.4486	64.9028	64.7602	54.2614	62.6864	66.2323
69.5891	72.7675	66.3459	64.4607	63.5961	66.7643	70.9321	61.8252	52.2773	51.3348	64.6775	70.1749	62.2647	62.0267	74.1225	82.2853	71.8412	67.6913	64.7877	60.8017	72.3309	59.7657	74.5083	74.8766	74.2823	72.1735	60.0298	58.9356	64.1079	74.8255	67.4514	75.4842	80.1889	63.3042	71.9079	66.9071	64.4628	69.8092	77.458	62.7443	60.9185	58.7012	61.2873	72.0032	63.3974	58.9273	66.914	65.5176	66.8163	61.3113
64.3562	64.9438	59.4909	74.8602	62.28	74.2698	77.2772	68.4687	64.6651	70.4167	71.3223	69.7515	61.414	64.3622	71.9808	81.2176	67.9735	64.8488	67.1215	62.0672	69.4737	57.6279	57.2235	58.6511	49.4541	61.9158	70.5097	72.0305	52.2321	49.5027	71.2175	77.7763	60.5627	66.0177	52.2976	61.9842	70.3597	74.074	82.4394	75.3492	63.54	73.8986	78.9819	75.5412	61.3539	60.0409	72.4594	74.4192	61.7137	51.7816
60.31	62.176	63.9982	65.7691	69.6581	70.4592	76.2486	74.0092	61.3065	68.2186	52.4357	51.1112	63.5862	70.9799	83.5556	81.0408	81.268	63.8717	67.5597	58.4709	58.5283	48.3372	51.6664	60.7268	61.8061	60.3294	68.1884	69.2733	53.975	59.3614	75.9828	64.1203	63.6526	62.0017	58.4297	58.2354	69.2163	70.445	78.9737	63.3335	65.171	68.6502	74.5535	66.9978	58.207	61.7847	70.3237	70.8813	62.4235	58.5814
51.7425	49.4837	64.2311	68.9475	82.9179	60.5067	62.2744	61.3185	63.2524	70.4121	46.224	51.8264	58.1725	73.4347	84.9252	77.5668	87.2763	81.7686	74.4444	68.6139	65.2575	67.2934	70.8226	61.1058	67.4744	69.0539	71.6035	74.8278	63.6533	65.0718	70.3682	68.0236	58.8542	62.2173	53.8664	68.6638	70.5324	76.5582	70.2476	72.0741	79.5499	78.6821	75.1846	61.8256	58.3925	71.4062	82.0676	77.1486	72.4481	59.7911
48.2199	48.3013	55.7478	55.4021	73.6698	70.768	61.7427	61.0957	71.4129	69.5818	56.7204	51.5016	69.5546	75.8262	73.5049	70.236	74.4526	80.2373	88.0416	69.8535	80.5457	77.5985	79.9514	77.6016	73.3337	68.7962	70.037	67.7132	63.08	58.1733	62.087	71.2921	65.2317	61.8841	64.6614	71.0434	70.1026	74.2592	73.5514	71.9593	75.6571	64.5961	64.0784	71.6208	67.8214	62.8184	72.522	68.3046	65.0678	69.2212
51.567	65.5452	68.2104	60.0341	58.2375	64.5653	75.2548	68.7826	73.9253	77.8368	66.503	70.3886	80.5657	69.9942	67.8402	63.3441	78.3684	89.2432	71.4785	66.0506	74.067	75.2998	78.3343	75.799	69.8165	58.002	68.2854	79.4642	72.5366	65.5498	61.5123	59.2148	65.1678	58.872	57.8629	63.8121	62.3648	69.1065	84.9349	75.7378	61.1846	59.4357	63.9602	65.784	59.433	55.6832	80.9995	84.3303	88.3653	76.2862
67.0925	68.3879	74.0356	73.103	46.2887	63.2582	62.8509	67.6387	74.2327	73.4275	65.2367	70.0446	79.2403	67.5087	66.3964	62.1744	67.1889	67.4542	71.7438	68.5622	65.9545	66.3814	63.1201	54.3754	70.0414	59.633	69.6029	80.8556	71.0445	67.8367	62.647	59.9298	66.0413	49.9106	61.4316	70.6958	68.8798	68.071	82.27	77.7726	75.1502	65.8752	66.4504	67.5295	58.2962	53.5884	82.3243	89.4037	73.6475	66.0555
59.348	46.4702	50.279	49.6823	62.2507	64.1538	68.5886	72.8503	68.7607	56.1826	64.9117	65.2049	74.261	62.6916	57.6601	61.1193	61.0515	65.4476	80.5283	78.4532	64.7405	68.0956	64.7977	53.9711	69.338	72.7365	77.167	87.462	76.5051	60.0084	55.9908	50.8505	50.4	67.821	69.3453	63.8733	63.4719	55.7264	80.9606	86.0786	81.8662	77.0439	74.0574	73.1083	66.6231	60.1711	77.3226	94.7221	68.4025	70.5933
50.0873	44.3066	58.7069	65.014	68.3827	70.6597	59.3152	64.7728	66.4556	64.8601	66.969	68.5334	73.2784	69.5304	62.6522	55.7543	59.4458	76.4956	80.7754	77.2625	63.8748	63.6799	69.1701	62.6422	58.4421	84.1126	83.287	81.2839	69.6487	72.8856	79.2969	69.2702	63.6639	74.8118	66.7303	62.6543	57.9829	61.8896	87.9979	89.6666	77.1465	83.7862	83.533	69.4137	62.6638	60.9839	67.2046	70.3513	57.3453	57.7622
58.9317	64.1532	69.7271	56.695	58.0127	64.6048	67.7012	59.0483	64.5076	48.7016	62.5236	67.6198	80.8579	93.6606	80.9876	78.8469	58.6884	73.387	89.3213	69.3765	65.4755	71.4191	65.6317	45.3473	68.1322	84.7423	77.5977	56.8054	53.0559	65.0695	74.7164	74.4442	65.3806	55.4896	73.2441	59.8649	59.3654	66.0621	73.0594	68.3091	77.0365	76.9375	87.9367	73.2187	59.6928	57.5464	58.8909	71.2486	72.3962	66.0121
55.6011	65.6603	62.8782	51.4098	59.7341	65.6277	65.5621	45.8471	56.6081	53.6088	57.0962	67.6279	75.7215	77.7764	73.8912	80.7741	60.0093	74.3262	88.865	73.4542	80.0566	75.6273	65.3873	59.7959	76.5394	57.2197	53.2824	64.2137	65.2526	66.8596	75.408	73.5296	81.2713	69.7979	64.3154	57.2821	59.3134	60.3597	63.2621	68.3912	79.127	77.5195	71.7931	74.1161	64.8352	55.1214	63.6972	76.9756	68.2588	73.9315
61.7311	48.5652	53.9074	65.7506	79.4034	77.8611	59.8228	51.4395	55.9184	63.7137	57.0557	62.2347	63.0478	65.0742	67.35	68.5278	64.8514	65.5703	64.5766	60.2979	67.8433	61.4694	61.5656	67.4805	63.5026	47.3962	58.07	75.5096	62.5279	71.3722	84.9491	81.3643	67.8293	72.4002	69.2906	57.8881	53.5822	65.35	73.6597	83.3523	79.6147	71.1939	73.4415	69.0681	63.4825	62.0864	81.5789	79.1573	72.2909	71.83
58.0008	44.8352	56.4677	69.0146	84.5057	67.5983	54.9054	58.8518	66.1663	71.3449	62.5695	68.9763	69.7628	67.7041	68.9399	59.44	63.0941	66.4649	70.0587	60.3871	55.6422	60.7046	69.2856	65.4079	61.1783	71.1629	56.7748	77.2959	66.2357	66.4381	74.5951	80.0798	53.6515	70.9563	79.5089	61.6056	66.7182	82.3912	86.8428	75.8156	69.8109	57.3526	65.3229	68.5034	75.1327	72.1838	72.9279	65.7474	67.7694	64.1782
56.2683	46.8241	63.6422	81.1454	84.1491	67.5137	55.6145	62.8279	72.6795	83.216	62.8943	69.6365	62.5931	59.9117	61.91	50.3654	50.2526	58.9432	75.1865	68.062	54.8733	60.0074	76.6896	67.9236	67.3215	74.8272	55.0096	63.8102	56.3	66.6734	65.6354	76.0174	71.3742	77.1732	74.7132	66.3749	74.7724	77.8715	68.9371	61.2274	60.1288	51.6882	60.9942	64.7403	72.0217	66.9651	71.8556	64.9249	61.7574	61.1702
54.918	49.9002	57.8962	53.1446	78.4078	66.9904	65.8761	60.9605	63.4342	82.6335	70.1787	68.2006	64.1388	59.2587	60.5928	50.9856	35.9014	57.0555	80.0708	78.7551	71.6807	65.3567	65.0364	71.3028	67.8421	64.5374	64.4693	44.6724	51.2459	64.2646	63.225	78.9946	78.9424	75.5956	64.9378	65.6258	76.2373	72.3324	72.2788	71.0119	64.3767	53.4	68.2574	68.2807	75.3485	70.7317	79.2871	73.2865	54.8409	64.4235
60.4164	56.6309	51.7892	45.9407	70.4363	64.2528	67.1189	56.4031	53.7865	72.0022	75.1221	47.6509	61.9304	62.9049	62.1258	59.121	54.762	76.8729	83.8009	72.482	66.5782	73.8617	67.4184	62.3984	72.4338	72.6497	69.4499	52.7824	62.1449	61.8428	70.376	77.2712	80.026	70.9778	67.613	68.2255	60.6127	57.5591	76.9561	79.7879	59.1311	66.8551	78.6023	57.6286	63.1194	66.509	75.4787	68.0316	63.6839	51.2997
58.5897	69.8619	61.099	58.3661	70.7832	78.1032	66.5385	54.3712	62.3019	62.4403	82.6048	71.5591	72.7166	69.4788	62.8606	56.2933	68.4004	58.1683	60.9933	53.668	61.6621	77.6735	76.2016	57.4318	70.6182	83.1183	73.2909	62.6953	61.9843	65.8036	74.7862	76.1997	71.6823	61.883	66.0078	59.5009	58.4017	63.2679	70.9637	83.725	74.7162	68.5295	70.7022	69.0341	66.6921	65.0811	71.1335	76.0854	66.4771	47.756
56.1937	62.9059	53.263	49.1822	63.9361	70.6647	54.7611	51.867	61.4257	73.4844	80.9421	70.6747	67.808	69.2847	63.9501	59.3053	66.8438	54.6267	63.8354	72.6692	75.5262	79.019	83.5662	80.7669	71.7275	54.239	65.1475	70.2328	79.4938	66.4867	77.4913	78.4922	69.5118	68.7167	64.2984	70.3873	74.8754	70.668	59.6101	62.9389	66.3775	63.8317	73.9461	78.6266	76.1443	72.5968	66.6271	76.7682	69.5912	47.0453
74.578	59.0104	48.4292	58.5758	55.9972	66.3329	54.567	49.5432	55.1009	80.4041	87.3185	61.732	71.5841	64.2544	60.2263	51.6603	45.9425	38.9905	51.8873	69.9565	71.6078	60.2388	80.0566	74.6587	66.4529	61.3405	66.0718	72.0055	79.2453	70.0979	74.8188	69.098	69.8738	70.4158	62.2924	74.7544	78.0518	71.2997	64.5914	66.6815	71.0685	75.7268	85.019	96.3291	78.8087	65.5236	72.6102	87.092	85.109	64.5325
68.8664	55.7253	51.39	61.7094	71.2835	69.2125	54.7433	55.6815	59.944	79.3624	86.4421	65.8552	62.3282	60.3905	62.4255	55.7563	45.0437	46.1355	52.924	57.3288	66.0642	68.9009	76.7509	63.1731	71.5934	67.4315	68.4105	72.5142	78.7815	71.1245	60.2094	59.1354	57.4346	64.6429	66.6437	68.488	71.4386	83.3601	84.8657	72.8876	59.5455	65.0373	83.6532	97.2273	79.0088	65.8574	80.6478	85.6478	75.5156	60.3395
61.0866	57.5439	41.2469	49.7415	70.5184	67.552	55.6464	56.5882	60.4665	83.3949	78.073	54.7108	50.1549	57.9978	62.4802	69.8208	53.3704	58.5832	52.9008	67.1909	65.6179	72.8472	70.9842	61.3253	66.3221	72.9577	72.8149	74.8591	75.1634	57.5975	56.9584	63.7651	58.7593	54.9788	48.0186	46.0943	61.7479	68.2421	70.6905	61.7299	71.16	75.3568	66.2081	71.2438	74.8123	65.6604	78.3556	80.4358	63.1596	42.1501
50.4293	54.5965	46.9321	65.837	80.3284	69.0772	77.0435	49.959	54.7815	75.3653	66.5951	63.3717	76.4227	63.8018	76.1912	75.3235	62.5313	65.2053	72.0521	63.1816	64.0132	75.9621	75.6117	73.8283	77.5821	69.3087	69.7139	72.949	67.397	61.4152	66.0967	67.2592	58.2749	49.2959	48.4654	56.6082	71.2881	71.5407	72.9412	73.0103	68.2309	64.8241	74.075	69.8026	68.6906	58.5066	66.0828	78.9588	70.6898	49.3521
43.2739	49.5037	49.6355	52.5112	62.3516	65.679	62.854	48.2747	56.2511	62.8219	58.7862	64.2483	75.7584	67.9238	68.1783	57.9988	60.7932	57.5767	60.6178	68.4341	81.7152	77.9781	72.3758	70.3853	62.0623	51.3055	59.0247	65.0798	75.8217	69.6775	54.075	62.7586	51.1552	53.9619	59.2	74.0007	80.5086	72.7869	71.688	84.3292	73.2767	55.3669	57.6077	65.1202	60.7576	48.3761	47.5971	75.4736	72.697	61.879
57.1831	62.244	61.0872	58.6499	61.6271	68.0065	56.4888	57.5952	67.2879	58.8496	55.0559	68.9743	66.7626	65.1562	68.3462	59.9778	64.9988	63.2149	69.6749	81.2784	76.0921	78.3313	68.4115	62.4423	58.2767	54.4142	55.6388	61.7491	68.2485	64.5124	71.5953	76.5933	65.4371	55.2684	62.8884	77.5081	81.5036	49.9459	60.9267	77.5432	82.7047	73.4755	64.2509	71.1068	69.9689	64.5171	57.7908	77.1185	80.893	78.1596
54.753	51.6946	51.3858	66.9331	72.8851	71.5218	64.1609	67.4649	70.0306	59.0564	61.3182	73.4845	82.0398	77.0913	78.1202	67.4638	60.6783	54.9705	75.7175	80.1364	70.3124	71.5911	69.5187	72.9794	72.2949	78.1216	60.9511	62.4547	69.5413	73.3904	74.3503	59.2371	61.6532	67.1158	68.053	83.7295	86.3008	69.6956	69.9918	82.8158	77.5385	78.9847	57.4295	66.6877	63.9308	61.5708	58.4359	66.0045	74.61	77.5515
62.79	43.4997	57.3232	74.0247	73.2773	83.5738	81.6954	72.0101	66.9083	69.1556	62.8371	68.8354	81.7775	81.9189	69.6247	64.1214	53.025	52.5572	66.1652	73.032	82.6282	80.2859	73.1116	66.6905	66.9532	65.6095	65.4178	64.7942	68.9609	78.2735	73.6434	59.2796	68.6056	79.5699	57.7232	77.8606	79.487	68.4105	67.4523	82.8736	83.7407	74.5004	71.1671	73.4948	62.5512	75.4324	72.3578	70.3512	69.0809	69.5264
66.2923	51.7053	54.787	73.55	69.6161	67.4438	77.9738	68.805	70.477	69.6657	52.6266	60.3852	71.6268	69.0689	62.859	73.295	61.9506	76.6645	66.9284	65.5552	70.2746	84.6128	77.7461	83.0377	71.8415	76.6009	76.4116	66.0702	76.2874	74.9626	60.7454	58.1856	72.0956	75.8583	63.4244	73.3058	59.8941	54.2395	51.642	62.6493	71.3202	72.6926	80.4458	71.5287	63.9523	72.2162	70.2931	68.9154	72.1649	64.2121
74.6463	57.3394	61.1368	67.5846	65.9321	67.7848	71.5864	83.5996	76.0061	60.9744	66.6643	87.6552	78.8373	57.8845	51.1849	73.8562	74.0315	76.4252	64.1025	65.7833	61.4768	67.3569	68.3024	80.9258	70.1419	80.0332	62.3041	47.3505	55.9301	64.2624	57.7299	46.8752	60.7748	68.9897	85.4558	82.3487	70.1331	69.1287	56.7074	62.2605	69.844	86.0912	77.3758	69.8679	58.2431	58.2322	77.6384	62.9301	52.7544	57.2925
63.4852	64.5203	57.2485	70.7626	63.9217	49.8499	57.166	75.2451	65.7465	45.9582	58.5914	66.7267	62.2482	63.3732	66.6325	74.7891	61.9763	58.191	59.8905	59.5852	69.5612	60.3342	65.6857	62.8289	46.6871	61.6771	64.7009	62.606	60.3685	65.7395	61.9172	52.5216	58.8817	56.253	68.0123	67.9938	72.5796	71.7114	71.7425	76.5862	70.0953	74.1072	72.8023	74.5608	64.4502	64.8663	67.3009	52.6047	66.5213	73.1633
50.4793	62.5526	71.131	68.7662	62.1102	69.8612	69.0557	52.2865	68.3418	56.7909	62.3546	73.6233	73.9905	74.7033	62.9487	67.8877	53.969	56.4788	60.155	51.6717	64.4694	53.7484	61.0157	63.2325	47.0741	54.5565	56.9279	62.634	75.3005	86.11	65.2349	50.5427	59.5289	59.2735	53.7224	58.7688	73.1466	65.118	63.0535	67.8036	66.7237	70.5377	64.7289	70.1393	75.1346	73.4775	66.0388	68.8229	66.0335	64.6412
62.3385	61.9595	62.2228	60.952	60.2572	64.3293	65.4587	67.5172	77.3239	57.5423	60.7175	68.3223	85.3118	64.9067	60.6261	63.3104	51.8624	58.3546	63.6202	48.9178	55.6621	56.9523	59.0403	45.7792	50.4155	67.7751	58.6273	61.3612	81.6102	77.7052	72.64	62.7468	70.2054	63.5096	49.3829	60.645	62.9998	54.1157	56.7187	58.5999	67.1943	72.0417	61.683	73.9111	62.5335	52.2533	63.2197	50.835	52.3388	53.0822
67.7932	63.9538	72.3189	66.2636	81.9211	71.5555	72.8248	82.7283	80.0966	63.694	58.0391	70.1968	78.7235	58.4718	66.7011	63.8587	66.5217	65.664	73.2949	56.8734	58.3846	59.0514	54.9346	51.1655	53.1932	65.8742	70.7831	62.0706	60.7319	55.2484	68.931	78.116	77.2897	70.6458	64.9464	59.1911	68.5754	73.2007	72.3723	79.3075	69.8041	77.4212	69.2949	73.0331	70.7386	45.1003	59.4125	58.6534	57.0861	55.12
62.5756	55.5018	77.3933	69.9748	71.5918	76.2194	73.3657	71.0148	81.3015	72.9665	67.774	74.8996	73.0987	70.1521	63.665	65.0117	78.7944	66.2431	62.7596	65.4774	52.6039	68.4604	73.4338	67.206	56.9943	72.3923	75.7285	66.1493	67.4477	60.0158	75.6388	76.2121	65.8671	64.1535	64.2689	68.4935	68.055	67.3639	67.5862	73.7799	74.7714	68.9632	58.2855	63.0769	63.0373	45.7725	44.7716	57.852	77.2138	69.9024
60.2522	73.9242	75.2775	72.7601	78.4106	86.4074	81.6656	66.6146	63.3017	67.2189	62.2862	68.807	77.138	75.5745	65.4435	73.2187	60.203	63.8181	67.1279	82.2645	86.4856	79.9098	64.4426	66.4157	62.7973	57.2172	57.0786	48.8978	54.1727	59.3561	63.0181	53.8604	36.9956	51.3995	63.963	67.3969	67.1884	65.0306	62.1798	67.1193	82.954	75.5252	65.9945	58.9275	64.5719	53.3419	56.6006	54.793	67.8951	68.706
65.2565	69.2044	66.0435	63.6445	68.0506	79.2047	78.9787	65.2212	64.9572	55.0527	49.6248	66.3427	63.8738	70.0322	57.6772	54.7246	58.8942	47.6654	53.5516	63.1027	75.907	60.0593	53.5816	71.8996	56.4102	52.6436	54.3723	54.7296	41.4709	51.7718	75.5349	61.8151	54.9906	59.5519	67.0498	63.0837	63.667	55.0775	62.3153	59.8263	73.6301	63.3574	62.1102	68.4142	63.4799	54.6191	67.402	53.8576	52.7071	56.6529
68.6243	62.9505	55.546	60.872	74.138	59.7872	44.8371	51.123	62.7709	46.3233	63.1376	70.189	73.4201	70.5988	57.2528	51.6912	48.3252	41.205	63.8548	59.8634	64.3999	60.1162	47.075	52.3221	43.1002	49.3808	72.9133	73.9585	64.5329	62.2477	64.7468	57.1033	57.7821	67.5246	60.8056	66.5551	54.3229	49.3862	61.7675	62.0104	64.8297	68.513	61.7011	62.7889	61.2569	45.8587	55.5794	52.6689	50.0567	50.1127
59.5271	57.6886	57.5882	60.7805	73.9385	61.9893	49.7282	48.0945	49.5982	55.9921	58.8446	54.1862	60.8197	74.096	80.5318	66.9785	60.4426	62.54	63.3299	57.0021	57.1902	64.3932	57.1666	53.1514	59.6573	54.9506	64.955	64.7082	50.4086	61.4845	68.5686	59.8163	47.882	57.1986	54.119	66.4148	71.357	73.491	73.4806	61.0121	66.0269	70.6501	69.4188	58.6292	58.5578	57.6502	64.6416	60.032	63.3035	54.5956
46.9965	48.2984	64.1782	70.5076	84.269	66.9941	63.4726	68.3972	64.7417	63.0416	60.0203	66.2731	69.0343	57.2874	69.9451	81.9396	66.0706	61.4253	64.8693	57.3268	56.6055	48.2016	43.2775	57.3392	69.5923	66.8688	54.7142	53.3925	55.8481	70.5477	67.9089	54.716	46.1769	50.4987	61.0032	60.7519	67.0446	73.7676	68.6807	63.2668	72.0189	75.3696	90.8469	80.753	67.5877	68.8067	74.8354	64.4584	61.9055	55.2645
58.4257	50.8176	64.2211	64.2719	58.3173	53.0469	54.0547	69.5293	72.2761	69.7891	81.2732	78.7688	68.3635	52.016	55.0003	70.8226	71.3931	68.235	82.2035	75.9717	78.7031	55.1357	49.5313	62.7072	57.6135	57.994	45.8275	59.987	72.5376	73.3712	40.578	40.2534	54.434	47.2302	61.4566	73.1132	72.8844	64.3301	77.549	64.5655	64.4781	59.4324	83.6822	76.5557	82.0063	58.3964	70.2897	65.1686	66.0145	52.3805
77.9101	71.6213	50.7929	47.6155	49.4438	61.0518	58.2834	61.839	76.8951	67.9897	76.451	80.0231	62.6957	56.2447	49.1901	79.8501	77.6844	79.3836	77.9898	68.6019	83.6394	81.303	67.4506	56.4402	64.9631	51.7344	55.1702	71.1482	67.2336	56.02	57.577	61.2172	62.0143	49.2745	50.288	71.378	71.7107	52.8261	58.3656	60.5267	61.6719	72.9422	65.6667	71.8324	78.18	75.0923	71.0784	64.5855	66.3268	53.0414
68.7141	62.6943	59.7093	50.2198	45.3714	54.7497	69.9249	73.4156	79.215	68.5206	67.5579	71.3275	44.2567	48.5026	43.3205	69.964	66.553	71.7107	77.0815	70.9054	71.3433	71.3242	59.8364	51.7696	63.6765	55.3254	61.6274	61.8225	57.5976	51.855	63.759	52.6241	29.6854	42.0635	68.8296	75.1426	77.1276	76.8928	63.1742	49.5745	59.226	70.0779	57.9239	68.6138	82.9974	91.4342	71.3546	50.2175	51.7065	68.8622
76.4751	69.1896	76.7837	63.7938	52.0702	59.9072	73.7674	71.4501	62.694	76.1329	66.3556	76.0687	58.4741	45.1113	55.7871	74.5183	69.1673	57.8608	53.7299	70.5622	75.6449	66.5021	57.1899	55.0269	59.3572	68.007	67.8092	68.5138	63.0179	56.3173	55.9609	57.7343	35.974	32.1512	49.212	58.6652	68.6439	72.6673	53.5304	54.1715	71.9532	72.2693	62.2269	60.9899	74.1654	64.3714	78.2903	51.6644	45.7844	70.225
72.239	81.8952	74.9188	54.2584	59.7566	57.7877	68.2663	67.2622	57.0567	70.6618	70.0168	76.8768	69.6541	73.6954	68.2731	63.8289	69.2098	52.7183	50.0321	61.3447	66.883	57.4034	61.5078	63.9561	52.5138	68.236	55.2901	61.162	63.3822	67.1366	56.1502	57.4089	51.9349	36.5016	36.44	57.5886	74.6097	55.6059	47.5066	57.769	73.824	57.4227	58.8134	61.2703	67.0311	57.7793	68.4387	60.3702	69.0489	68.4464
79.1512	83.5228	65.0801	70.9315	61.7423	65.3899	61.2662	61.8194	65.2317	73.9762	73.5551	72.5737	65.2147	64.0468	60.8002	69.4911	60.7259	63.7213	64.7599	55.647	65.1999	56.5917	62.3996	70.8993	45.1762	59.6578	48.4107	51.6932	64.388	79.1594	64.5896	52.9783	51.162	38.6491	62.2268	53.1278	58.9698	57.8756	62.0369	65.7653	72.3783	67.9709	60.7129	55.7734	69.7684	80.803	68.5819	62.0694	55.9417	67.927
75.6455	65.5813	57.0911	57.0715	48.9304	63.6463	60.6145	53.1379	64.7119	67.7988	71.9034	85.704	65.5193	56.5516	55.6867	67.0333	69.5554	91.0266	90.9184	65.2519	71.912	70.7367	73.48	66.6548	42.8181	58.7174	62.2095	59.1105	45.331	48.0168	61.5739	60.0495	58.7389	44.8596	55.4823	51.559	34.7166	55.2267	64.2075	88.0958	78.8109	72.4695	78.562	58.4073	59.2857	75.5417	68.5154	54.3097	50.938	51.5155
66.7804	69.6564	60.0919	61.5317	59.872	75.1878	69.5233	60.8303	64.1288	60.5947	58.4112	79.1641	78.2101	71.0428	72.7852	70.179	80.0751	81.5017	89.9867	83.8059	69.2043	59.7907	71.7171	68.2068	61.3815	51.2033	68.9656	59.6566	54.1549	55.7854	59.3235	74.8064	62.4275	57.1477	61.3405	70.629	59.0096	55.2054	69.4993	79.9881	67.4812	58.74	62.2317	59.1719	64.9892	72.2127	68.9557	63.8719	44.5123	48.9952
44.449	64.3195	76.7468	77.9504	64.4502	69.6555	91.9694	66.6532	53.1852	58.3046	60.9596	84.1693	74.4347	66.0343	58.5179	66.5338	67.2956	75.364	88.0137	74.5012	65.8985	61.4696	66.5634	72.833	57.9636	51.9158	48.5065	51.226	54.2362	58.2909	64.6732	65.969	53.5646	50.8904	50.2336	61.5515	74.0125	67.6154	77.3826	85.4575	48.8858	47.4758	50.5504	71.4512	68.0334	60.7514	58.0167	64.2577	64.8975	55.1472
68.6903	77.1028	80.7458	81.085	69.1498	82.774	90.1438	76.1023	56.4333	66.593	56.485	77.7437	85.546	78.1258	74.9484	71.5574	69.9291	71.2274	77.3529	73.6582	61.4157	62.1045	63.0752	55.4802	77.0252	54.0172	62.7551	64.0462	59.1939	60.2106	70.3575	56.7782	52.8428	59.6561	42.5374	49.9213	56.5839	71.1997	81.376	66.9696	46.1345	42.4845	66.0344	83.8328	63.5592	68.8194	68.7289	56.6876	66.8097	60.5877
65.5159	61.3233	68.3972	81.7018	91.6535	80.117	72.0048	87.8891	79.3797	77.3561	63.9086	75.4564	90.594	84.3394	72.4871	67.6957	80.4882	74.7092	83.184	67.6928	54.525	57.8022	60.2845	65.3671	68.9845	70.1682	70.0989	68.0097	76.9158	73.7775	67.995	56.0144	61.8963	51.4398	50.1287	66.4112	68.9313	66.1571	49.2705	47.2804	51.6694	51.3429	70.9333	66.2072	51.1813	64.8088	77.0387	58.6344	56.0896	60.578
49.2889	46.648	63.2157	69.1484	73.6099	70.1	74.5284	75.4003	80.546	58.0205	69.1041	84.6405	76.6001	67.8867	71.0384	60.4764	71.3751	71.6425	61.3534	50.3008	47.0514	58.5067	49.3586	64.4116	67.7389	70.117	85.6973	77.0849	68.4745	69.705	66.9	59.796	63.3488	55.2477	59.2575	66.3233	65.581	57.8319	55.8527	70.9025	69.573	51.7117	57.5358	56.3242	45.7881	49.3895	70.0598	62.507	48.9216	51.7132
53.6742	48.6364	56.0919	56.5449	53.0985	50.5095	53.5544	71.6191	82.9191	70.2892	64.4687	66.8904	67.1535	69.3397	73.8484	74.2573	79.8971	69.4255	54.9538	41.9657	41.4952	56.6428	59.2948	64.4256	65.5142	59.1558	74.7691	71.7352	73.8428	68.8177	61.9588	58.7081	65.9014	60.6157	70.8276	55.5011	50.8199	61.4672	78.7008	81.0811	66.8323	51.3909	59.3101	61.7832	56.7842	57.5024	63.4255	69.378	66.2257	48.4666
52.4723	50.5465	55.8755	64.4812	64.136	63.4361	51.6164	66.717	67.4631	60.0431	65.6156	78.1754	74.4793	68.7624	69.0841	67.4548	63.3225	60.9338	52.7505	55.4474	53.9212	56.4157	63.5768	46.7629	55.9083	62.4583	61.0786	63.1411	73.5298	67.4543	61.6417	60.015	55.6764	53.6543	62.5793	60.6728	68.1564	76.2944	74.1237	67.614	59.6209	60.165	63.4714	64.6604	58.8598	70.1749	76.4482	65.1766	62.1714	63.1329
52.0286	49.9093	47.0794	59.3507	65.8081	64.3564	53.338	72.5708	53.792	53.629	66.6798	73.1705	61.0003	58.6333	64.509	59.7654	68.2603	65.1206	53.6167	61.0869	68.2376	69.3041	57.5562	54.987	69.1529	63.6416	65.0522	67.3798	65.0251	49.8198	48.9913	52.2081	52.0709	43.2226	49.8933	60.2826	74.0363	69.5241	68.685	68.8744	56.8297	58.0334	65.5646	63.3353	63.1682	68.3992	72.1722	59.5272	70.4984	76.156
67.4969	66.604	59.3894	57.0426	59.4415	63.2615	80.9815	65.5742	62.1175	61.1502	69.2595	56.6061	53.2052	55.7508	59.6461	68.1173	64.2899	66.2327	55.6411	60.7728	73.4527	78.8985	69.0268	69.6653	75.3616	76.8799	65.0381	63.8816	56.5079	51.7551	52.3999	55.9638	49.5088	56.1538	54.1065	49.9958	66.4841	68.0799	62.3017	55.1107	58.1375	58.8862	64.6826	69.5121	71.9884	71.6541	73.1964	60.2191	56.263	70.2423
86.8816	69.7866	55.6948	50.9681	63.0819	63.956	66.2557	63.1579	72.2601	67.0733	63.4514	62.9008	64.0248	69.8951	66.7328	62.8944	50.4199	60.1648	69.099	69.6615	72.9595	72.8478	72.9474	75.6806	77.2872	79.3169	70.7345	63.2865	61.5366	68.9128	59.9897	53.0333	45.135	68.4779	69.2334	63.1362	62.734	60.2088	58.8408	56.9774	47.6604	66.0308	62.932	65.1579	69.7146	67.9119	69.7122	67.4956	52.6661	57.8203
77.8656	62.3924	54.1262	71.1516	75.7263	75.1425	70.4359	60.8217	78.2092	65.7102	82.1417	88.7335	75.3913	63.1957	65.5356	65.9	69.7985	65.8737	85.3037	76.4459	77.3984	80.3521	58.938	69.82	75.0917	71.0048	66.3968	69.9921	86.4777	89.6255	64.4209	62.8177	55.8942	70.6374	75.119	62.1244	55.0056	67.988	73.4123	55.0645	52.4589	69.3199	74.6159	53.4949	53.5739	52.4512	51.2144	67.5422	67.1618	61.2827
66.3497	60.183	58.1134	70.4333	67.643	80.3711	83.7941	66.7073	76.3398	75.3764	75.6091	63.6451	66.6725	56.0286	59.9347	59.1579	63.6953	72.2951	81.6409	67.8865	79.9499	69.8976	67.2695	70.3095	65.1853	68.736	74.965	75.5067	92.9839	87.0164	74.4198	66.0116	63.9997	71.8095	62.6925	54.0598	65.9691	61.6072	66.2447	77.7038	78.7885	72.0406	62.9743	51.2143	68.6933	64.1204	58.9915	65.549	66.2136	67.7311
61.3556	60.8517	64.1229	58.524	45.7152	64.5733	75.6607	73.679	72.6795	83.2356	88.5155	70.053	61.3638	76.3005	74.1756	61.5324	62.7625	60.5258	72.0642	66.9603	75.7872	61.7388	60.1658	63.0964	48.4912	53.6317	69.6313	68.5582	74.904	81.9688	83.0405	71.4924	66.3006	72.1285	65.4856	58.762	67.4949	56.5056	59.5923	76.6777	76.5147	72.5888	63.6035	60.9839	61.6947	61.3263	60.4967	69.0598	56.0279	63.102
50.4947	66.6832	58.8339	53.316	43.9657	57.5019	66.176	72.7263	77.3868	88.1469	81.9847	54.2649	68.4177	77.5783	63.2949	58.471	58.9319	69.7287	69.8692	65.4593	78.3361	61.9672	53.4848	63.0024	50.217	66.1083	60.2219	61.9017	65.9446	81.7234	86.4613	71.1236	67.8351	67.3706	71.6237	59.442	47.2342	61.8449	70.9675	72.8886	67.8082	68.9159	64.1432	69.4363	76.0098	70.284	68.2405	69.9658	62.7923	68.2717
58.5391	62.6664	67.607	65.6414	50.2842	46.561	70.6084	87.7966	69.2659	64.3748	69.8496	62.7531	66.2044	72.0315	67.6498	50.6986	60.4054	73.4504	72.133	70.6547	79.4311	63.1394	48.239	66.605	69.9584	82.1532	64.3646	50.848	62.5026	76.2531	74.4177	68.6668	76.0528	68.9403	62.4198	54.3753	66.1231	59.5183	62.0267	65.7261	57.3611	61.1747	62.3224	78.5292	82.3442	80.7814	83.8935	67.9049	78.3797	77.7829
70.7082	62.2872	68.0371	64.3952	62.4913	57.9221	64.9819	72.046	63.9469	73.8314	68.6406	73.3421	67.5895	73.2719	68.4889	59.2165	67.0018	63.2552	47.6498	72.2222	85.5221	65.5233	48.7485	52.0351	69.2891	75.1626	61.4525	45.429	53.2176	65.9646	69.3978	69.9107	70.2275	65.0329	53.7575	55.3656	68.0752	48.2372	56.5351	62.8015	59.1119	60.7833	59.1376	70.5045	73.3879	78.7901	90.5897	80.5977	62.4283	74.1393
62.1438	59.32	59.4204	60.0707	64.0824	67.0442	75.2623	62.3924	59.0811	74.9484	63.0737	67.276	57.2593	65.5578	62.2664	56.2182	59.1883	54.5175	66.3115	67.9593	61.9433	61.71	54.1473	46.5435	60.6673	70.5432	66.718	57.7719	65.0301	59.7009	59.6829	54.496	58.1721	64.1559	73.3504	60.7828	59.4546	50.0954	50.906	57.2539	58.0144	56.1367	51.5616	66.9963	62.5229	74.4925	66.7503	74.5814	66.0053	64.8753
61.1878	55.3813	55.9891	62.898	58.0863	60.0661	64.13	55.8054	60.6514	56.6403	51.171	56.273	54.4084	65.537	63.5118	46.6911	42.4149	37.9807	62.0105	60.6406	64.7322	60.1491	75.7184	67.8565	67.7907	59.2591	58.1791	65.9583	71.3401	61.8286	57.1176	51.8485	57.6281	61.176	80.2467	73.0667	76.4951	46.589	50.2008	66.1171	77.3046	70.7911	82.2926	79.8631	64.793	69.6381	57.0879	57.8706	59.8984	65.1534
61.7943	63.6637	60.0691	62.8892	60.211	69.7871	56.9659	53.529	52.6263	49.435	47.8801	65.0343	59.0446	52.0787	64.4487	62.75	65.4061	60.1768	55.838	63.8974	53.9008	52.2265	65.9022	59.3261	61.4293	71.2146	70.7552	65.733	65.5645	61.3262	66.3082	57.6056	53.391	65.8924	78.6944	75.4539	74.372	64.5754	72.0524	81.5723	61.5662	56.5487	85.4631	74.47	64.4681	63.714	59.2223	52.328	59.3325	68.7088
61.5953	61.7803	62.5186	64.1032	63.8687	65.2283	68.9509	55.1715	52.3887	56.0612	62.1658	74.8228	69.4186	64.0216	79.8773	81.2462	81.2837	59.1659	51.6423	57.7756	44.9588	49.2014	68.9403	65.9612	75.2204	81.0755	79.8603	59.721	61.375	56.7206	63.0188	56.4593	53.0655	80.9878	86.0117	73.3723	55.8666	57.5485	69.5324	70.3589	61.7588	48.4866	77.646	82.3235	72.7132	61.2849	70.2928	55.8468	70.2086	77.5149
51.6188	67.3018	67.7148	63.8143	74.8329	72.1699	67.9473	57.085	54.2665	55.7272	62.8872	69.11	70.8702	65.2265	71.5105	71.1762	68.3532	52.3071	60.8922	59.7905	59.1881	64.8029	68.3216	57.3258	64.7581	71.8407	70.09	51.728	51.7469	61.7375	52.1131	37.6448	48.7573	70.622	67.9571	69.5174	60.4152	65.1592	61.0819	59.9676	68.8962	59.5039	64.3593	75.6867	71.3747	57.528	69.0063	69.0571	65.7497	61.5931
45.4568	64.2408	61.0008	53.0871	73.175	71.274	58.6884	50.474	55.4093	60.7856	52.9658	62.7965	70.6059	68.5693	71.9971	69.8596	75.1818	65.1418	81.2951	74.5156	69.8053	59.3485	59.2519	49.6475	56.9724	55.7246	64.5286	48.9049	33.5503	45.1117	48.0625	34.6179	59.7322	54.6255	63.545	63.7324	55.9656	59.5521	59.6815	61.4406	70.9114	70.1701	67.1803	83.5045	76.6122	75.333	80.0828	76.0944	67.9396	56.7939
53.9455	66.4666	53.8558	54.9552	64.5968	57.6008	71.5207	64.4439	55.7725	52.6074	76.6349	77.5633	65.7456	59.8735	56.6496	73.3379	76.892	70.3539	70.8968	71.2668	63.955	55.6887	49.4971	42.0039	63.9171	53.7087	50.9907	50.5748	45.8575	37.1624	43.8572	56.4756	54.6623	41.2546	60.046	62.8167	69.7741	74.681	69.1157	58.3752	52.6916	59.191	65.2516	81.0743	73.1861	62.4749	64.0536	73.7223	67.9308	47.7639
57.6657	45.2491	36.9063	55.8388	66.3029	53.589	60.5153	62.9233	55.4472	62.4897	65.2574	62.0466	43.0101	49.3381	55.7576	75.6234	75.4101	68.0768	75.9296	63.9592	64.589	62.5739	43.119	44.6653	66.6773	75.2651	59.8731	42.8656	30.787	51.6819	49.0644	60.7193	50.0622	53.1468	70.7218	57.6517	62.8645	64.9972	69.1697	62.3145	47.3573	49.7719	52.1197	55.376	74.8358	60.346	67.9558	80.083	81.1717	49.5274
41.8505	48.2039	52.1364	56.4955	73.4594	70.0875	65.6901	58.5235	64.7651	65.0281	65.3033	77.9581	62.2627	67.0393	75.2211	65.3521	72.6277	71.9174	72.6799	58.6994	54.8322	63.1274	51.0137	45.9874	67.6811	80.9855	63.369	39.6401	41.255	56.904	49.9131	60.6838	55.8827	64.2092	68.7842	73.3728	80.223	72.0735	66.138	66.2334	72.2347	67.1867	61.9659	57.5415	57.5356	57.0534	55.7645	49.8127	53.0395	57.4309
50.2849	52.9259	69.5992	68.3452	76.2851	67.3046	58.9964	63.3406	75.2973	73.2019	59.375	69.6521	65.4709	55.5233	47.9319	61.5223	71.2755	71.6324	78.4768	62.3615	55.8926	53.9373	50.2835	59.1505	62.3811	74.3849	64.7829	45.112	46.3953	69.8441	70.204	68.3341	67.2478	63.6847	62.3914	63.4281	60.9025	51.6641	48.7328	63.3347	73.8916	67.3458	61.4751	54.4124	48.3946	52.7822	63.5546	62.2715	63.249	72.4351
53.0473	51.3356	61.1579	71.7443	79.0048	71.3916	60.0013	63.0916	65.3375	65.8551	67.8252	67.2982	66.1041	55.5791	46.8169	67.1931	71.3058	75.6488	77.2822	68.7011	71.6745	65.5807	70.4987	76.4928	75.5962	68.8387	68.9864	55.0938	64.3764	62.1973	61.1014	78.6824	70.0751	69.7731	78.4973	55.4706	39.2298	36.6565	43.005	47.8721	66.1142	72.4602	64.1687	57.9154	53.5818	72.3402	73.8987	65.0282	60.1013	58.6578
59.4953	46.5769	45.1705	55.5755	68.7841	71.6634	64.6171	66.81	68.4702	78.7132	54.7444	57.6433	68.171	59.5037	62.212	60.5257	77.2253	79.3548	88.0841	80.6337	77.5571	53.4102	53.4173	56.9872	60.5401	68.5571	60.7443	58.0531	63.1644	68.3576	56.4015	45.9272	48.6203	58.6107	68.0497	56.236	50.3112	50.9316	55.1447	48.5422	59.9562	74.0985	65.3164	53.9231	58.1848	76.819	69.2462	49.0591	57.7209	50.7753
47.5829	47.4191	42.2827	46.4855	68.1142	62.6002	58.797	53.74	51.1524	61.4382	57.8543	60.2476	80.2111	69.3463	67.9929	59.0482	77.1745	74.509	81.8959	83.8541	65.8376	53.8818	56.7502	51.5083	57.522	65.6319	52.9607	55.8087	56.5127	62.755	52.9472	45.6761	47.1735	59.4999	72.4835	57.7238	56.571	54.3367	56.8061	67.1802	68.7445	73.4121	69.1297	48.0403	64.0653	74.1126	62.2491	52.5145	54.6763	52.0533
56.1265	64.9227	59.8991	58.802	67.6666	62.853	59.5412	57.5811	51.6277	53.4667	66.8762	66.0651	77.7178	77.0637	64.0269	57.1665	48.0989	50.0903	65.7524	66.999	54.1423	49.0948	58.0658	54.4701	60.9722	71.8927	69.1582	65.6729	56.1059	53.0872	45.3874	44.0761	46.6106	64.8893	65.1093	68.7635	62.986	71.6979	68.0421	67.198	59.8158	67.8443	60.2358	45.619	57.5921	75.4026	57.6105	49.9919	54.5042	55.5507
74.4854	69.3499	76.7254	66.4343	72.8252	66.4489	64.0632	60.2854	61.4889	62.4706	73.9854	61.9831	57.6212	64.5694	65.7206	74.2385	53.1265	52.2258	61.3045	86.4967	75.0719	65.7031	68.2984	55.881	65.9487	78.724	79.0964	71.0867	53.2523	63.9806	55.3615	57.4878	56.3497	67.2487	59.0827	70.4881	78.567	66.893	63.6695	76.4497	49.7617	54.1291	42.9415	55.2964	62.4697	63.5667	69.5357	58.2486	64.291	73.4228
63.8287	69.7195	72.9321	57.8211	63.8187	60.9956	65.704	65.4544	68.6586	65.689	66.4754	63.7368	58.0541	60.3275	73.9442	69.5868	56.8478	38.2505	60.7437	77.8647	69.5239	68.5577	70.0827	60.572	71.0626	80.4993	75.5832	56.3061	51.9328	74.255	62.7485	69.9531	62.1251	75.3389	66.8059	83.9306	86.2002	64.2445	55.9455	70.1597	53.9816	45.704	52.136	62.9919	63.5845	59.8385	62.7963	60.6749	70.3241	76.5872
55.3732	52.5628	50.3168	42.8766	65.0736	63.7737	53.0258	76.7606	72.2818	66.6083	57.9223	63.2488	59.4301	65.1197	67.7129	58.485	57.1094	57.4618	68.9277	69.2669	53.8828	68.1702	72.5748	60.003	66.2991	69.7534	63.0351	64.5819	64.0571	77.3996	65.8843	68.0271	62.9036	78.2128	69.716	72.576	74.4062	63.2011	63.1466	51.1048	46.6493	57.7354	65.9556	66.1101	53.1913	52.7654	52.0056	55.9865	62.8413	55.614
66.4854	59.0533	62.5663	64.1977	74.2129	68.0782	68.7802	65.656	61.3028	64.2888	65.01	66.0752	62.0334	58.6978	52.2847	47.0883	54.6819	76.0755	75.8323	71.2522	57.2075	69.748	67.8687	61.8596	52.1937	57.1391	65.9946	53.7769	67.3554	70.0383	69.891	76.0307	63.1538	62.5047	73.4873	77.9365	58.0263	59.3963	63.1634	52.2616	57.4538	56.485	65.0541	58.4767	44.9344	47.2399	49.2204	64.3971	62.545	49.2486
54.7692	51.7187	62.2105	72.7519	65.0545	51.8972	50.2689	70.3999	54.9074	59.3832	67.4017	52.2316	63.6275	78.6695	70.2275	64.8609	54.9265	59.1952	66.6363	64.6218	65.8419	57.1559	53.7155	63.0592	56.7177	56.8767	60.272	58.6162	70.6278	64.1731	66.1925	59.4916	46.5639	61.4165	70.0925	72.2434	63.5121	47.2723	55.4835	73.444	77.5629	62.6228	58.9226	51.4523	42.9853	51.6389	66.3204	58.555	60.0032	56.4896
59.9971	58.0003	59.4794	62.9719	68.5333	60.9422	59.4667	63.1294	61.2361	59.321	57.6744	62.5798	60.7991	58.3168	53.5788	51.043	53.8661	70.6003	72.7468	64.5183	65.4944	49.0759	48.2672	78.1655	80.5302	72.7896	76.0324	70.9072	60.4968	60.1699	63.0319	69.6239	63.3409	76.0769	72.2652	62.5596	64.6862	45.3787	51.3475	89.5333	78.1942	70.4139	60.7954	56.3188	44.9573	35.7348	59.6556	66.5394	68.5892	58.8264
52.8255	59.2685	46.7651	57.0064	57.4696	63.3469	69.6012	69.0231	66.0892	48.9638	42.5217	56.7166	62.8553	64.4645	62.532	62.7076	63.2006	74.5473	75.8571	71.6503	62.4857	51.7097	60.5839	90.1168	87.4473	76.2335	68.785	68.8788	57.4462	65.3734	76.6105	86.8066	68.359	67.5476	60.4414	61.0956	69.408	57.6039	41.4558	76.9061	68.1896	59.132	45.7055	60.5962	53.4283	43.2099	56.5337	71.5652	79.0037	80.8113
54.3016	53.4031	48.921	57.6247	60.7438	65.3578	69.8924	56.7491	49.3362	52.5794	49.9733	49.3898	54.67	58.6658	59.1939	53.4523	52.5749	57.9377	73.7292	71.06	74.2276	72.7059	70.2068	67.3586	78.0944	73.1868	60.2736	70.4679	63.4729	68.2979	74.7401	71.3824	53.3218	56.9668	66.1638	65.3116	70.5568	67.7983	52.9892	55.0152	59.8026	68.8039	52.7738	66.1423	61.4643	43.3254	58.582	65.613	68.1683	84.1006
50.2765	53.0955	56.1634	52.7092	66.0163	57.7919	55.021	61.1022	50.9243	51.2857	54.07	49.4033	48.7964	54.0746	56.1702	43.3635	43.3929	49.7462	63.4012	67.9174	77.2803	77.5685	59.0409	49.061	53.58	65.43	59.6154	58.5015	72.4536	66.5537	60.3888	48.8336	45.5733	52.5577	73.6517	71.3168	64.0679	58.5519	48.1444	45.5827	57.1107	54.9573	54.6434	64.8623	63.6033	53.7482	54.8875	51.0085	56.0461	64.1044
45.6362	67.7292	72.358	58.3709	65.2828	69.9574	64.0201	57.3511	65.1194	53.4718	48.9448	57.3323	68.8246	77.1737	61.7185	62.4211	51.3382	56.4687	65.0908	65.9078	67.3505	58.6486	65.6607	55.1106	64.3028	65.0442	71.5546	65.9623	67.9066	58.0647	66.4601	59.4641	55.0704	76.0874	82.7865	75.002	57.0209	51.7045	65.6844	63.7579	70.3014	56.753	52.3697	74.7128	62.4425	37.2192	44.3228	46.0707	55.2064	61.5218
48.3307	63.6093	65.5252	50.6067	59.8065	66.8462	72.7792	74.0981	62.449	58.1774	60.2915	75.2537	73.3756	77.0096	64.598	69.1782	66.2365	66.7719	60.6394	57.7261	62.2325	68.8107	80.8342	59.4326	51.4543	49.8938	69.2377	73.8621	66.6673	50.1934	64.7774	68.9062	61.8714	79.0794	88.2033	76.057	65.0242	69.9926	67.3049	64.4709	68.6425	68.0107	72.2941	68.7722	61.424	57.0752	65.9116	58.3593	49.7158	66.6006
62.4955	68.5154	60.3481	51.3864	64.3692	68.1584	67.943	86.8094	75.6027	59.3701	64.7657	64.6631	67.0748	69.3569	58.8121	67.2859	69.6509	66.8548	57.8721	71.2893	63.4532	78.9808	64.9649	49.1375	51.2367	47.3497	62.3334	58.4632	58.9051	61.5083	72.9017	70.4599	68.2538	78.3435	68.5537	67.908	73.2143	73.5776	71.5753	70.53	74.55	71.5221	67.5275	66.9339	68.4797	69.4912	66.1872	64.4288	61.2271	72.2495
71.8097	61.9522	61.3999	64.9128	66.5398	56.8676	65.9613	64.6485	65.5468	67.3343	68.8726	77.3145	73.2977	72.0477	60.7248	59.8754	68.1369	60.9085	51.8936	56.4282	60.6173	73.0095	69.8274	59.8903	59.8074	62.8751	63.9367	71.748	79.2572	74.0773	69.4598	54.69	69.2943	84.6999	82.4859	70.875	82.6188	67.67	61.5254	55.1653	78.3358	83.2492	74.8789	71.6038	76.6744	70.9047	57.9952	54.699	54.3561	68.9905
62.2087	63.3807	64.6314	60.4848	63.4729	59.0476	68.7019	65.3327	66.7218	71.922	75.3506	73.1854	66.9647	61.9757	68.251	70.6175	67.5084	60.9817	52.7098	46.1168	55.3535	77.3235	73.3615	68.4115	64.8482	70.036	76.6762	84.7183	77.4219	76.2536	55.8863	53.3398	68.8546	77.4445	89.2353	79.3841	82.2116	74.5037	66.9069	47.747	77.8945	60.1113	54.6083	59.7033	87.5343	75.3446	58.5424	56.1646	69.1149	71.5558
64.1411	75.1023	68.6998	63.9487	66.2095	70.1164	65.1021	68.5712	78.1846	70.9286	60.0912	60.5262	72.542	60.369	68.6913	64.1166	60.7576	70.9736	59.8817	59.5573	74.4176	79.6907	72.8439	68.9487	63.8584	70.1256	85.0621	86.5436	66.0269	61.8733	57.3908	62.9641	62.5924	79.9144	80.5099	61.3689	62.8749	72.7612	72.9317	50.6969	61.5887	51.0132	57.8958	78.5738	74.6907	53.3016	60.8192	58.2624	70.2589	65.6892
70.5071	59.1758	59.0687	67.2673	61.1635	70.1171	67.9147	73.3981	78.1154	68.3864	62.6626	53.8986	58.8222	60.3397	69.3498	58.8877	64.3134	64.773	49.7166	54.6382	73.8632	71.8122	69.2155	75.6247	58.9673	50.8935	73.4721	63.6473	60.1686	64.2939	72.7169	71.5669	61.3245	58.4924	72.1493	77.7483	73.5711	76.4467	73.1223	57.3674	65.4919	62.6872	64.2931	71.9602	60.1494	57.0459	66.0339	52.3617	68.5238	68.6075
62.5736	63.3132	67.1929	75.077	61.4027	64.396	71.1309	71.3851	70.6439	68.6441	71.7135	61.7472	64.8572	75.2248	63.9472	58.6786	55.6574	59.0772	59.7318	59.6592	62.0366	57.233	63.8331	70.3443	64.6035	51.3703	67.3472	48.8205	57.522	72.0097	80.18	73.9299	66.9951	70.1292	71.5375	74.3659	81.9132	85.8291	73.2738	60.2319	64.3688	60.5889	62.2654	67.5274	69.33	69.7051	63.3772	55.3064	77.8292	79.7096
58.7921	62.3267	78.0637	75.438	56.3603	64.1581	64.4539	56.4565	57.2568	63.424	69.9536	81.1164	74.9573	71.8677	60.7655	61.3654	59.1356	55.3473	57.674	57.7774	60.3857	54.9417	61.6211	59.8264	56.109	63.7698	67.8777	58.1592	63.5789	86.1145	72.4174	69.9544	82.8063	71.7384	73.3736	65.3619	75.6483	71.1055	71.2739	65.305	62.2692	56.0139	60.9457	68.8812	74.7845	80.831	60.5075	68.8786	88.5621	72.7208
57.929	63.4568	80.7059	77.4437	76.8761	71.6986	73.8703	62.3342	57.0502	60.9684	73.4354	91.4917	80.5587	70.2911	67.1001	68.6922	62.2523	72.3776	62.0484	60.698	64.3314	63.6796	60.7228	56.0213	67.9609	72.5301	60.1772	74.018	73.5638	75.2818	74.1023	69.0968	82.2666	74.308	67.4006	64.033	59.9851	54.8118	63.7788	65.5493	59.4452	60.249	59.2791	63.8497	69.2326	74.0208	61.0579	63.8179	66.496	62.894
50.9138	64.4836	77.8394	74.9184	64.1652	63.2028	64.5583	61.5939	58.4779	80.2772	87.0481	82.4181	75.6651	58.3403	62.0447	62.0991	64.5089	70.9782	72.9612	59.4927	58.7361	56.0518	63.0869	65.0739	69.8669	64.9049	58.9882	67.5882	78.9224	77.4155	63.483	61.2436	58.8732	67.0434	62.9767	63.9493	61.982	57.1013	62.3958	62.7996	57.3357	56.946	58.0991	61.7079	73.1448	58.6234	50.1018	59.7381	52.1538	57.3307
65.2056	75.5829	90.7183	69.5302	57.6477	63.6096	76.2485	57.4941	62.5368	73.6641	74.2055	71.892	73.1491	65.4779	60.246	70.1091	66.3548	76.1093	77.2338	69.5199	65.7298	58.7797	61.2075	69.4011	70.7843	64.4737	73.0112	74.0125	84.3147	69.5879	60.4413	49.2445	46.7367	63.3318	61.6238	61.0465	59.5811	49.1629	54.4089	62.676	66.3565	64.3686	60.2232	62.1648	59.8864	50.8604	60.1687	55.1977	54.9817	66.7632
62.4134	69.85	78.4464	56.1292	49.721	54.7227	58.1365	58.8217	70.0001	69.9225	66.5501	79.5135	59.083	53.7784	58.1091	67.6317	68.2115	69.1809	67.8838	65.3235	61.425	71.1263	68.0233	76.9645	74.8056	71.6991	66.6402	57.639	57.2137	59.7348	64.8982	46.5914	47.233	49.9562	53.7497	63.0968	52.1873	47.8864	48.6022	55.6151	59.7273	61.4449	70.5306	73.5046	63.6852	58.1999	66.57	63.1754	63.73	69.3356
67.5658	66.5888	61.0041	77.6487	75.0093	55.175	56.613	69.6803	73.9866	61.8125	68.0969	84.4825	71.0401	59.9586	59.6768	66.2222	75.3633	71.0243	48.9664	46.9187	67.1817	80.6388	69.0694	72.771	66.6585	63.4443	69.8051	69.0645	71.2197	67.202	67.0099	60.293	57.5048	58.8258	59.4574	65.3145	51.6635	60.5368	61.5096	60.8126	61.5476	61.1918	55.0216	73.0954	75.1032	70.949	75.6276	76.2588	64.9999	65.1471
70.7829	69.494	80.3351	77.9294	81.149	64.6364	61.0734	63.4916	62.4783	51.2533	58.5479	71.7155	65.4436	66.4108	70.3954	59.4291	56.9614	64.1185	68.9009	50.4306	60.9573	74.9754	71.1492	67.3818	74.3628	71.8582	83.1414	84.2375	82.7949	67.8574	58.901	70.8522	78.6653	65.206	61.5929	63.1606	63.5065	58.0908	54.7246	59.3635	63.0235	79.0819	72.6011	57.3537	65.6628	79.1101	74.4693	81.2319	73.7244	73.5743
70.4904	68.7331	74.0112	65.1888	69.4453	77.6369	80.7955	60.6562	67.6397	57.7915	58.5947	61.8539	62.5507	72.6906	87.7956	86.0487	70.9558	68.358	60.8774	57.3859	62.4813	61.3143	59.2401	67.3537	76.9407	78.1598	90.0136	83.0286	80.4511	65.5661	63.4626	83.762	89.1877	71.275	54.6106	57.6244	70.2958	67.2603	56.8234	65.4326	78.3551	67.1778	73.9375	72.4395	76.098	70.7407	75.0279	75.9831	73.2271	65.1615
68.7172	71.0966	61.0986	82.0746	88.8901	66.6504	71.1012	74.9105	74.6664	61.509	68.8496	74.521	63.3549	63.2854	75.0397	78.7268	68.2484	74.5763	66.6323	59.6974	64.7327	66.8073	78.0347	85.8966	84.9469	78.5004	68.5853	90.2947	83.0631	63.7573	68.7256	85.9564	80.1071	66.7787	64.9033	59.0646	69.8912	80.033	67.8608	65.7643	70.8861	65.8803	59.773	69.9282	78.5586	58.5919	70.567	66.305	67.6033	76.9468
67.6753	66.0827	69.4167	68.4628	61.274	58.6834	79.8436	71.7211	70.9514	62.1678	67.6947	67.1552	72.5525	61.1866	58.7955	69.1287	72.7703	56.2751	67.2003	53.0128	57.4173	59.9263	78.6682	72.3241	64.1972	60.4605	73.4122	98.9825	93.1915	82.2238	79.7204	70.9379	61.5625	61.137	61.287	66.3776	55.2817	53.2086	49.7362	59.2621	68.4658	77.9659	70.4176	73.824	74.9145	66.6892	66.9647	59.8757	69.7605	65.3825
64.1329	66.2305	75.8768	57.9053	51.1892	61.8755	81.7438	75.0025	61.6982	64.3024	64.7702	55.7561	59.5687	58.4521	59.6689	65.3468	79.0728	59.6378	63.9993	60.7636	52.0769	71.1891	65.2626	75.4539	80.2744	71.5544	60.3452	83.3454	85.5974	82.1365	77.4913	63.9447	60.2809	50.9304	43.1795	57.0387	67.7438	52.5987	54.1917	61.5347	79.1541	69.2456	70.2042	68.9099	60.5794	64.2536	63.0755	58.9656	59.7187	63.0743
88.9662	75.1897	67.6062	69.8102	77.0725	63.7829	67.3089	66.8965	64.2052	77.2782	79.207	56.8366	56.544	64.0045	78.1045	65.3169	64.4556	63.5873	73.3159	66.9578	58.3728	64.9477	65.0044	65.2337	68.7	83.6567	75.8305	79.2004	79.0287	76.5206	71.6434	55.7118	58.7566	48.4429	51.5995	52.2415	73.2713	66.9483	75.073	62.2752	65.1965	66.734	66.4223	70.37	57.0357	57.2564	56.2885	60.1481	64.1058	81.719
79.0869	77.728	88.4886	80.1089	68.4067	61.5055	67.869	71.966	74.2317	72.8614	83.0259	60.986	60.7828	66.1318	70.159	64.0442	71.1749	74.374	78.4721	84.1111	87.5253	76.282	74.7489	64.9563	66.7146	82.4334	83.4873	72.8675	90.4929	80.1102	60.9834	57.0941	65.2587	41.2016	43.4514	66.8384	62.5421	63.1207	70.6446	64.3983	63.4774	66.3362	75.138	77.0767	62.6889	47.4905	48.5024	49.8822	63.6668	76.0107
68.7818	78.2257	80.9455	69.6642	66.6666	84.2792	90.8025	71.7905	69.9546	75.8782	75.8621	87.2204	80.3622	82.8997	69.466	75.9199	78.7712	82.4048	84.4068	78.4619	80.0228	75.1816	79.931	60.8675	55.6974	73.2256	75.6478	68.4612	73.7584	67.3421	65.7475	74.0914	69.7649	54.2037	57.0495	83.1786	73.2393	63.917	68.8751	53.8902	67.508	65.6487	61.9382	65.7134	73.4204	73.0597	71.2326	65.0946	65.9477	56.4479
73.4877	82.8042	58.7666	61.7184	67.8936	85.4017	82.4502	72.6792	82.1354	90.0746	80.351	73.6365	76.2727	91.5691	65.591	76.9318	88.9446	86.0934	78.7208	60.0072	64.0701	79.6395	84.7856	72.3547	65.4777	68.563	72.5261	71.8006	67.3407	73.9348	77.3157	81.9285	66.4079	51.6711	75.8273	79.8135	66.458	63.0131	61.311	56.6887	61.1353	63.7075	63.8639	62.6585	65.9967	59.6456	77.1933	81.576	66.7192	63.2896
75.6132	70.9115	60.4698	62.7756	64.431	65.829	75.8778	80.2767	101.314	83.6731	81.7678	75.6522	72.033	79.5526	63.3315	71.3005	76.9569	93.0197	84.9251	75.6539	64.2605	74.7197	69.3835	86.1514	77.5828	69.501	61.6254	69.6973	76.1394	82.8572	71.5321	84.4321	82.5055	69.9347	74.1354	78.0696	72.357	74.1731	65.158	58.5225	53.7413	67.0569	60.9213	54.2075	51.1744	56.1016	60.3499	84.9115	80.2768	84.0109
80.3196	63.7555	62.7312	68.7991	79.909	80.2212	81.8723	75.5837	83.4022	63.5617	67.3205	76.6863	85.1936	69.2112	72.5332	77.0367	71.9877	80.2556	82.1591	76.7691	59.0896	60.4636	62.4973	70.0676	72.8228	77.1584	76.6102	66.421	71.7739	76.5359	65.508	79.385	81.7522	74.2805	79.6801	72.3199	73.4823	77.1727	68.1127	62.8438	74.2411	74.6895	55.5217	55.0304	54.3171	68.6597	59.4161	79.7994	78.5415	80.7522
81.4768	74.0919	73.8365	85.7528	82.1929	84.5137	74.6088	72.2939	69.7412	67.1259	70.6244	88.1313	93.2771	67.136	65.2846	73.0774	68.3361	73.6813	81.6115	75.2552	62.425	71.552	72.0681	75.7702	67.6246	64.2857	68.6271	76.4078	76.439	83.1811	83.5538	82.0755	74.325	74.168	67.6229	68.6237	59.0509	56.0699	64.5637	73.5675	70.2584	56.8094	56.6859	58.7051	57.1884	65.6669	72.8416	83.5677	73.8438	59.4273
66.2385	61.0889	72.6024	78.5451	76.2734	62.2151	60.9239	70.3585	62.1756	62.62	64.7315	76.8232	81.4316	62.7294	59.3899	63.7051	74.749	70.8402	73.1745	76.5581	71.441	76.1637	80.3516	92.3808	85.0831	74.5169	84.1537	79.2292	82.2496	92.8156	75.9641	67.0415	68.5649	63.7379	66.8082	76.9343	71.8252	53.4995	62.2718	54.9972	60.7984	60.0147	63.7839	68.6032	69.1426	67.5687	69.6193	82.879	72.2953	55.384
65.2048	58.8002	58.4187	72.5089	76.1793	61.0951	55.2051	58.5052	59.1362	57.9402	69.8016	80.4768	62.1146	70.8298	75.611	64.0219	74.8302	71.4172	73.5597	70.633	60.2642	60.5696	67.5967	88.1991	80.4216	72.7615	82.5816	82.7025	84.4652	84.4801	79.7631	67.6054	63.7223	77.3029	79.5983	74.7175	62.5566	61.8986	59.6579	58.5001	52.5692	53.7534	56.4999	67.1736	69.2027	74.5271	71.1612	68.7796	73.5143	67.2149
52.3767	45.3468	61.7521	62.0081	56.4083	54.2289	57.4532	57.9347	58.2725	62.632	75.8992	75.3835	64.5174	74.7129	78.0749	73.0022	66.1051	74.0226	68.6625	71.4509	64.0909	67.2625	68.6638	75.3776	84.3232	79.5389	70.5254	71.6616	69.7381	60.1495	59.2197	68.4075	66.4885	79.7554	75.9703	61.2519	60.7301	59.0564	58.0942	68.6712	64.3951	60.8261	67.5828	73.2286	72.5471	71.565	73.5428	64.7879	49.7561	50.9787
40.3507	50.0808	77.8543	71.1553	59.6174	61.5608	67.079	69.0265	60.2849	72.8412	71.4554	57.6791	58.5019	64.893	72.5997	77.5721	69.8579	60.7707	58.7181	77.9942	69.7239	64.2233	66.4879	53.3116	70.4128	61.9834	54.5067	59.6615	56.5105	68.1298	66.848	76.1832	77.603	66.0484	67.3746	70.4514	66.2086	66.7484	64.2064	61.1387	61.4684	63.8759	65.7257	74.3112	71.5015	76.7165	58.5589	50.8098	53.0413	50.4545
55.8047	71.0523	77.1158	56.7499	62.8529	68.8452	73.9411	69.9708	68.2458	71.3756	72.5044	59.2515	55.9276	49.8176	69.8944	69.9791	65.3264	64.259	71.7959	74.5779	55.0479	64.1478	58.3092	67.2591	76.2212	67.3099	62.8399	55.5913	58.2601	68.9611	71.3363	68.1392	73.4566	66.2324	74.847	68.3048	58.4287	57.5584	62.1107	48.0349	65.2266	82.7802	85.9295	62.6363	54.4871	79.6853	70.1786	56.1613	64.2931	68.5297
54.6951	72.2785	70.6734	63.8115	53.8053	69.6201	64.7723	67.6728	79.1132	79.8585	79.6518	61.4209	59.9874	68.8383	89.1186	77.9976	66.4246	67.7178	67.122	65.23	53.9612	65.654	71.9375	78.3169	61.7905	58.1651	69.1212	65.5856	48.2846	58.7923	78.1008	68.7442	78.513	73.9073	73.7639	60.7	66.7629	66.2109	63.4964	54.7264	71.0099	70.1672	78.4627	59.4885	61.4868	68.9663	71.6356	75.6651	64.6019	67.9912
52.3536	57.0349	65.0724	50.0998	47.2477	64.7702	69.3948	66.2422	71.0274	64.4513	69.4291	72.7649	69.4224	75.7437	73.5079	71.7912	69.705	63.016	53.5878	64.3002	57.5057	61.0281	68.0487	73.8727	63.9804	66.6929	69.691	72.5978	67.0781	69.978	87.729	77.2829	66.8484	63.6939	62.1351	56.2409	63.0842	67.7879	68.1805	57.1202	60.3352	49.5664	68.5308	71.0571	77.1895	85.5822	73.0307	68.9216	64.7091	77.2299
59.3021	68.2168	50.2337	45.1496	55.6872	62.2873	56.4027	44.2238	42.4363	63.8806	62.1691	59.9983	61.7692	73.8698	65.1877	62.5221	63.4255	70.3182	58.9461	70.0677	72.4808	61.5597	64.1824	74.4533	62.867	67.3856	64.1294	70.5829	76.5812	85.0891	81.9562	59.2575	60.6935	71.1723	62.6662	70.7609	67.3782	67.1395	61.5687	54.11	59.2077	66.3869	71.305	59.4861	76.021	99.758	81.1182	70.2778	70.4093	68.5038
47.2993	49.2099	52.7531	48.8737	56.3682	62.0341	61.0065	49.352	41.7929	58.842	61.0567	60.1546	67.7152	65.3702	65.7425	66.8516	60.4891	70.9254	69.8529	64.6576	71.5992	79.8112	72.3014	67.1143	87.5675	81.456	68.6672	70.8472	65.6486	58.5095	60.9066	45.8364	56.7919	64.2645	71.8956	67.0032	63.6996	65.5512	60.0804	51.688	66.5953	66.8593	57.2342	52.6322	78.102	73.084	68.953	71.5685	63.6738	66.1812
53.5325	52.6101	59.4016	61.0395	67.7652	68.8082	68.758	53.3037	69.1476	68.3011	75.2482	61.208	59.2222	53.2262	57.6077	63.9688	75.1698	73.9429	71.7479	60.5383	61.3728	61.7185	77.7561	67.8677	77.6238	65.3737	74.6182	74.86	64.5076	67.6542	58.7107	51.4618	63.5771	61.9555	59.7075	78.6607	69.2291	76.1876	78.0497	77.0857	81.1435	62.0714	63.4344	54.2543	70.5833	64.6161	76.3489	67.3815	59.7526	69.9581
53.1453	60.2637	67.9786	57.5278	62.873	72.8699	75.9732	74.4482	78.6938	64.8161	56.7702	54.2219	48.1414	57.5812	59.9652	57.1201	65.0318	55.3464	62.1732	68.5373	70.8502	74.4814	70.9578	70.3766	78.4541	73.0185	70.187	60.0031	64.0637	81.2127	52.7767	48.723	52.3906	61.3398	62.1301	70.0271	66.8695	68.9263	65.4216	78.1086	70.9853	47.4142	64.5411	57.6157	79.0172	78.978	67.9374	65.1196	80.1036	64.7821
48.0544	53.6986	52.1401	62.5805	69.3189	82.0566	80.8328	63.6713	63.8903	69.4333	55.3277	58.2138	57.0213	60.4742	70.4097	60.4558	68.1186	63.7283	63.9881	57.3463	63.2653	54.8078	62.335	77.5497	88.4525	78.4986	66.1771	49.8929	60.0601	65.2297	52.7993	64.3908	51.9092	55.1287	58.8014	58.6597	54.9595	60.2568	55.7412	57.3198	63.9128	67.4151	77.5957	68.2496	95.051	86.2307	74.1852	83.7999	88.0798	73.8494
54.5893	55.2237	55.0163	59.2053	66.0276	76.666	74.5658	73.0331	69.3746	76.5745	58.4133	63.7724	67.143	81.9514	69.9485	61.1461	68.7178	70.4623	68.3571	67.6931	62.6813	66.3633	44.9514	68.6691	75.2824	63.5576	60.7965	66.6677	51.6214	46.3855	72.3347	70.6417	59.3963	51.7251	50.0746	53.0869	49.9639	49.289	44.5248	41.4938	55.2123	75.2611	74.725	66.5974	68.6906	72.7397	89.6798	85.7981	87.2573	75.5247
74.9661	72.1263	57.4126	55.4349	53.6474	63.6733	62.2231	66.5631	53.8134	60.2363	52.9365	52.3784	60.3929	76.4935	80.7148	64.2694	65.1779	73.987	61.0344	66.7652	75.1349	64.5949	44.8301	58.7256	64.8332	61.4813	69.6174	66.4913	64.4854	49.9994	60.6245	66.9221	69.1789	55.8404	61.7737	67.8202	71.3677	54.6213	49.9998	60.8629	63.8047	65.8345	72.4297	74.514	72.643	57.6979	71.6302	73.7866	78.5352	77.0837
63.2977	64.8493	64.912	74.6504	58.8522	54.6226	54.2909	67.3083	56.4857	60.8176	52.0204	51.9139	69.4373	85.1219	78.6306	72.0322	69.5596	57.7907	54.6546	72.4548	84.1783	75.9996	61.0963	60.9381	65.8095	75.0682	87.0159	66.3336	64.1985	67.1482	52.2761	65.5699	65.7896	71.4794	65.0464	82.7112	86.9853	60.2458	48.2725	62.1571	70.0676	71.5973	54.0278	50.5538	54.4706	70.6294	65.063	54.3163	68.624	73.3606
68.9144	64.0061	57.5287	73.6106	65.264	69.9513	59.7097	64.2253	58.1897	67.5803	67.2684	61.9548	65.3275	82.7843	64.9769	55.6	63.2669	55.3427	57.9078	78.3365	75.0106	69.9958	64.874	70.3767	72.3853	77.4767	71.0344	81.5746	71.4409	78.134	70.1254	67.8973	61.9978	79.7886	89.1858	88.0699	71.059	68.251	62.006	56.0781	58.9169	63.9965	54.3968	51.3856	57.4537	65.4693	69.7812	56.6094	76.0968	76.1056
75.3015	73.1982	69.1297	72.0465	70.5598	60.2788	63.4772	62.1684	59.1785	67.3887	54.2323	49.2191	47.265	70.9032	69.1355	69.3768	65.6132	61.9054	61.1915	74.9313	60.166	59.1334	68.1294	72.1195	68.6529	81.0391	70.3467	67.1166	61.517	78.7511	82.6705	75.5388	63.0623	84.5856	88.9467	86.8629	64.2853	74.3666	71.5453	51.2448	60.5411	79.0025	64.6232	62.6668	70.291	70.6095	62.9219	57.0198	87.1175	77.3185
69.1942	51.1791	58.4241	58.9301	58.0377	67.1107	68.6598	76.8742	73.5004	67.1823	44.2093	55.1426	66.9968	74.893	79.6129	82.7095	62.8755	55.1708	56.4387	68.6787	51.1767	60.3458	56.5187	52.6246	53.0524	75.2626	69.9061	70.0639	58.0097	68.6932	77.3405	73.15	61.4843	71.6309	82.1384	80.9173	69.6379	81.8736	81.5475	66.49	69.4364	82.1047	72.0559	65.8455	58.4236	60.0139	55.8021	71.1577	72.3519	69.5852
55.9	59.6014	63.3428	49.3226	59.7863	68.9038	76.354	80.446	69.8593	59.7787	54.2561	66.2741	63.734	75.0306	65.8209	67.0578	49.9645	33.8877	48.9356	50.9788	59.5213	58.7404	60.1674	48.773	60.2641	72.3087	75.6768	70.0744	60.4266	52.2913	70.8565	60.3488	51.2567	58.0348	62.5739	58.5364	74.2637	76.5014	77.666	74.3837	71.6964	88.6983	84.3999	65.7452	54.1015	73.6311	63.2231	56.6667	59.4424	59.9679
64.5376	61.512	77.5065	60.3536	60.1138	63.8474	58.5799	71.6468	72.062	66.4592	52.8341	62.2064	66.9678	50.7291	49.1925	48.4937	51.832	47.4374	70.2282	72.5803	70.4038	52.3623	54.2947	55.7971	71.4945	66.9378	59.9673	63.0825	56.6245	53.5622	59.6457	54.4861	58.8704	47.9408	64.5662	66.0269	78.4513	86.9638	66.0469	54.1833	53.2157	78.179	73.7248	77.6138	58.8743	64.4702	58.1739	58.8438	74.143	70.3369
54.3882	59.2742	62.9195	66.0793	71.4204	67.3484	51.2988	78.5789	77.0548	73.8519	59.2935	45.5465	54.1139	52.935	52.2085	63.7231	70.3527	66.7374	80.2997	71.1817	59.7499	63.1194	69.0926	58.861	65.84	64.1322	60.5941	61.4466	47.5324	43.4555	51.2405	60.8971	62.9316	46.6514	54.6705	59.0056	62.364	64.3707	59.5156	66.9118	63.5541	63.1717	54.8862	65.0061	67.0554	58.8112	47.2019	61.9819	63.3754	72.7142
52.8801	63.4768	70.1103	78.8486	81.1256	75.9012	59.0523	77.4165	72.7257	61.2607	69.9628	56.4135	48.3095	59.5775	60.159	71.9131	82.1464	70.6898	75.9112	73.8237	57.5675	69.9599	77.4954	66.2172	66.694	69.0707	70.5023	58.672	53.0539	56.4222	55.8641	68.6294	73.2451	64.7028	52.2783	56.4666	57.1547	56.1622	61.2441	56.8741	59.3369	63.8437	55.0515	43.9434	58.5546	52.685	58.5948	65.4109	51.4106	66.6574
73.1666	61.1589	78.7641	70.1314	73.3947	67.1224	65.9544	93.2965	85.353	56.9761	63.966	53.2198	72.9728	77.9735	81.0119	79.0343	69.9892	58.9508	62.992	65.5191	69.3112	64.8168	67.7247	61.2612	69.2362	71.4487	75.7883	71.4848	55.7551	58.8457	66.1469	78.2557	80.3088	64.6092	49.3823	56.0323	63.4496	66.4574	55.3947	49.4315	59.6299	57.2546	60.0081	61.4658	75.1629	67.2495	65.1409	64.4835	64.631	70.8126
74.5137	65.083	73.1874	55.1647	48.8514	62.3126	67.7788	72.4083	81.0342	74.3046	69.21	57.5194	78.2538	85.2659	69.9682	74.7919	65.3325	58.7163	68.318	61.9028	58.1194	47.3918	67.8093	74.8345	90.1182	85.6107	69.8157	54.9601	55.3405	72.5046	75.928	72.5231	79.0884	83.8816	69.9661	67.6523	64.0538	62.9541	55.4497	50.5993	68.5727	68.8302	63.4081	72.0428	66.2896	70.1884	56.1766	62.1042	64.0115	80.6337
78.7204	59.3099	58.833	56.9571	56.5498	55.9964	65.7104	73.8311	66.8447	80.1266	62.0624	65.2286	66.4487	63.8936	69.9464	71.4819	63.101	68.243	73.6129	69.2645	54.7335	28.4311	53.1474	51.2741	53.7896	52.1905	63.4353	66.8037	63.5114	56.5885	75.2216	60.6103	52.512	67.3894	63.1835	72.144	79.4399	68.4299	61.5212	49.044	63.0196	53.0225	51.852	71.726	76.0552	73.236	61.487	74.9748	64.5254	76.2928
84.957	73.2509	69.9249	65.9041	58.2952	60.2457	45.4744	59.2643	73.6088	74.6458	75.268	65.5893	60.8895	54.5623	58.3985	63.8806	62.6555	64.993	64.7976	52.729	49.3452	38.3165	39.6555	43.572	45.211	53.9794	57.2393	62.6918	64.564	65.0967	69.2826	55.2112	38.2448	57.7609	64.5811	69.3716	73.6833	71.9357	68.6403	65.4776	57.4399	64.3684	57.6524	58.8205	54.9265	74.9922	68.4522	69.6991	60.5941	51.643
58.9308	68.1197	74.0305	80.3066	61.9319	61.115	44.1599	47.7551	66.8829	71.8609	76.9659	71.3098	76.4829	70.8666	68.0693	55.3334	52.5761	61.0095	62.1302	72.9727	50.5096	30.4325	44.8462	44.7539	48.8881	54.5828	62.6743	67.5104	56.1851	61.3246	66.2467	43.3345	41.5215	56.7896	65.9254	62.8001	78.7923	69.7862	70.1133	68.6345	64.0833	70.6503	58.0309	49.4319	47.5398	62.7634	76.1254	74.8467	53.2211	64.8522
60.0311	70.6006	76.1347	71.3458	66.199	69.4017	54.3608	55.9499	61.1258	60.0473	65.7266	70.0907	73.8943	74.4921	68.6289	63.6767	69.9848	73.2846	69.6622	74.1995	68.0008	60.7394	69.6863	60.8186	54.115	66.7448	58.5978	61.882	65.2573	63.8237	71.0838	54.3506	42.9354	53.28	54.9137	68.6632	75.7723	72.1737	63.9466	71.6008	73.075	54.9001	54.818	57.6658	53.5284	54.74	70.5254	60.6678	54.7306	60.708
60.9008	51.1055	56.0618	75.4121	67.2436	59.1784	54.271	64.7656	72.0054	67.2739	56.8855	51.0245	54.8816	75.3384	56.3774	64.1141	69.0749	67.9939	66.5235	74.3858	73.9364	62.5581	63.8673	70.0469	74.2004	71.9104	73.5757	80.0166	71.6684	64.301	62.6591	71.5167	62.9143	59.8915	69.5028	68.351	68.2252	72.4066	57.6047	50.1642	66.5629	65.9583	55.3877	62.0714	71.8494	63.235	66.096	66.9846	52.1919	68.3688
68.6311	49.2079	37.0288	66.5982	64.4652	61.2078	63.8647	66.9171	69.5979	66.5125	74.2444	58.5797	64.1419	68.4329	62.3756	70.189	79.8998	64.8713	60.0467	69.6186	70.3657	47.6069	44.8634	63.6477	64.8996	72.1856	72.5947	67.0594	70.8678	73.5447	69.801	75.0236	64.8326	60.8683	64.7644	59.9861	58.4684	50.1674	49.7359	50.5401	64.7972	62.8076	55.9486	63.3276	62.0749	53.6059	69.011	67.9624	76.8704	76.6311
55.664	57.4712	57.7396	69.8086	57.9748	61.4663	69.4153	58.0672	56.4066	62.665	73.1281	70.826	67.3542	51.3443	62.6442	61.9791	74.6967	75.8737	64.9984	63.5237	70.656	53.917	48.2479	69.4344	76.8195	60.8284	63.9806	66.2966	59.3866	69.5856	73.087	68.7951	56.7207	70.4917	76.3197	64.758	66.9898	67.0752	61.0171	63.297	73.4307	66.89	64.7278	60.6741	68.0506	59.1456	74.8151	83.6474	77.9496	72.2941
49.4612	56.938	76.1917	57.4908	58.9779	55.3246	61.4548	61.5809	59.1025	58.7368	70.2163	66.6393	72.4889	53.639	56.0528	47.5382	56.7085	71.5497	64.2603	60.9245	67.5049	66.0123	65.5929	54.7764	69.6228	60.6797	65.0955	67.9879	58.4563	63.6509	74.2275	69.8914	70.5302	70.932	62.2955	47.5508	53.0195	55.2938	48.2908	68.0843	77.2563	83.6604	65.5782	46.5292	59.6043	65.9751	66.8783	84.7876	71.2753	65.9272
67.2949	67.1518	57.3148	63.6742	64.0741	61.4921	71.0458	62.9552	47.8953	57.1287	73.745	77.3578	56.0357	39.0602	53.1562	58.8857	59.4239	73.1542	75.0467	70.4763	68.9622	70.3839	62.3022	53.6751	68.5595	70.538	79.0546	77.3363	55.6996	69.9337	84.7867	65.467	70.2832	80.0184	68.3038	61.0518	64.5788	51.4633	54.1737	68.1903	85.0412	87.8416	64.5496	59.7797	59.5409	73.029	60.2862	58.0458	74.9308	77.5151
61.0534	60.3675	59.2537	56.3191	66.498	70.6359	77.4445	67.9895	69.0671	64.0902	72.5644	65.6655	56.089	53.7581	59.4486	59.1812	69.8268	66.7918	76.4389	65.4139	58.2423	62.5202	69.4156	56.8849	62.0414	68.4008	63.5163	64.268	63.4613	72.4657	74.6612	70.8126	76.6673	81.0497	60.7321	58.0216	63.0596	62.4748	65.7889	68.9604	57.0679	69.5511	66.7055	62.3859	71.226	82.3576	73.0572	60.9414	61.2081	66.6654
59.6394	58.1765	65.0181	63.4056	73.9973	72.7695	77.7754	73.706	85.5185	67.3342	58.1871	60.2617	56.1367	71.0298	60.507	56.8114	66.2505	75.9384	74.9959	72.9855	63.3776	69.7971	78.6707	70.6319	76.0045	68.0087	52.1385	62.1576	65.2607	58.3857	52.3018	60.2721	72.0977	65.0288	51.0606	52.7621	63.4572	67.1103	71.7242	68.2894	59.547	71.2753	80.4657	72.6335	57.0418	66.8862	71.5168	71.158	76.5782	71.9966
55.7859	59.0219	68.4408	75.2699	65.847	66.1606	79.1462	78.4222	77.8001	56.4538	56.5417	66.9092	59.7947	70.7071	66.2779	56.9152	66.5381	73.4461	76.4717	63.6506	54.7868	49.8419	61.8959	68.1676	73.7936	53.5974	51.7593	74.4639	72.1015	47.7496	49.0761	58.3367	65.7125	63.688	59.0267	54.6454	57.6559	57.8366	58.1971	63.9023	59.7978	54.1903	68.93	59.7096	59.0124	75.1494	77.6338	67.3731	79.692	77.5309
60.7166	59.1694	50.5085	66.2806	66.0146	74.2569	66.5848	61.0741	67.5003	55.5924	66.0076	63.4877	53.3542	62.8881	61.5246	53.2892	57.9485	62.3796	69.0494	66.6178	67.5841	64.6185	64.7019	59.4703	68.0973	56.2091	53.7626	70.2806	69.9552	59.0025	54.133	61.5023	54.385	61.4871	71.95	63.4177	52.9213	57.7132	50.3731	62.1885	71.3116	63.6406	56.2633	50.8471	57.6519	74.2046	81.0923	77.1564	77.5774	71.999
67.7758	59.6187	66.1712	55.744	41.8092	64.2387	63.8917	62.9827	79.0726	79.3853	67.1335	51.566	60.5811	64.6902	55.6991	56.3583	56.7652	73.3818	74.8074	73.1169	71.8605	73.3555	63.791	59.3838	66.9228	60.681	63.5206	57.2526	49.7153	62.6059	60.7854	67.3211	57.3057	63.7567	61.9239	57.323	53.3873	49.6601	57.3515	61.7713	60.7987	67.5956	70.275	69.8983	76.7574	79.9494	74.4119	77.2677	61.6073	72.1018
58.1602	57.623	68.7553	62.7379	55.6288	65.0071	64.2943	76.1595	78.21	61.3722	67.7979	60.317	53	58.4242	64.553	62.5485	68.7509	69.9273	82.9618	70.5274	53.7232	64.0394	56.8262	54.4608	62.7171	61.8494	50.4904	58.1508	44.8701	53.6113	56.7825	75.5093	68.8175	69.1531	60.75	67.1508	66.3579	48.8146	45.5447	56.0552	69.7009	68.1918	65.6798	64.0309	70.9631	70.1349	57.3472	61.0271	64.7748	76.8608
53.6512	50.0473	64.0648	68.0628	53.1041	57.5505	60.4192	73.1087	77.2825	71.6911	84.5179	68.8111	56.2056	50.8731	65.4154	71.5289	72.7721	54.3931	67.6092	51.6814	49.6297	51.2574	51.0402	53.3827	67.7423	66.372	60.4183	63.3446	52.2392	63.3739	77.9233	76.7936	61.9771	63.0602	37.9917	55.0965	63.8161	58.9626	49.1115	61.0099	62.8456	68.3182	69.3322	61.2763	63.4857	63.0821	61.3313	58.7775	64.9265	69.6735
64.9461	61.4075	69.3547	65.4043	52.5829	58.3216	63.7726	64.9213	58.8098	72.4902	90.574	84.8615	65.4938	61.1042	58.8538	55.4646	67.1232	65.0074	55.6373	56.6725	63.3871	54.2516	54.6356	50.956	53.3227	56.4716	51.8645	66.5886	57.3039	65.2962	91.4676	70.5425	62.1984	59.0282	38.2647	62.5185	84.5355	72.9094	57.8523	56.8306	63.0189	67.0975	64.6407	64.6339	72.6776	62.1018	62.9715	72.8418	63.9656	64.3244
70.6011	57.5802	74.5349	64.3894	60.5407	73.8355	66.8913	66.7991	64.9315	75.4301	78.3819	75.313	77.8406	61.6522	34.317	44.403	64.0783	64.4439	59.2351	58.9882	55.7745	58.3468	47.575	57.8661	52.1686	54.3557	60.8092	61.8616	55.7031	70.3539	89.6507	63.0529	48.1621	57.4188	62.0311	70.8562	87.1417	75.4589	57.4057	54.5703	38.4017	56.5708	66.1189	86.4872	80.9898	61.1317	68.2161	58.717	58.1867	68.1566
74.4072	65.9077	73.9217	75.0006	67.263	63.3744	59.5784	69.1448	65.5301	57.2895	70.6018	76.4745	76.5099	75.0869	56.64	61.567	52.3843	50.8885	52.6676	57.2999	52.1906	55.405	61.2505	64.3536	62.9676	63.6677	67.1489	60.0235	52.5251	56.8168	60.6247	63.1318	52.6047	62.052	61.3984	47.9391	71.8236	73.5683	57.58	64.6998	54.0441	59.5085	60.5545	65.348	72.4608	66.509	71.654	65.1976	67.5137	72.1858
75.0168	74.9207	83.6042	78.0222	69.042	69.4875	71.8686	69.8332	53.353	53.4635	54.6395	72.0699	86.9019	78.3057	59.9579	52.5051	57.9072	59.9191	48.6831	60.9089	62.113	60.094	58.5315	63.9478	70.7931	73.1871	67.9912	68.582	71.4684	63.3889	55.4598	63.2992	63.654	60.2833	57.0206	46.3998	62.8084	58.7622	59.0723	61.4981	72.4597	69.1633	58.9825	49.6615	55.8031	67.638	65.8889	65.6142	80.1447	73.4978
72.7319	72.6162	75.2423	69.9912	60.7688	64.0773	66.5011	66.9521	58.2955	55.1569	67.6365	78.4721	87.0257	76.5181	70.1321	60.6049	69.7222	54.5112	61.3217	58.2393	63.8263	68.6491	45.5143	55.1143	81.2778	79.3739	76.9398	65.9703	58.4113	65.7503	61.2289	56.6769	57.0902	53.8675	49.1128	56.247	67.9556	57.2011	49.4333	59.6703	71.4368	57.3942	61.4875	59.71	58.0716	64.3307	59.5648	68.244	74.1167	80.4423
64.8239	59.9542	65.8868	76.8924	73.0661	61.1298	56.032	61.1566	61.2696	63.1145	71.7845	85.1957	83.2961	59.186	66.6118	74.1432	84.8836	72.528	71.2803	70.3839	63.7059	77.3904	57.6082	50.7224	60.8229	65.7195	70.099	61.7774	60.5181	63.0983	78.4013	74.8162	58.9487	55.6935	52.7589	65.1376	72.978	63.4139	68.3538	55.6671	61.8497	55.4866	77.3885	64.1051	62.8652	67.7204	58.9543	64.5197	69.8646	80.3558
61.0198	59.8083	75.1217	77.7837	70.8491	69.9849	62.8707	64.9735	65.9295	58.6203	60.3187	75.3943	77.7414	67.5234	64.8287	62.2184	66.9522	65.9942	69.0034	63.3718	64.8595	71.575	62.1017	60.5966	53.5813	52.5102	68.6338	69.3504	73.1727	78.7143	82.5358	63.9632	56.668	50.9413	64.2602	71.7435	59.7797	50.4544	60.0696	58.8724	58.721	64.986	62.875	57.8806	58.2692	70.3045	66.1188	57.1005	62.6861	76.7107
61.4066	74.7552	84.7851	88.03	64.2181	66.5194	69.5242	68.491	71.1586	51.061	45.1884	53.6716	65.4871	79.8168	74.7648	78.1782	59.2177	68.768	68.2578	50.6527	59.2771	67.7959	65.8966	63.8457	53.5976	52.6221	66.6494	71.9451	71.7318	51.6013	59.8277	60.6936	53.126	46.7597	53.3608	59.0341	58.2524	54.2965	68.0894	79.9681	81.2122	81.9774	60.2872	60.9611	72.7691	73.589	66.9607	65.4718	53.2517	52.0137
69.3172	67.4979	85.3672	87.4292	66.0985	58.8582	67.0009	65.1326	51.4894	63.1195	62.5033	78.3374	69.3215	69.2708	62.2374	71.436	57.6908	69.7442	70.4342	54.085	71.225	73.5936	62.3811	53.8834	41.1897	50.4349	59.0011	60.342	62.5493	53.9637	61.1545	63.8397	52.8737	49.1715	65.2024	53.8441	62.0327	62.8178	66.8023	68.0061	55.3238	54.1194	59.1162	68.1885	70.8115	65.3965	68.2781	58.5845	53.6873	64.581
55.1126	58.7622	75.523	81.0105	54.932	56.4449	70.0435	74.6248	65.1851	72.6192	87.0187	94.6298	67.8032	59.6054	65.1839	74.0057	55.3844	67.4798	72.207	66.558	86.9584	74.7311	54.355	44.2349	44.7272	56.3881	64.6409	60.4543	65.418	72.9428	68.3291	74.6217	60.0221	60.8044	61.3194	60.4779	59.2371	63.0919	64.1078	67.8458	62.3336	60.4883	64.1956	51.6221	74.0944	70.6229	75.4654	72.8293	65.0933	68.8806
62.5133	67.4887	80.5269	91.5525	76.7417	60.6002	71.9865	83.9456	74.3258	63.1553	73.0496	78.1343	60.9837	60.0109	71.9861	56.6087	50.9217	58.0411	63.6921	72.142	76.4494	70.8625	49.1516	50.9558	53.8284	60.2357	65.4703	60.7397	64.2095	67.3498	55.4486	60.4428	62.2258	66.8965	75.4062	63.2523	52.481	67.8215	61.2046	59.8021	76.7905	72.5972	61.9752	62.8624	73.561	73.7161	74.8332	77.4424	75.8282	73.3587
72.038	68.251	70.9798	64.2159	55.5682	55.4908	62.9041	74.8375	61.2038	66.0819	51.0919	55.4197	65.5669	61.7336	64.5119	63.2775	49.534	58.1113	61.5557	72.229	68.4893	69.1454	65.8365	61.6868	69.1868	75.2712	67.9254	64.8145	60.3903	64.1417	64.9918	54.2734	58.2323	64.4722	78.2148	61.1163	63.241	61.5906	50.806	60.8703	74.8655	66.7097	65.0441	70.6506	74.7452	86.9301	73.3013	81.6342	70.1642	73.6097
81.1917	77.7038	63.4622	59.6517	53.1832	45.6871	56.7242	57.4441	51.9085	57.1133	52.4754	54.7933	64.9274	62.2079	63.5992	69.3588	72.6521	70.8874	62.1034	53.1851	63.7939	80.7801	82.756	70.9072	71.6649	74.2688	64.4409	48.7612	56.1241	62.3476	68.2919	67.4382	67.0621	50.4931	56.52	62.7338	70.5648	64.1446	58.0264	68.2608	66.0512	68.0677	72.7805	70.9218	82.9046	79.5472	68.0859	86.6835	66.769	78.2845
73.3711	66.8898	45.3495	33.6688	46.2531	46.9109	43.4365	48.3433	58.4388	70.0836	61.7069	64.3969	67.9985	71.872	77.4368	62.413	61.7321	64.4343	66.898	71.2478	71.1843	65.2741	80.6216	59.2298	64.0011	70.5625	56.7701	46.3989	65.4634	79.7969	76.1922	63.1372	65.0365	62.4113	57.5908	59.1424	56.8549	58.5964	54.3548	73.624	81.7692	91.1776	87.2146	64.4967	68.483	81.3847	80.7764	76.424	64.5663	79.8854
77.9484	65.8954	60.8987	66.5236	53.058	51.6003	53.5776	48.5567	60.2507	64.7018	50.5409	52.2301	56.5254	66.4072	72.5958	70.382	66.3322	65.3512	71.5024	66.045	54.1457	62.2514	71.0252	69.3827	69.8945	75.2603	70.2944	50.549	74.7378	77.0626	72.0488	76.8277	78.9808	79.1899	60.1676	61.9627	64.1938	61.2025	61.2473	70.8855	74.7343	69.893	57.4368	63.868	69.498	74.8553	71.874	62.8242	63.7041	87.6718
65.1647	58.3104	64.6268	61.7813	52.9501	61.96	49.7026	55.9538	60.8837	64.9374	54.5815	47.3998	55.1393	59.3126	56.0415	66.5951	62.6493	64.5208	83.6588	70.2209	62.632	61.1659	62.1062	65.034	76.5965	79.2745	74.4045	66.8249	73.944	69.073	73.8922	82.4027	75.7622	63.9621	57.354	63.8126	60.4082	61.4624	54.0109	65.0927	64.7211	57.5246	55.2006	67.5196	78.0767	71.5458	67.7223	55.0005	62.6247	75.6457
67.2179	71.2931	62.1197	68.772	77.6397	66.6368	58.8563	59.3536	54.6139	58.5861	59.0368	57.3277	55.5597	48.5098	57.205	69.4966	67.237	72.7918	82.7518	69.4392	64.6609	50.2688	52.2318	55.4538	72.1701	70.1748	55.4089	58.0982	62.0224	62.8904	63.9194	72.095	72.4741	64.3955	51.6728	65.0421	62.0435	45.3352	46.2598	60.4266	54.297	66.0659	73.3083	81.2825	77.8575	61.1315	61.9863	53.4284	62.7163	70.253
67.4591	60.5074	68.6093	83.7079	69.8489	47.7373	56.3853	60.5977	48.5969	57.4696	64.6838	60.023	56.0808	56.9381	57.2799	51.0231	58.0943	71.4686	79.0524	63.6464	65.285	59.6149	53.8663	67.8202	66.0383	62.4193	56.9481	64.017	68.6548	68.9677	68.372	68.0553	71.7763	63.3314	60.4698	58.2823	60.0661	66.6265	53.8879	67.1104	64.6519	67.5529	74.5162	82.3576	59.9484	45.6233	57.551	44.5877	62.8749	66.8865
67.7959	67.8672	66.9476	82.6473	72.2563	58.2649	59.201	58.2476	71.4219	65.9758	63.8811	59.6876	63.9313	67.7542	64.5179	58.6542	46.4888	55.6521	63.4447	72.3778	63.9019	59.2969	63.7237	60.7153	63.7894	61.2512	52.3526	60.9101	63.8841	67.0986	69.5123	67.694	56.9315	57.041	78.2339	71.5733	57.1896	71.9298	77.3711	62.9603	59.4398	72.1352	64.2301	78.813	68.9099	47.2275	57.2852	43.6922	60.3208	63.5871
63.8032	69.623	60.2118	71.7566	86.2551	66.0708	61.2784	53.2578	64.03	71.0316	64.6799	57.2687	69.4528	64.3293	59.051	66.3147	56.5498	59.8562	63.4927	68.3435	65.7463	63.2364	67.8349	64.5401	74.9611	69.9032	61.6338	57.7161	56.4209	57.0308	62.4703	66.1116	63.4283	71.8501	71.2506	77.3408	59.8167	79.3347	78.0536	56.0243	67.2107	65.1309	60.7787	86.1402	71.7714	59.6931	66.7055	61.5311	78.3461	71.7656
52.9114	67.4269	72.7736	71.9563	63.3762	69.9329	67.7245	53.8319	56.5349	66.1962	61.9738	61.7577	67.2894	62.2914	50.2958	68.2847	76.8966	65.8732	55.798	61.4589	63.4685	56.2893	67.7375	69.4584	74.7806	73.0741	59.7829	59.5569	59.7634	54.9312	65.6174	69.355	67.3019	60.039	63.0947	58.0123	47.9792	66.0163	71.1527	61.4048	51.5322	57.4701	66.7844	74.6219	71.4002	71.8537	70.5288	66.6806	71.7467	58.1174
61.0943	59.8438	65.6439	58.6084	51.3959	68.4501	75.8812	71.6004	72.2548	60.3352	68.3274	63.3141	63.5325	56.6138	61.2821	78.6815	73.9892	62.8561	61.7377	50.1291	60.8857	61.4453	71.2318	80.4964	65.5313	60.3497	44.9924	46.2567	56.1193	48.8471	56.7446	62.9111	72.2617	52.2803	55.4659	44.9627	56.3769	64.5694	60.8983	51.6664	51.1292	48.9326	70.9836	75.4015	66.8951	81.7103	78.3383	68.4879	68.365	70.348
62.7319	57.1717	66.904	76.8516	54.4408	70.0496	71.5367	78.958	71.4178	55.4898	54.7688	59.873	61.3848	53.7261	54.1571	62.217	69.7224	64.792	51.4758	53.7613	57.1804	65.3026	75.676	71.8069	60.0774	46.6975	47.1135	57.4802	53.6042	51.6118	60.8962	73.2331	62.8517	43.3451	42.6677	47.3878	61.5715	56.5257	60.7905	48.8839	60.1497	66.679	59.8017	63.9675	61.2039	66.7651	65.4082	64.2178	68.4907	70.4274
65.1619	67.8574	75.0295	83.4377	67.3932	61.8956	75.8833	69.9372	54.7859	57.7043	49.6109	44.9479	51.6412	56.2674	54.0807	58.5004	68.045	71.2262	63.3651	59.8897	54.6366	67.569	76.9863	63.2401	62.2776	57.2049	47.9001	57.837	58.7307	58.1708	68.3966	72.9178	65.4601	60.212	51.702	69.8518	58.4145	57.2518	63.4276	67.5928	71.1187	67.7719	51.5214	71.1569	60.0165	58.1377	71.8203	75.2241	79.8449	78.8857
63.8313	77.8713	75.7029	83.3355	64.7588	60.2241	64.006	53.2364	50.0877	61.0887	52.6165	49.186	55.759	60.1539	60.7523	70.5136	79.7851	69.0074	71.7198	57.9432	63.6828	58.9822	54.9789	61.1478	60.0617	61.8231	55.1603	57.7028	59.8651	64.5624	61.6269	76.5915	58.9092	56.934	66.4705	73.5203	67.8144	59.6013	60.2913	71.2659	62.6965	67.4952	58.1591	67.3636	64.0185	55.0129	74.0098	83.8573	73.723	61.3503
65.4582	71.4935	71.6397	66.7086	65.15	60.9758	60.7392	48.3802	51.5026	79.833	80.7305	74.0027	63.2345	75.3686	82.8976	80.7343	60.6219	51.4551	58.4814	53.8978	57.6845	55.1056	54.4609	62.5316	67.4429	64.3461	73.6114	73.1072	78.2442	81.4711	68.0412	68.0465	66.5582	70.0531	72.7758	63.9434	60.1705	63.4459	61.1077	65.5879	74.4493	74.7755	68.2533	60.2787	65.3854	58.2333	69.6165	67.2851	64.878	76.873
70.9627	71.4493	62.8428	65.0333	61.0041	67.5314	72.1182	55.6785	57.1612	64.466	76.9109	77.0552	69.5289	64.4514	69.8264	67.7	67.2196	55.9274	55.7916	49.6735	41.9059	51.0692	58.2576	57.0793	52.9667	66.4661	66.3689	60.2445	72.3267	74.2335	78.2626	71.1138	65.7335	59.0551	69.2153	64.6526	48.1031	60.2246	66.6005	75.9218	69.5212	73.0347	68.0922	49.4949	69.8119	61.9588	71.5614	57.8235	63.7817	70.4387
72.5592	70.2052	68.5999	71.5364	56.2641	63.9167	74.9166	74.0748	74.6048	64.5181	61.0266	71.1785	71.3177	65.2164	57.1328	63.6811	73.3401	70.5504	61.8138	57.9488	57.0484	70.0612	79.968	63.2289	53.6039	58.9698	72.1105	60.362	81.3588	84.4193	65.0287	57.9255	55.9985	56.989	61.9604	60.7158	54.4014	62.8668	68.0052	73.7523	64.138	65.4416	69.6006	70.7635	92.4085	68.647	67.3381	66.1526	69.411	60.4545
63.6509	73.0246	77.333	81.5319	61.2623	62.661	67.2504	76.5088	63.2249	65.6263	48.9032	53.0081	61.5084	69.4135	55.5601	55.3149	70.7743	68.8179	55.3201	56.2889	57.9249	67.7534	62.7547	73.0728	50.8634	53.3486	62.0875	57.2128	83.1373	72.5256	60.2327	54.921	47.6611	62.2057	74.2942	63.6152	52.9869	50.0979	65.756	63.1225	56.5671	59.8365	71.5558	66.1889	81.1819	66.0251	69.9189	61.1648	63.6168	76.7779
63.0199	55.3241	57.976	77.7931	69.7207	68.2452	65.55	73.3433	73.5234	68.2377	35.3149	48.9316	57.4045	62.5579	58.4897	60.3925	57.0749	58.3758	47.4175	59.4766	58.3015	60.4794	50.1755	66.5542	54.3481	65.9266	51.3957	53.8773	64.809	63.2716	69.7216	70.6851	64.8007	69.2011	74.2691	69.8043	66.7076	73.2154	68.0298	60.593	68.9367	71.0199	71.2729	59.6007	58.0216	57.4889	72.7935	64.9958	61.2751	65.5784
70.4859	60.2496	65.247	88.1136	76.5422	76.5088	69.9462	66.2078	70.3591	52.6055	44.9608	46.6588	63.2572	63.7359	70.0182	62.502	65.5495	59.2016	52.4197	54.2994	61.6261	66.0156	69.8468	72.2969	66.2274	72.4482	63.9335	51.166	51.5767	43.7167	60.4146	69.7161	63.3861	61.6746	66.935	70.1618	71.48	81.6903	70.3223	65.7941	79.4008	67.1702	66.9266	52.7352	46.9151	43.067	67.8378	67.2602	54.0192	46.4691
70.1385	59.0658	68.9687	92.4195	76.4973	69.2413	68.478	63.7266	50.6402	45.5958	49.1835	55.3127	49.3317	57.2657	58.3175	55.1118	74.2395	71.3939	62.8308	64.2567	54.0871	58.5442	67.0267	66.4723	70.4083	67.7971	57.5675	54.0489	47.3032	37.8485	48.1378	59.0881	45.2132	70.2582	72.9364	72.5179	73.6397	79.2625	67.0758	62.7517	65.1419	55.6297	60.9314	44.2763	40.4938	63.7989	73.2629	59.4589	52.1601	54.8402
75.076	74.1273	84.9108	86.6483	66.7873	73.6037	63.4556	50.5018	44.5658	64.3172	82.2104	71.2139	55.904	60.5827	55.1543	62.9866	76.0007	84.5546	73.3167	59.3925	67.5293	62.6765	72.987	67.6049	75.9467	79.8817	77.7285	64.5938	49.6269	56.8474	57.6156	58.6199	49.3709	59.1265	50.7848	67.3494	65.4285	62.1844	65.5895	77.424	72.1894	68.1426	55.0904	35.4384	45.7863	56.1909	69.293	61.7473	71.1125	62.4787
71.3322	71.1398	86.5737	82.0698	67.1767	74.7863	65.7529	57.745	46.02	58.1428	65.7681	54.9053	55.7177	58.4984	58.284	64.0987	61.1463	56.1518	57.0432	69.9597	70.5461	62.5153	69.1224	77.5637	70.4988	79.8061	91.2975	81.5493	71.2007	45.5087	51.5925	68.1506	68.6137	54.4381	45.8971	60.7936	56.721	50.0121	59.5179	72.0503	69.6369	68.0798	60.7454	58.1919	66.0942	56.3127	58.7184	72.9185	78.2551	62.2055
73.5424	74.3679	85.1115	91.632	84.8983	82.2933	71.866	65.4589	51.7808	55.2348	56.7146	58.3781	55.4876	56.7505	57.3264	68.6487	70.9365	58.4445	64.4081	59.9997	67.0187	63.7467	54.0663	67.5363	69.341	79.8879	85.2011	73.2069	71.7411	50.7049	61.2432	59.1523	64.4759	56.0329	54.5134	60.0946	58.5436	54.805	54.0308	60.0257	74.9316	59.4001	73.0525	77.9861	65.3365	59.1133	58.802	63.7815	56.0116	46.7341
79.0365	94.8916	85.4067	92.2672	79.8615	60.7991	75.9276	75.24	59.4994	53.6359	47.7036	54.9242	63.9738	63.8289	61.7575	56.9902	71.3513	72.3628	56.1557	52.8886	58.3172	70.7361	63.0262	48.9893	58.9995	70.5223	63.8821	75.6396	69.9998	59.6261	63.4462	58.1911	60.2777	55.2275	57.0791	59.6661	57.2168	62.8655	65.8735	60.5799	71.3829	62.2817	63.3787	66.8421	74.8781	85.6905	73.5076	69.3535	48.5237	49.9832
80.2972	79.9041	84.3825	91.3329	80.7389	72.8496	76.2071	78.3354	67.1668	74.293	62.1441	62.905	72.6216	61.8506	56.0364	44.4979	67.6682	61.2326	59.0537	60.9258	55.4034	69.538	64.1567	65.4541	62.1633	64.0998	65.1108	73.5812	69.7591	75.9717	70.0987	55.8331	47.3595	54.9985	56.0525	66.6723	63.8997	56.4221	47.9021	55.9677	68.7747	69.0856	64.1114	61.0134	66.341	71.375	63.5479	65.3988	60.3642	51.6311
76.1128	75.4024	92.3777	83.6623	76.5053	76.644	80.1635	86.69	65.1976	70.3007	67.225	73.1636	69.7461	50.6422	54.1798	67.6246	70.0567	69.4271	74.8801	54.8276	40.3873	56.7718	65.8355	73.6879	70.9011	76.3932	72.2637	68.7764	69.7436	67.1081	83.0654	61.531	57.2342	60.6206	57.5218	66.4287	63.1989	57.2818	64.9572	76.3472	61.6594	67.4357	69.2713	62.7206	68.8706	59.5052	59.5353	71.2979	59.2908	53.97
85.7771	81.5953	88.4951	102.332	88.228	78.5802	76.9137	80.426	73.1012	76.8796	56.7974	53.4727	60.461	48.0031	59.0933	68.6923	75.1901	66.2926	68.3217	49.611	40.0014	55.2579	51.4424	64.4452	66.3613	80.5818	74.811	74.1341	58.6753	54.8414	74.3936	69.3564	61.2963	65.8848	67.5704	86.7473	74.8917	67.9817	62.3867	65.2198	54.7719	54.3942	60.2703	66.572	64.2858	53.1511	64.375	68.3955	52.4401	53.1378
74.0347	79.3233	76.338	77.4661	81.0379	76.7837	90.6028	84.4067	81.4	63.5584	53.2869	68.8559	73.2687	59.7743	72.2454	73.4081	75.33	71.0679	56.1677	42.5052	42.7889	51.6772	56.9895	57.2419	62.2965	76.0087	65.2489	64.349	58.1596	64.487	68.6528	58.7665	69.6526	65.1052	69.2764	73.9417	79.9279	77.9535	72.158	58.8625	52.2889	61.0033	68.7656	68.1717	64.2874	71.1545	66.7869	62.101	52.8328	52.8036
77.9517	98.325	86.4664	89.7819	79.2839	80.8302	91.369	89.7278	78.8515	67.6319	64.0766	82.3955	68.5177	60.786	68.241	70.4955	66.0731	73.5507	60.0386	50.0362	61.5804	52.6625	66.0348	54.7332	63.9578	64.712	47.3972	57.6894	56.809	60.3674	59.2191	59.9625	60.8284	61.6176	63.6217	52.2068	76.369	73.6475	77.1335	58.3564	58.7547	58.7164	75.0247	79.1584	56.5264	77.2329	72.2426	74.3323	60.947	51.0585
74.834	96.2723	81.9984	92.9954	73.9452	76.3805	79.8862	91.8069	80.8174	73.0542	67.7425	72.0837	55.5564	57.2898	54.3205	61.7876	51.9252	71.8302	58.4703	50.0604	76.0514	61.2733	60.2348	68.1606	79.3213	73.1166	55.4561	43.4316	40.0021	62.0023	54.5506	62.0879	62.3099	77.0677	73.2063	67.5902	67.5687	67.0691	72.0241	55.6034	59.4903	68.5831	83.6209	73.9161	58.8265	69.5183	69.94	64.9777	54.0026	60.21
79.6907	88.6029	99.8363	103.106	69.5687	51.7579	62.2189	82.8152	59.9911	66.6966	60.3656	67.2917	64.1394	60.4105	50.8389	49.7142	46.167	48.8423	58.1313	48.639	62.8745	62.3013	61.3285	59.0574	72.4415	65.3618	60.1876	42.7011	46.1476	73.474	53.337	60.0235	75.8672	82.5405	74.3549	69.376	62.932	52.0293	59.2529	61.8065	52.3046	65.7481	75.6785	65.2162	65.2373	65.4509	69.4906	64.6284	60.1474	63.9742
81.7729	79.9286	75.6729	85.6429	65.0504	45.9702	67.7737	87.448	75.385	70.8865	50.6013	57.0151	72.5946	68.8476	72.1144	65.0761	58.9028	59.9447	59.9174	57.2971	73.2083	63.2777	62.2855	59.1177	52.1227	46.4972	60.4505	48.2022	53.11	77.0705	77.7468	63.6589	73.2737	72.8178	57.4371	56.758	64.9333	57.0166	46.2501	70.2804	67.3698	77.5509	87.3051	67.6471	62.9585	58.3094	59.3592	73.1538	68.4022	70.9198
71.6253	74.9144	60.7389	76.59	70.9001	68.1989	67.9905	75.1512	73.0699	62.4271	60.0472	65.6107	77.9883	77.6319	77.3367	73.1298	88.9595	84.3611	59.3544	56.555	71.518	58.6937	42.254	48.6499	52.776	48.5149	48.0653	55.8219	66.2747	65.5645	68.5378	72.1695	68.4324	64.1033	62.2359	70.8912	72.7971	68.1858	51.0333	52.1446	62.5692	83.4467	74.0904	71.5918	68.3537	59.7738	63.561	79.7661	72.3653	54.1448
62.7087	65.2356	66.4063	82.1638	63.4011	68.0082	68.4767	63.5474	59.7006	72.8792	77.8795	70.6262	65.3559	69.0797	75.5749	68.4278	83.6146	73.0373	64.0268	61.3073	66.2193	58.8666	51.3074	54.9637	65.7476	60.1506	47.8897	50.3731	61.341	65.1374	60.158	65.4702	65.1995	62.98	52.4684	55.4148	70.0788	67.4861	65.3747	51.0394	64.5908	67.6056	71.6659	65.8269	64.7404	73.2867	57.4404	59.6602	67.7751	54.0194
58.1347	63.8883	74.2067	84.6255	61.0463	61.1863	60.5201	64.4142	68.9259	69.6535	66.4361	75.6731	56.3653	56.7636	53.3515	70.4967	93.4734	77.9966	61.651	57.1635	66.2755	60.0153	57.0454	57.1174	57.7171	43.0855	63.4133	59.9541	62.1876	64.2578	65.7772	60.6266	64.6585	84.4394	77.3829	61.3023	67.4047	65.2581	62.1969	64.9071	67.6213	66.682	63.1375	71.7929	65.1059	78.7809	75.591	66.1397	69.5907	76.0883
60.5532	74.4822	73.9007	78.5558	57.4244	59.5763	57.6219	69.8503	65.8123	62.2731	79.5671	80.9802	70.338	66.7679	55.1978	55.6088	66.2612	77.274	54.3613	57.5828	78.8432	73.6522	71.5329	60.331	58.3731	65.0091	76.8545	69.8089	61.3335	58.8949	53.5429	64.8504	82.3978	77.6424	67.9581	60.9687	75.1297	68.0234	67.8665	73.5731	73.4111	66.8864	67.019	75.4437	69.4332	64.9025	68.9031	67.7295	75.5066	77.6202
77.4583	70.3716	74.4274	74.8833	57.2279	69.8166	59.6553	71.8973	74.4078	60.4372	72.989	69.0728	55.974	61.6633	49.8743	60.8221	48.084	62.5427	61.554	55.653	59.7014	65.3346	64.244	69.8576	71.3681	69.7878	63.9689	70.2557	67.7862	67.159	66.4194	65.834	75.3482	69.3608	68.9272	75.9818	66.7091	64.4532	61.848	66.3356	79.3647	76.7178	72.122	77.7737	72.2917	66.6995	78.4129	68.1836	76.227	62.9985
78.7501	69.1706	69.92	76.6202	59.35	67.4603	56.305	59.2711	56.9437	62.6714	74.9795	66.6804	52.1877	54.7157	42.9149	54.2265	52.7543	56.4773	60.3156	62.9179	41.5488	43.6912	60.6948	61.3885	66.588	67.5465	81.013	84.6285	68.7293	65.0752	73.92	67.5794	66.0332	58.9883	68.1821	77.2956	75.1802	71.9715	66.3504	75.7849	80.5485	70.1625	64.2177	70.7262	63.7021	66.4514	63.5284	56.4402	50.0457	47.8529
70.4759	77.5763	86.8105	81.058	63.4371	63.7917	54.8792	60.577	63.8423	72.0397	73.4876	64.2733	64.2714	65.0616	61.1678	58.9114	69.4394	70.1485	69.3666	63.4063	47.1951	44.4644	71.7231	69.7988	65.5499	69.7563	70.88	67.1285	50.9402	50.1254	61.5432	58.6943	63.6831	56.2898	65.05	67.6742	77.5316	76.6537	61.7706	61.2915	53.8813	63.9652	70.4219	60.208	65.9037	70.1252	51.9917	51.3387	47.2475	44.3758
66.4604	68.9394	83.3301	73.0054	58.0422	58.6675	56.5691	62.1337	58.1599	55.5507	68.8674	80.6369	94.8749	86.8317	64.9805	57.5225	56.0435	67.7818	55.815	53.4798	72.9672	59.8672	70.9069	72.0371	71.094	74.0994	69.428	60.6633	53.129	55.5484	65.1247	60.146	72.3017	60.392	56.9654	57.6386	63.6859	61.0898	63.5962	46.5618	42.2218	67.5763	75.4711	61.3951	70.2977	62.9234	46.8607	55.2972	50.8664	51.7587
75.7589	68.1186	80.0501	80.6095	69.1878	55.2277	53.6323	57.9878	58.8657	63.7252	76.7374	62.9652	54.6874	61.3819	57.4043	64.2147	60.7257	70.3251	70.0017	63.6036	59.2697	67.6421	55.7548	62.986	76.9279	63.6332	66.2459	64.5746	59.4762	58.157	61.83	63.1446	58.2537	68.1572	67.4732	62.0537	64.7565	64.6778	63.5655	60.9576	47.5298	65.5245	64.2422	63.5312	84.3074	71.7553	72.2795	67.2607	66.5509	60.3748
69.8209	76.9881	84.0903	85.1439	55.5511	51.8922	58.9438	55.8924	55.6975	57.6755	70.6305	59.2503	64.0713	69.5545	56.6658	54.2912	74.1968	73.3573	76.6007	72.8487	56.1454	65.4319	62.5122	53.9857	54.027	45.2706	57.1427	67.3431	54.7734	50.9396	52.6435	62.0753	56.6405	58.5238	58.9041	64.9731	65.7399	81.5133	58.3704	60.8789	57.7559	63.8356	63.2743	59.4053	70.724	80.5884	82.2277	75.1659	64.2032	62.9142
75.8904	94.0147	88.5445	80.2986	57.1568	59.375	50.0425	58.5501	63.2075	65.7367	65.1076	58.4035	70.2334	70.3778	65.212	55.8993	70.5658	76.5918	84.9546	75.0853	75.1436	55.1944	56.0042	65.9038	68.9183	47.1216	64.5357	65.6472	60.6358	58.9718	51.0898	54.3423	62.5309	67.5164	53.4848	52.9868	63.3659	70.8628	61.3693	50.8474	53.0663	61.4243	67.7698	65.6667	62.2999	58.5948	68.645	61.3984	46.1488	65.6271
89.4926	78.4752	77.5697	66.8578	54.3832	58.0682	59.6676	62.7274	52.5069	57.4819	62.8587	62.3212	71.8617	76.5005	74.0829	66.8282	79.8852	87.1053	82.5952	78.1061	69.1493	55.7926	62.1634	66.7819	64.8214	50.0705	59.6007	54.9697	56.2447	63.8309	58.4841	60.048	69.7942	47.7869	35.9641	60.1315	69.0695	68.2148	59.6442	47.7669	54.3888	57.4186	65.2781	67.0573	65.0779	58.1472	61.3245	63.4829	64.1314	68.9027
91.2461	80.9302	78.3976	69.708	44.6245	60.8198	67.7975	58.5714	61.203	56.4631	72.055	66.5371	66.9816	67.399	77.3085	74.7801	78.8716	87.9024	73.3893	67.903	64.8757	59.6251	64.417	62.1942	59.3215	59.282	59.8797	55.1634	64.3198	74.9181	78.5436	76.267	75.5232	48.668	50.9001	68.699	71.2447	64.6019	62.3929	60.5245	53.7116	56.0715	65.8196	68.3775	71.9166	68.5639	54.2205	56.9387	53.538	56.14
71.5045	81.7129	80.7211	77.6967	71.2085	68.8684	63.4542	66.9848	80.9825	65.5053	66.2805	72.0367	76.9138	74.7265	63.8866	67.699	65.7458	77.4945	69.4686	56.3833	54.8894	52.7604	64.2704	69.5694	54.513	60.032	64.1527	62.4705	65.2193	72.8356	73.1987	69.7496	78.1971	67.278	64.397	73.8874	71.8242	67.887	57.8639	76.7339	64.2168	69.538	71.1573	62.7458	60.6799	55.933	44.6741	50.4724	60.1809	55.5051
74.5221	81.942	84.1651	84.6356	62.0784	58.136	66.3176	74.1298	79.1514	72.3703	64.2549	62.4715	82.9735	78.5035	80.1465	74.2622	63.3632	58.734	60.1041	51.2543	48.5893	55.2445	67.8115	67.1274	66.209	65.7472	76.3312	66.7591	62.2758	63.0362	64.1844	69.458	73.6068	69.1811	67.0549	77.5556	57.6911	64.0368	63.7384	72.4551	67.1924	76.8124	73.383	52.4474	67.8737	69.9538	70.6313	59.9783	78.3974	69.0312
67.6214	75.0272	80.6204	87.0353	71.9303	79.1501	87.9661	78.3102	79.4736	66.0588	61.4634	60.7648	59.2816	63.4965	79.5529	82.3304	57.2521	57.6112	55.3666	59.9233	79.2186	64.5912	62.8238	63.8752	72.335	66.1301	74.1666	66.8004	55.888	58.2558	70.6936	62.7612	68.2854	63.1912	51.6385	56.5638	60.4394	70.87	76.7519	80.4226	64.6345	69.9483	68.5831	69.2913	79.1083	71.1439	77.9753	73.2182	84.9695	67.7058
66.6811	78.6697	90.2584	86.867	77.6214	70.1445	75.8923	65.2049	62.8621	57.774	58.8402	67.1405	70.8372	67.937	60.1538	65.8829	62.5749	65.5255	66.6531	65.1182	73.9611	57.9496	51.2847	61.2648	69.675	82.7394	74.648	71.3712	55.8451	54.3787	66.3985	55.8795	63.2151	73.9667	68.124	59.9739	52.5234	56.4033	66.2851	81.2145	75.2103	75.721	73.8903	67.5832	69.2811	69.1204	78.2723	73.39	74.6639	71.435
83.2928	73.0968	80.6829	83.4006	60.9085	61.0381	74.2601	70.9948	64.6409	55.8179	60.2904	66.1338	66.7909	70.6033	65.8498	59.9764	69.9048	68.8915	63.4638	63.5998	72.5619	68.4364	55.5793	61.9774	71.9636	86.0017	78.684	72.1043	68.3958	69.4234	62.228	56.0349	53.8823	68.9385	69.6158	70.1469	63.8175	71.2335	72.1445	74.2545	81.8766	75.7886	70.4791	65.1811	63.0097	63.1257	77.6837	63.409	70.1292	77.2782
81.6996	80.1081	78.5191	84.282	64.5144	62.4428	55.7622	60.9393	75.9311	77.9433	81.3315	78.614	69.0983	77.9923	69.0008	75.3503	71.6895	80.465	68.6056	56.6058	67.2102	66.665	56.0112	59.3726	83.117	91.9414	75.631	59.7979	57.9629	67.1603	66.6121	59.9949	69.3147	69.7686	70.725	91.2349	74.5167	69.2688	87.0038	79.5217	79.6008	68.2091	64.292	70.2331	59.4568	81.5918	82.9018	73.0226	70.3768	66.8993
81.2891	89.291	82.2319	80.4551	61.6927	69.8148	48.6644	50.9629	81.1205	92.7404	85.801	77.5558	65.8116	76.9655	83.8452	79.6815	84.942	89.4596	72.2253	55.8481	64.7469	69.8219	56.5949	55.2514	76.7193	79.9335	80.764	64.6168	64.4434	69.6158	69.6182	57.451	64.7408	61.8678	78.6569	84.4485	72.3911	72.2411	69.421	68.8473	73.5654	66.4248	61.3683	64.7532	59.5026	77.8851	72.4183	68.0847	77.2021	68.7242
78.7537	88.9378	93.3832	93.053	61.4759	70.6298	49.9459	52.1496	70.536	83.7251	72.7702	80.0827	82.216	86.0634	73.4228	72.7284	72.1014	73.301	80.6561	78.6271	79.2793	63.6186	57.1974	49.1901	62.6393	69.7769	83.8681	74.3932	74.7964	78.7884	76.659	69.799	66.2214	59.9107	68.7471	69.1046	56.8485	59.4044	73.8966	74.2215	68.9122	75.9584	78.0691	70.8193	67.3426	75.4124	79.1233	77.5542	66.038	62.4219
73.6267	74.9883	78.9646	96.1113	81.3785	77.7121	56.8584	61.429	70.9146	86.3048	79.1352	74.3946	74.6557	81.6191	75.3442	67.3897	74.6891	82.2679	73.1004	64.6077	71.1154	70.2248	74.4367	58.9486	64.5071	75.4694	76.507	63.003	66.9275	81.9653	69.1085	68.8239	80.7716	80.95	75.7571	74.3705	62.0251	50.8329	60.9791	75.5616	68.4896	73.6391	75.7604	79.6264	73.1882	62.6968	64.0395	66.9597	62.8985	61.4871
73.5785	75.2489	71.3271	82.6514	82.0281	72.2942	52.5107	66.2087	72.3966	77.3246	82.0011	80.282	76.5348	76.0471	70.0747	70.0399	68.2528	65.6799	73.1768	71.1471	62.0161	75.6364	86.2524	67.1851	59.1435	64.1048	75.4031	71.4447	68.3075	69.4163	68.5924	68.3502	74.2485	77.1	75.2016	81.3913	79.5626	64.0123	65.911	83.304	77.4312	71.2269	78.3632	66.7907	67.8289	70.47	79.159	68.655	64.7635	71.3807
78.8125	82.0247	81.7047	79.0361	59.8693	59.8316	54.1765	67.3632	65.3562	69.0316	84.4784	79.9543	62.0853	76.4029	71.794	63.0379	77.2307	72.1309	71.3982	69.7349	63.8348	79.5188	82.1424	74.3851	71.8626	66.5262	72.9159	69.0334	74.2077	64.6451	70.4372	76.4347	83.6171	99.1224	85.4945	97.0025	96.9115	80.8773	73.4335	71.1876	69.7131	76.8651	85.2404	73.0903	76.6339	71.7404	79.7458	81.4536	71.4473	73.0673
67.1634	65.9665	82.551	77.822	53.7659	50.8836	55.9662	67.5194	71.1599	72.7324	74.5136	64.5544	59.5814	64.6518	73.0875	76.6056	67.3279	83.2753	67.7041	58.9028	73.8315	77.7269	68.9861	65.395	69.7869	71.1299	74.8133	66.9544	61.2961	60.0902	71.3019	76.2117	71.5654	78.335	82.8448	93.6311	93.7016	81.2225	73.8503	67.9688	77.189	77.9891	80.8626	79.348	67.6534	57.0852	65.5112	75.6394	68.5525	67.127
67.3072	77.7788	89.1578	76.5104	57.9683	60.3481	61.3089	66.2647	69.2781	60.7949	57.76	75.8402	80.0183	65.6468	66.1504	63.2002	58.3058	72.5561	70.5675	59.0734	73.8041	72.6742	60.7555	62.5904	60.3959	66.5344	65.7667	71.6765	62.6296	57.8363	68.8492	65.6029	58.33	56.894	82.7962	84.7081	70.9451	69.6641	81.9991	84.389	77.7302	75.7128	85.706	77.6659	67.5602	66.9532	65.7232	67.609	71.3628	64.4136
61.0076	85.2335	96.8333	83.3443	65.7157	68.1766	74.2039	79.6688	65.6972	61.3169	66.0357	66.9528	82.1304	72.156	59.949	70.5143	77.8508	78.3552	62.9457	67.0118	73.7073	61.2262	63.209	63.308	52.3852	62.0979	57.1838	58.303	75.012	67.3631	69.2709	66.736	50.3333	62.0531	81.24	65.806	51.7578	56.8514	61.328	80.9068	68.1287	59.1591	68.592	66.2109	61.3844	66.1635	73.5076	64.1421	71.0567	61.1167
72.6183	91.7511	84.9578	86.3812	66.0449	64.9406	72.3345	74.4146	63.2967	60.3451	62.1192	64.3517	63.6281	65.3067	63.5755	69.4979	79.2916	73.4639	71.4331	80.3869	81.7476	63.9582	76.3095	72.1583	62.5924	71.7848	67.4698	58.5525	57.3377	74.7704	75.1416	74.2909	58.1002	66.4051	66.8176	66.3675	57.7284	65.0542	71.2046	76.369	70.9687	63.8651	63.3701	52.542	58.0653	59.3004	57.9959	58.1453	78.7504	57.8931
64.9663	79.4772	100.592	94.5619	72.72	63.4273	73.226	82.2038	76.993	64.1999	60.2627	64.042	54.0341	53.6604	57.7977	65.7335	75.0561	78.1871	81.4388	71.5724	70.8734	65.1587	70.7738	67.9112	61.4967	72.553	73.0372	60.3072	60.1013	63.1543	61.6394	58.6882	52.4535	55.1567	66.9452	76.5702	67.6318	84.1348	77.7079	70.001	75.6028	71.8479	69.0978	68.2501	66.7401	60.6995	57.1936	61.6955	65.7999	57.1013
66.6826	79.0591	95.2486	89.0879	76.8783	63.6886	74.5921	84.3913	69.1968	66.6952	61.2653	58.6028	61.2678	64.8577	61.9428	62.697	60.9822	48.4536	71.8279	72.852	74.2564	71.1299	74.0392	82.2178	63.2675	69.375	84.5627	74.1588	58.2549	63.0042	65.8352	66.3401	72.1704	67.4805	59.574	62.3585	66.9464	70.1573	71.8047	61.5326	76.7049	71.0945	68.9051	69.2244	65.2621	65.1065	59.1891	71.9292	84.7849	76.8401
75.1525	85.4502	93.2135	98.7143	81.6256	52.7733	61.8588	78.0155	70.6099	64.9414	65.8508	72.869	77.6013	82.8992	78.7035	76.7651	62.4392	26.5157	17.4023	77.4515	81.5338	60.7376	60.8392	76.6527	62.5994	65.9393	78.1125	76.7466	57.3212	67.5606	72.3238	81.1076	79.7764	76.1519	80.9182	64.2314	58.7586	74.8267	74.4459	69.0855	70.1355	62.1284	50.4015	64.1424	65.8846	71.3675	66.565	79.9087	86.2958	73.6198
75.9174	80.0213	95.7813	89.4281	68.1331	61.4066	69.4561	62.6468	72.5675	75.1075	66.0404	56.0467	77.7126	80.1125	73.8248	69.7726	35.4393	20.1122	42.8308	78.9653	81.3265	57.2879	52.0132	67.1621	75.3284	67.5807	59.0803	51.293	62.8238	75.1781	74.1264	75.8256	78.6516	67.6892	67.2912	66.2202	69.411	72.3016	75.4889	67.7737	66.2219	62.3431	50.9405	53.5157	69.5058	75.3739	64.0556	85.8575	73.8364	76.3995
70.3881	73.3904	84.6473	85.4781	74.1336	73.8859	77.1798	66.0359	76.9934	72.7276	59.5197	60.3593	78.9625	77.6418	83.5277	79.7293	41.316	6.32671	60.8796	66.0349	60.3402	59.2692	60.22	59.2475	63.214	55.0045	57.5588	55.5702	70.7231	70.0988	67.2931	64.4488	68.225	86.0749	60.9555	70.0935	73.7757	78.2585	75.5176	67.5167	72.0927	70.8109	65.7006	73.1316	76.7232	75.7826	73.3593	66.6898	66.4431	74.7066
71.5149	71.6797	81.0155	85.7243	84.4038	87.2657	76.2736	55.8137	70.8417	68.2426	66.7798	66.1283	66.6494	71.9916	78.1774	79.0801	58.8492	53.3225	60.5714	60.1406	61.7679	66.7843	60.4196	57.5874	60.1559	58.1978	70.8949	57.7091	61.1228	66.9467	77.3317	71.8429	69.6485	74.394	53.784	62.3231	72.4412	76.7414	70.2763	65.013	60.0097	72.0841	73.1708	71.1456	82.073	78.3484	64.0159	61.6779	51.3783	64.5193
62.016	70.0234	84.7956	96.4034	74.9752	75.1543	70.1962	64.1415	62.1092	63.6023	73.0071	56.9785	72.5992	78.2609	84.7271	83.3752	88.4344	68.0417	65.1352	73.2257	68.2987	67.0992	68.3821	56.4597	54.6383	56.0473	67.332	59.0882	67.8059	63.6571	69.5037	60.8825	61.4703	66.2053	64.4721	66.9612	81.7518	71.4526	62.3977	66.0048	68.8605	75.7835	62.6262	68.4314	69.649	66.3901	59.03	55.6614	48.0015	59.6663
73.1666	78.8167	79.7065	90.4749	70.9103	69.704	70.4035	68.66	59.1745	60.1037	67.8244	51.3722	73.626	68.5993	86.6006	83.9834	60.0801	66.0039	57.8512	72.0195	73.8866	66.9352	65.4244	54.7826	58.6068	52.3205	56.8763	61.7994	60.4915	63.3763	75.8718	66.0882	69.2478	72.1019	62.4092	67.1051	79.32	77.5028	71.1159	70.2988	74.7548	72.1591	59.2585	65.3144	63.3376	63.0816	63.5656	65.6102	57.9553	50.9502
82.1479	84.6874	87.3219	87.5132	60.2969	65.4585	72.6305	64.8126	61.0038	61.0875	58.5626	49.3657	62.1338	57.6672	58.3755	47.7618	59.468	68.1219	67.5824	78.3224	69.2459	67.9762	56.0239	68.7058	67.1473	59.2794	66.4169	69.4234	58.8664	49.8788	66.9209	71.9272	74.1637	60.9042	61.5276	57.8733	64.4876	65.7719	78.838	71.8156	62.9653	64.932	63.4099	62.7606	64.5063	63.9955	51.827	58.7152	60.5186	43.0643
81.3274	73.8365	69.0525	67.9958	60.5639	62.6804	68.2319	65.6583	61.9143	54.1055	58.5446	54.2497	62.2558	65.5691	56.5769	56.6328	67.8678	79.4636	71.4847	73.3961	59.7061	65.9759	67.6934	74.9575	67.0046	68.539	63.3373	61.1978	68.3123	57.4299	64.4842	61.6846	63.3097	57.5573	54.4862	60.5782	70.5984	63.11	68.7427	73.9031	61.7334	68.3883	73.7657	70.5066	59.009	61.0511	58.3068	62.2263	44.6057	47.0219
81.329	79.2135	65.9729	69.2621	62.0266	74.3346	80.9713	84.0457	66.3059	62.7258	66.8335	61.7598	67.5439	57.0477	54.735	63.088	70.4785	71.1277	73.2995	64.4703	69.3031	65.1509	80.0983	85.7328	69.1254	59.8535	54.8146	59.4722	81.1332	73.0756	64.9896	63.5646	56.5902	53.1134	65.8887	70.488	65.6843	57.0623	61.2969	68.0854	65.019	70.0409	72.1868	70.158	68.0537	65.7643	50.5513	48.171	42.3589	45.7702
76.52	64.9346	66.0701	59.2778	53.3195	59.4499	65.6318	69.7939	69.7077	71.1465	61.7668	57.8773	51.3326	52.5124	57.0774	59.0771	52.8189	61.1496	65.1229	60.1892	59.0033	66.7509	80.1175	86.9023	79.2864	55.2092	55.03	69.1219	74.6413	53.6378	44.9657	59.6791	73.3227	69.8582	70.018	73.6543	67.0645	65.4965	67.6768	67.7339	70.362	60.165	62.1568	61.6586	69.947	70.7987	62.8873	53.6701	48.0997	63.1732
77.7543	65.6038	56.722	61.2489	47.6034	57.8474	68.478	66.7391	75.5919	69.6961	39.2979	60.9214	68.4113	55.7917	62.74	68.6462	60.1413	63.6054	69.8193	70.9985	64.4419	62.834	72.4072	70.0182	72.7161	73.9863	61.4465	58.195	67.217	54.2726	44.4539	50.2761	68.2312	82.3913	67.088	60.2203	66.4146	68.8366	67.8484	62.0619	80.1193	73.1866	75.0958	66.6272	64.2486	57.4015	62.6088	56.048	51.9875	56.9885
71.2342	75.9902	73.6434	72.8196	50.5619	73.7002	57.1662	58.0608	64.6768	60.1169	64.1657	63.7309	53.7928	62.832	59.4772	56.9331	57.2317	65.0673	77.6171	63.7828	62.5971	64.747	70.8584	80.9429	72.5927	79.048	58.9146	50.9797	64.4236	57.3288	58.0506	59.3135	62.5523	82.2028	77.0094	86.7028	72.1857	67.62	66.2366	63.4267	64.5381	63.3172	78.1719	62.6661	64.2524	72.5566	60.5654	66.6319	60.5299	50.0326
79.1553	78.8629	86.9064	82.0079	64.2258	58.3617	51.1233	57.7869	53.9856	53.7955	63.8544	59.7695	51.5108	66.6093	63.6283	61.1721	66.2313	76.7561	80.6372	73.7655	60.835	75.2417	71.5308	79.6576	65.1098	75.1103	64.5822	61.524	83.4194	74.2108	72.245	71.9292	71.2115	74.8853	80.0603	77.968	73.2625	65.7115	69.3982	68.3459	69.4082	66.1536	60.0783	61.2123	64.7453	75.5242	57.9925	64.0227	62.5451	69.996
82.9564	75.7387	82.0463	76.8463	64.7701	62.8757	58.8907	64.5096	51.4617	60.5452	60.1873	71.1777	53.4131	59.8672	59.5473	67.7784	76.1489	72.7831	74.8666	74.3361	60.9323	66.3829	80.9988	75.6633	64.6588	61.9305	64.5479	67.4237	79.7777	69.2639	68.8128	69.3583	66.6468	75.9016	78.6752	77.5818	70.1426	69.7015	63.6184	63.7107	59.0203	63.6092	60.482	55.6414	57.9371	68.629	69.3141	76.083	76.026	60.9762
77.8182	75.3485	65.3726	59.8221	50.9797	54.1869	57.5471	76.0662	67.8026	68.8259	61.8745	73.8383	56.2747	48.2481	55.792	75.1256	74.8689	62.4482	54.6866	64.3504	51.8472	51.6579	75.7629	69.2175	54.8807	48.671	55.6358	57.596	67.0693	62.1908	74.0057	85.9568	65.3589	59.6383	71.0445	81.504	77.5665	69.1136	72.0537	68.3374	58.4697	56.7557	65.328	57.7334	60.0759	64.8091	72.4793	79.9793	77.6968	67.292
79.8104	75.6012	68.1753	69.8299	51.3355	60.1448	60.7628	70.7342	69.7625	73.0151	73.9095	69.1822	63.3667	60.6402	61.3953	65.8949	74.8173	66.9381	56.3299	64.3088	66.961	68.0438	75.1957	67.7674	59.9048	45.7445	44.4829	51.7459	49.411	56.0037	87.4433	86.4014	71.2534	74.8756	63.7626	81.7132	87.1775	81.83	87.6748	78.2307	66.7874	68.0417	66.892	65.6919	72.2723	67.1635	71.6827	78.3703	72.1266	61.4503
66.7513	74.5525	71.7958	72.6672	56.7219	54.2594	73.6416	75.7362	73.3916	71.3004	69.5371	60.7035	66.5059	73.3881	71.6189	79.4637	68.7742	64.7243	60.1737	67.7428	72.7364	62.9212	68.7495	70.5302	57.3728	56.8586	58.9883	51.4456	54.0582	60.1367	76.6073	68.5036	68.9719	57.7266	59.2455	63.1163	74.9343	67.8963	56.022	60.5118	57.452	62.1703	63.2908	76.8807	82.8452	76.6856	74.2779	85.7065	80.0943	60.6956
75.787	76.6565	84.8868	92.2931	66.8036	61.6125	65.4933	69.4459	63.0808	58.602	60.0342	67.3748	68.0742	75.2124	59.533	64.7271	71.9076	57.8834	54.339	50.0094	61.3653	69.4695	78.725	76.123	70.2235	54.8774	46.1412	47.4336	58.2254	60.7592	75.473	79.2914	70.0442	61.4987	62.6284	57.9648	65.8852	56.3088	51.6162	71.7402	72.6106	61.3467	71.9016	74.4931	78.4344	81.3047	83.0738	81.9866	82.0037	61.0426
77.9871	88.559	107.898	89.3473	65.1268	75.6218	76.5862	73.9273	60.992	56.5015	67.6168	68.9003	72.685	69.4479	60.5933	61.3182	61.5336	60.6616	63.62	50.7392	70.7835	58.7383	56.3942	61.3625	70.5985	67.8667	64.2903	60.1414	63.5842	67.2072	72.5471	73.4194	76.0555	60.8203	60.998	69.3572	73.5997	54.5756	64.2992	66.7122	57.548	68.1217	79.809	79.6667	89.8676	91.5698	89.9344	81.5764	78.7942	72.4014
77.6944	84.9219	94.115	89.6742	77.5047	76.8798	81.014	69.227	59.8534	71.8948	71.2104	69.6646	62.9832	65.6711	70.2112	67.0169	57.4066	53.1486	58.6971	44.265	56.9226	64.8146	64.1041	63.6277	70.3335	71.7973	64.2429	56.7441	68.5587	78.2514	63.5345	60.0332	65.9405	64.2172	57.0727	51.6392	64.5874	75.6586	84.6538	93.2781	81.5467	86.6868	80.6965	81.643	86.814	99.7753	84.6506	76.2858	60.007	73.1999
87.5135	81.9468	79.2725	86.0795	82.2024	73.5848	76.7468	73.6238	65.0219	68.3405	70.5202	66.3931	65.2608	77.3166	72.5614	63.8657	58.447	59.8634	58.9154	59.2936	60.2491	75.794	70.9761	60.1446	68.8745	68.1628	57.9404	50.6226	65.1894	54.7931	49.3989	58.7089	69.0887	76.9935	68.0167	54.9804	82.7396	87.867	88.4667	79.1715	78.9752	81.5485	61.9382	72.3536	70.2672	83.5401	78.7813	83.7682	71.0935	71.018
80.0673	80.6048	87.2059	83.9347	71.3367	63.4249	64.1105	62.3687	59.6351	63.8803	68.8494	56.6773	67.4813	70.1701	71.5096	59.7833	56.6617	65.0119	51.1093	54.3179	73.2056	61.534	63.7496	61.4307	70.3193	72.42	69.8983	59.0472	60.7955	63.2485	78.8885	61.6857	59.5338	80.2886	75.6226	67.0204	61.8559	68.4565	82.106	69.6755	65.9364	63.8036	59.9639	56.7605	61.6653	74.24	73.9184	68.3896	63.8054	65.6557
74.6344	83.1513	78.4101	74.3171	61.3795	63.3324	70.6464	71.265	62.9249	55.5939	61.8423	60.9577	74.6834	64.9841	55.9681	65.9593	75.3066	77.388	66.5011	64.5835	72.6864	60.6092	60.4881	72.9877	69.7717	57.5057	60.1523	64.1576	63.4368	68.8144	71.5	65.922	62.7397	65.6713	75.1332	81.9826	80.3664	85.7213	88.3948	70.0345	65.5319	64.1911	65.5546	63.8107	60.4018	63.0773	69.601	62.5376	73.177	66.2037
76.1529	71.4318	78.3267	82.1904	73.4592	69.9099	79.5486	77.7996	63.8576	56.2778	71.2726	75.9124	79.4212	82.2872	62.5414	68.6533	85.1055	84.8683	71.8534	61.9622	68.5773	74.285	68.518	66.5681	60.4211	75.8896	68.9007	69.1326	60.8818	70.4622	71.6861	71.1942	67.4508	68.5587	66.1018	73.3101	81.8568	72.0732	61.4291	79.0047	83.9556	77.1816	56.5372	61.3833	64.7534	57.5785	65.5196	64.951	79.7367	60.7495
70.0437	76.748	80.8447	81.1923	71.9788	75.4263	78.4266	66.0712	64.465	59.1137	77.3903	75.4551	68.7498	79.9233	73.4207	79.9213	89.0375	79.035	70.228	65.0487	66.24	79.4561	70.0069	64.2951	59.1383	72.1277	58.124	64.8921	72.2529	67.1792	60.1867	66.9245	63.5681	64.5833	76.0669	72.1981	72.347	72.1411	62.9796	84.9482	76.9183	72.4106	73.5687	63.1353	61.382	63.0201	68.6677	77.2048	78.52	56.6106
74.8103	83.8085	89.5657	82.4557	68.5824	68.1689	68.8117	61.3941	57.1295	57.4177	57.3806	55.9686	64	67.8308	66.5976	63.9168	75.2146	67.9945	63.8189	70.7086	63.3076	67.7525	75.1528	77.8636	69.2137	62.5421	71.8367	62.1289	79.5321	77.4972	72.4379	66.9966	59.52	66.3535	80.4902	72.6721	77.6331	79.5061	74.9451	72.9573	71.0606	77.5538	69.0496	77.9387	80.7506	79.5409	73.5626	60.8729	83.6827	70.1
74.3791	81.2181	87.093	81.9633	60.0467	63.1553	63.7926	65.4073	65.2456	65.4356	55.8055	55.0068	66.2064	63.4753	59.1524	67.8834	80.0329	65.537	71.3528	84.08	76.4268	66.7213	57.7051	69.8584	57.254	58.8775	82.2459	71.9515	79.9355	61.1213	59.6547	65.9527	55.2356	65.6596	61.4009	55.8477	78.2377	83.8406	85.4344	72.47	69.8392	76.1698	68.4839	76.9369	88.7281	82.9893	54.33	47.3203	74.9022	70.1333
70.6483	82.4903	78.5244	69.1287	63.3789	73.5995	66.8685	65.6422	59.3492	63.5455	56.9082	64.1301	61.4779	71.4992	52.0248	62.8171	78.6237	67.7796	72.9336	83.1906	80.9081	62.49	60.2641	71.4546	64.2705	65.8639	62.1031	73.4136	72.7913	71.1951	71.2707	63.2714	71.1151	77.2706	60.5401	66.3645	76.0335	70.5408	71.1924	78.6847	60.6923	76.0045	75.5092	74.7812	77.4547	82.2943	67.8248	68.2645	67.1007	61.9837
69.5042	80.36	71.2596	82.4888	72.4838	74.4755	69.3434	64.3856	64.318	65.9483	64.978	60.4216	68.8246	60.2855	53.8539	67.8386	74.206	65.7754	68.4893	74.219	75.5814	54.4973	57.3731	64.9472	60.8773	56.4975	72.5722	83.7876	75.1157	64.2608	59.078	50.2605	60.3764	65.8211	65.6941	84.2026	81.1984	76.4149	74.2109	84.5702	63.2582	68.9224	72.5114	60.5174	71.0686	82.4764	60.6699	69.9348	72.911	72.5959
75.5916	83.5086	65.2911	82.1153	65.8252	55.9204	59.5283	63.2406	66.4222	64.158	63.5123	62.5235	63.8637	60.9976	57.3555	72.5666	60.4678	59.6032	67.9287	73.1718	65.2254	54.5267	54.9917	59.8883	76.2155	69.9239	83.88	82.6099	65.4496	50.1549	40.7345	49.509	56.1353	52.4505	54.8492	67.2714	80.1277	76.9382	63.9259	78.8845	77.3383	77.4717	74.4362	60.034	68.9333	60.076	57.7717	67.7829	82.8377	75.9012
71.8575	78.1292	80.4341	92.474	71.3699	63.0426	52.4951	49.3334	59.0533	68.1462	60.0473	55.3204	66.0162	66.3308	67.0921	75.1266	66.3456	62.3308	67.675	70.5389	65.112	63.599	78.6297	89.076	86.563	79.4587	69.4447	66.2765	52.525	62.7834	60.008	64.0024	68.1298	59.977	56.2216	72.7441	82.1616	62.0271	57.4666	60.4492	72.9387	75.6057	70.3904	59.2161	57.555	62.5447	67.7267	73.4984	90.5144	62.6821
67.2725	79.4049	85.3117	92.1978	69.337	63.9596	64.411	54.6346	53.5676	68.6896	73.4733	67.5274	73.2589	62.766	56.2498	51.8233	60.6612	66.584	65.2381	70.1045	76.72	67.1392	79.1125	81.5872	77.553	67.3942	64.6775	61.6391	51.1043	61.8805	70.4087	65.2023	56.1024	53.9479	62.3192	63.0541	74.8939	75.3213	72.9344	61.0555	88.2417	80.4803	53.4872	62.4009	80.3297	85.2619	85.342	83.9681	75.5356	67.5029
66.9573	79.141	81.5586	74.9323	64.9265	62.6269	54.4359	59.2098	71.6563	64.1403	71.7432	69.9692	70.7188	56.0799	43.8215	42.9048	58.4117	67.6727	64.6312	67.9224	89.8281	78.3345	72.2225	76.4724	75.6429	71.6665	70.5403	74.2317	65.5754	66.3079	65.9409	56.9085	57.3659	59.2285	56.0454	51.845	64.1047	66.9476	76.4374	63.9373	74.3271	74.0782	53.8847	61.4286	76.3294	80.0638	71.3096	85.1086	86.8773	72.4024
78.015	76.1393	72.1513	73.5967	64.1342	66.1869	67.5611	75.3488	76.4839	61.4286	68.1629	70.9463	75.4114	63.2851	55.987	61.9101	71.5374	77.2032	75.9279	71.2574	80.2892	92.2587	74.3215	77.8851	65.9558	77.0426	93.7293	74.3885	75.7027	70.8154	58.707	53.141	54.4073	56.9253	66.2432	53.6389	45.1055	64.9324	67.0315	48.1934	57.7407	54.1361	64.0092	61.487	69.0371	79.2839	66.4715	74.414	72.452	66.7924
78.5165	72.3013	68.7755	68.801	53.1362	67.1962	72.963	80.1556	75.229	59.9094	64.2883	64.1791	47.7726	61.2897	59.8238	73.5151	75.4114	69.1066	72.7217	70.5368	62.7626	74.8012	72.9075	77.3966	67.3891	76.8057	90.2142	77.506	79.3803	79.4363	61.9736	62.9425	57.3789	66.509	59.2103	65.9743	59.904	60.6493	73.1663	66.883	61.9359	67.6652	73.7759	68.9579	73.5119	78.4426	69.301	70.2255	74.5022	64.0421
71.2466	85.1212	83.5259	84.245	65.7412	61.9546	68.8308	71.3026	70.589	63.4614	71.4108	72.3658	65.661	63.5626	61.9496	62.959	56.696	64.6974	72.2336	74.0494	63.0075	57.227	75.1962	72.7798	75.9744	65.1397	80.5431	77.4993	81.3597	79.4751	74.2299	70.6219	70.8574	66.1154	58.8356	72.184	68.6649	63.2833	65.7071	81.7048	73.0018	74.2611	55.8338	62.2697	81.9482	77.0174	79.4606	71.2464	66.4246	52.6218
62.63	94.7754	87.6238	86.2836	73.5979	76.5639	68.4738	71.6532	78.015	65.5094	63.9814	74.8474	69.3341	75.6311	75.6657	70.3202	65.4422	73.3994	72.0767	74.7249	83.8348	68.4804	68.7388	54.3821	71.7144	58.9845	55.9921	59.1284	65.2273	63.4557	62.6371	68.54	80.128	67.2003	60.0123	69.752	65.0596	64.0068	63.555	69.0519	74.3934	70.7501	65.7149	54.7976	68.6314	65.9871	72.4923	63.2343	68.0391	61.0339
71.8099	80.7986	85.4919	92.2269	75.7988	71.8223	57.7707	64.1061	68.8642	55.5465	55.9794	70.6545	64.1809	75.4735	68.1873	72.2996	71.0861	73.6797	81.219	66.7285	72.0105	70.9149	70.7796	66.8625	52.9412	55.7845	56.227	57.9792	58.2133	67.8297	72.068	60.8576	62.2789	61.1656	75.8112	69.6443	54.3156	65.2946	63.1768	54.8368	65.3852	70.6627	65.8315	62.6566	63.4434	72.9157	69.7833	70.7829	68.6308	66.4101
81.887	87.0673	87.4145	85.5628	72.5728	64.2571	52.9899	57.4897	81.488	75.9269	69.2291	71.2732	80.5511	72.6991	60.9044	58.1775	55.5778	60.0989	57.6295	67.4879	75.2439	72.8558	72.0566	72.9463	56.2193	63.9427	57.2448	77.9633	69.4281	71.217	82.9893	65.3011	61.9841	69.1023	80.982	64.0197	50.0457	40.7449	55.7001	51.6666	47.4409	55.8699	56.2504	71.0318	68.766	80.492	73.5518	73.7784	71.9395	68.2631
77.7597	78.1141	88.2682	74.9716	61.9492	56.1181	54.2708	54.9837	67.5354	70.7199	67.3364	68.7555	78.5199	73.5909	62.6121	58.7011	63.131	67.6692	72.1619	83.1768	84.6305	73.6194	71.1944	81.6076	65.446	59.9124	72.4172	84.9956	75.3142	55.4228	60.9727	66.2162	70.6666	79.989	74.5499	61.2859	49.7105	42.8381	54.5843	45.5815	55.7776	58.3498	65.2408	78.9802	73.4155	74.6593	65.2168	70.0529	69.1827	73.9481
56.3185	43.1222	63.6782	76.2194	60.6327	48.8667	46.3458	64.5326	62.5321	60.7892	65.7449	72.648	79.1072	78.1591	60.8901	51.691	58.2922	78.3226	76.2882	67.7035	70.8895	71.592	70.5693	68.4444	72.8297	69.6335	73.872	70.2888	68.1038	62.6024	71.0715	72.1832	57.7163	62.2616	63.9734	59.5754	48.9379	54.4314	64.6288	46.4863	54.5421	59.9129	57.4923	75.2837	67.7626	57.8757	59.5115	66.5307	64.3274	72.7992
66.736	58.6005	59.2674	62.5289	56.0011	55.302	50.0077	70.9518	67.8393	56.2475	53.087	71.138	73.2259	68.4905	61.5474	46.8689	60.9787	67.4104	70.7495	65.1384	73.1669	73.0738	83.2936	75.8344	74.7892	61.1999	62.2126	56.2521	50.1575	53.8633	68.2964	65.0579	71.0651	61.1109	67.75	63.2139	65.871	80.3729	77.419	77.0479	61.969	71.6245	70.7688	60.6135	57.0475	76.4242	76.857	75.9862	62.9312	62.6669
64.2599	68.1034	66.4047	76.1039	65.6237	65.8915	57.0343	67.5306	75.4627	67.2008	60.7904	59.3342	60.3037	59.9434	60.4212	48.8843	54.4409	75.1034	68.856	59.8128	63.412	46.2854	71.4169	64.6965	59.9735	57.8251	62.9963	63.6831	66.0046	70.8742	63.6201	63.5685	75.3035	64.9798	58.9647	63.0003	78.0376	86.2177	76.5357	71.2491	64.5098	72.2342	78.8007	62.0279	66.8831	82.6857	66.9588	57.7013	63.3964	67.9012
59.757	76.1672	72.0426	69.946	69.6789	69.4734	69.9725	75.348	75.3272	68.3086	62.339	55.6168	58.8229	64.4512	59.8455	53.3608	52.6551	59.109	64.3809	71.3392	64.5164	52.9178	64.3623	72.3694	80.8318	69.7843	60.0951	58.8963	74.6241	77.7982	76.5178	69.859	63.0445	72.0861	59.0753	68.5318	71.1662	66.3738	73.589	66.5051	67.5987	58.5524	60.8649	74.8048	73.1658	85.8832	71.9904	73.7317	73.7246	69.5076
69.219	62.3252	73.2314	71.3743	70.1219	67.1759	70.6079	77.6858	79.2348	66.7362	60.6807	62.8428	55.1503	59.2689	60.3994	57.922	63.3059	70.3922	79.7228	80.987	68.1389	78.9449	63.6289	55.5821	66.6005	64.9772	59.8535	63.8067	76.3255	75.8789	71.7246	52.0973	56.1899	80.7183	68.0291	65.1291	56.3233	52.8087	55.9567	53.9216	69.425	81.9448	62.3381	60.7516	66.8352	72.1236	71.2578	78.2506	75.532	58.9821
68.6151	69.8924	77.413	71.723	64.1095	76.3029	83.527	70.4968	73.575	56.8638	65.8801	68.3112	71.9652	55.2601	63.9732	55.4362	82.7252	84.2053	82.0302	73.8014	68.6153	69.6177	49.3231	54.6121	76.3929	67.692	59.7024	66.7449	69.2194	60.5495	60.8581	56.9772	65.0234	71.2148	75.4989	67.5921	65.1949	58.6313	62.7976	60.9117	75.4123	75.1545	72.3219	57.6312	63.1043	65.6079	62.3917	64.5872	72.2934	67.2963
77.1606	69.543	62.3086	71.5012	68.4595	69.6892	76.5711	69.1957	59.5483	54.9143	74.6328	75.0945	87.7315	69.7223	64.5997	64.5868	62.7588	78.6908	80.7965	61.3667	66.7568	53.7565	57.5873	62.2312	68.3171	65.5582	66.1456	60.39	59.3667	58.4384	59.6974	63.4164	71.2805	70.8947	75.2435	69.2267	56.1645	61.128	57.3823	59.1918	70.5202	77.9021	80.9423	66.8378	61.4597	57.3192	69.5357	57.4409	70.2157	62.3202
79.5273	65.998	66.8465	73.2094	63.2619	62.1337	67.9049	67.3486	67.7932	72.8212	83.1435	79.1103	81.1016	72.6179	71.6598	77.1816	76.1753	75.2726	65.9257	56.8877	54.8866	71.5597	59.1315	58.7238	58.9363	64.9306	55.2158	59.6117	55.7156	55.8554	65.833	54.9929	65.2459	65.6875	62.7767	61.3153	49.4277	64.9078	56.2427	68.2651	73.0367	87.699	78.2954	65.2217	64.3499	61.6736	70.4493	66.7455	62.9511	54.9854
67.3665	60.033	79.9831	80.7341	65.3989	66.79	78.5662	73.9952	63.8236	62.1199	67.3732	61.9422	61.9231	61.1282	72.8438	83.6427	78.0691	72.1163	62.1964	56.2345	56.2094	69.0394	61.9744	56.3675	61.8974	70.0149	56.6184	60.8417	60.5071	62.4707	60.624	44.0631	52.9784	70.6513	71.1866	46.6086	42.9183	53.6976	58.8931	73.2945	72.4434	72.1189	83.7563	72.2422	75.3503	74.2841	73.8015	68.2321	71.1583	56.4311
71.5841	74.961	85.3991	89.2915	68.2119	71.3581	71.2891	65.4582	71.5501	64.642	58.3698	66.3195	55.6279	52.843	64.5816	68.0229	67.8959	65.474	73.6729	65.3279	64.2593	64.4609	51.4739	55.3745	65.2564	67.8946	54.8006	50.1896	69.7397	69.5441	61.6357	55.7192	57.5512	62.109	56.21	46.2595	52.7973	51.0364	65.6926	69.7857	73.6669	67.2775	76.9878	60.7041	72.0018	70.6298	78.5347	66.8382	61.2408	65.0717
59.0596	72.6197	74.6285	81.583	70.1702	72.1562	68.3924	62.9954	68.4372	67.6263	68.22	60.6345	60.0843	52.7797	59.2628	57.5952	61.7508	52.0487	60.2416	62.6645	58.9922	59.1671	79.2699	64.5737	67.8782	82.9454	55.8865	46.1491	57.7623	69.1189	64.423	54.7071	57.8551	64.5565	65.168	50.6855	59.7661	48.1968	63.4381	72.6885	70.8144	68.107	72.4751	77.4333	65.3862	72.0154	81.5203	79.0851	71.7394	77.4096
58.2703	71.7238	81.5493	76.7156	67.8525	61.4503	60.3918	62.1959	61.6345	57.0379	63.1709	58.7447	68.1198	63.4292	66.1203	62.6103	64.801	62.2115	75.0326	68.2272	80.8625	82.5122	71.6466	63.4204	67.4145	66.8339	63.5443	58.1197	56.144	59.9576	47.1905	49.4836	59.5494	72.006	63.8646	46.523	50.654	43.2879	62.4423	74.8659	70.7881	69.0458	67.5712	80.868	63.6271	61.9785	58.5494	54.2952	58.7349	63.5348
68.1765	72.8312	66.5006	70.8734	66.9469	57.8034	53.2638	62.5955	73.5713	63.166	75.0073	68.5562	75.1206	73.8352	68.7904	74.1022	71.2493	55.2069	66.5784	79.4364	65.1334	66.2742	64.2355	53.1522	59.7931	65.362	59.6057	66.2295	65.5678	75.557	63.4692	54.0916	66.0699	72.8031	65.6566	46.5601	38.9174	50.4015	66.4767	61.3722	67.0395	65.8811	64.5903	71.1801	66.4849	60.1799	59.182	62.7685	72.6531	74.8469
62.4078	74.4602	68.5838	69.7486	63.9856	57.6447	60.5894	74.4517	73.2247	69.9366	83.0784	79.4106	75.4478	63.3582	64.6464	73.7393	63.9114	52.6386	66.5533	75.6752	58.5902	57.4952	59.9638	58.1104	64.3811	59.2364	60.7017	53.9017	72.3659	67.1231	50.6531	54.3387	67.0401	76.5272	53.9093	52.9963	44.1492	53.0395	59.422	54.1873	71.8199	69.5483	57.5884	64.9276	65.5272	64.5949	67.1243	62.0278	64.3145	76.6713
66.0439	65.5501	72.1749	79.997	72.2025	69.465	73.0676	71.4454	76.172	85.9275	84.9644	77.9613	72.2249	62.9158	64.2842	67.7649	63.9407	64.032	67.2405	65.126	69.4226	56.9974	55.7073	59.848	64.2547	47.6718	52.3494	71.1455	69.5694	50.6301	52.7634	68.421	66.6388	75.2663	72.4327	65.2323	65.3332	57.8339	68.2019	66.4308	71.1592	73.1796	64.9108	62.394	60.8774	79.53	85.0862	73.8946	65.6673	63.365
70.5524	63.0466	73.5722	69.6355	57.5992	59.587	68.4208	72.9177	76.0234	77.2657	70.6692	83.8762	75.6283	67.674	74.7291	81.3368	65.4254	70.6919	67.8306	67.7968	70.0302	63.0909	73.3144	67.5125	65.1808	60.8358	56.6261	72.3435	71.8561	61.2541	55.8395	54.1564	57.1756	55.1296	68.0199	60.633	68.9687	77.7282	71.2993	69.6826	67.7985	59.3219	61.9405	64.919	68.7687	74.6683	75.2951	72.8918	61.8721	65.4755
68.7907	60.5864	61.6765	57.1596	62.572	61.879	67.3488	66.4066	62.6192	58.7509	75.8215	83.6302	76.6066	75.0368	65.1131	77.2509	67.7417	72.4461	63.5007	63.2329	56.3371	58.7671	66.7933	70.595	66.6541	68.3194	65.7447	71.0961	70.6207	65.7768	64.4127	57.3708	56.3708	56.9038	69.0415	63.4548	55.6639	71.3981	53.3375	58.2423	59.7733	70.8354	72.9445	78.7559	82.7522	77.6064	89.3274	66.2546	53.6943	70.2462
70.9501	64.1116	80.6828	68.3865	76.8052	81.8872	73.5358	63.7769	61.394	64.2175	77.4198	77.3088	76.1533	78.145	76.8534	75.7979	73.7885	74.82	71.0804	64.8667	66.1788	65.1759	60.2292	72.6284	72.1722	68.49	66.0596	66.2835	67.0628	50.7902	54.8857	45.2223	48.4935	66.459	76.1306	60.7804	62.2616	68.4773	55.2024	50.6258	61.014	58.463	64.1737	76.749	89.7448	78.4207	81.6288	70.5767	64.9724	76.1718
69.0443	64.627	65.8211	72.6706	75.7362	81.0608	69.0477	67.4899	61.9301	55.0669	53.3176	72.2689	80.5505	84.0193	81.8083	74.3385	68.7155	75.1614	68.4751	55.7832	61.0526	59.0126	52.5786	71.1422	73.3	72.9177	75.7573	65.5952	60.1626	69.2755	69.163	64.4687	67.8429	71.0648	57.6936	72.6439	74.9667	75.8232	58.4065	56.9393	66.4842	69.2253	71.8138	74.4981	71.5374	79.4537	77.6019	71.8652	67.6376	74.1357
57.5181	61.4692	57.7112	60.4695	64.996	72.2292	65.8859	66.1216	65.5008	57.8898	49.2774	64.8505	69.0624	85.1426	82.6975	67.7926	68.9167	77.3717	75.2955	59.6289	57.4111	62.5896	58.9426	71.5216	78.0323	68.5491	74.2439	74.8704	63.9518	68.9515	70.9536	70.429	86.1425	80.3331	60.8254	77.3738	71.523	66.9181	58.4019	55.8809	70.9152	70.8253	68.8775	77.9243	76.864	74.9472	64.098	57.133	57.5685	55.695
60.4335	67.4088	66.9814	60.3837	64.8657	68.0604	67.0504	77.776	76.2042	63.5215	52.8357	66.4549	79.6804	85.2623	67.564	58.216	69.8823	72.3307	66.3069	62.2825	60.3445	67.0747	65.1344	64.823	61.6904	57.6686	58.3025	79.7082	72.5623	75.279	74.6078	74.2579	77.0062	71.934	66.7082	66.9762	64.1409	73.9145	60.5266	72.989	80.1703	84.687	85.0064	84.418	90.7669	67.2534	77.0134	70.3422	63.3966	58.7168
62.0968	79.6617	73.7251	61.406	59.0665	66.3866	69.4246	83.6194	76.6264	76.7273	60.5039	67.0282	77.9307	72.6447	71.253	70.1112	62.6988	74.547	69.4157	70.2751	68.723	66.2652	66.7886	65.0916	60.5424	61.8811	72.0898	71.9556	74.2043	66.4472	57.668	64.6182	73.9987	73.9803	69.3711	69.4438	65.2214	70.3619	66.1238	71.596	62.2327	75.9452	88.524	80.2214	67.7869	66.8023	70.043	55.5627	52.1352	67.6775
61.6543	75.5928	77.4202	68.9099	57.9908	60.0673	57.2535	77.1717	75.9987	72.1117	62.7574	70.9533	78.4182	75.6898	61.3976	65.524	64.1758	61.7716	58.8509	63.8686	71.6525	64.7812	72.8484	73.1053	64.3319	64.5246	70.5025	71.9842	67.0344	55.6346	53.3886	70.4936	80.4852	75.8252	68.3192	79.3503	71.2548	70.5682	69.0576	67.653	64.9847	63.679	62.0168	67.6244	61.6095	66.4244	77.4271	78.6872	63.6543	70.2409
64.3633	77.4577	74.7086	77.0064	61.8636	62.7797	63.7746	72.8423	74.7533	73.675	63.7007	65.38	60.236	64.3594	68.6877	71.0185	74.1378	65.8873	57.1135	53.4587	66.9568	58.7724	61.9764	61.2364	65.0866	61.8435	61.4633	61.7186	64.6249	63.6139	76.8607	81.628	74.2835	68.1327	76.8259	84.9595	67.5193	71.1914	61.4357	68.681	73.3897	73.4987	60.3203	66.8495	67.1809	68.216	76.5813	77.2777	70.7952	65.0776
70.9585	67.3582	69.5783	67.5006	66.1427	69.4825	61.2121	61.3052	63.7666	79.5684	78.507	73.5444	58.7693	61.2533	66.87	64.0917	65.2876	63.3889	51.8561	57.9668	63.4148	59.9702	62.0976	64.9352	63.7747	62.388	60.9768	63.7479	71.9684	65.5241	69.9039	63.1348	53.9017	63.9413	80.5876	65.3172	54.4346	75.5042	67.2226	72.1522	89.3464	72.1145	65.0525	63.0019	68.0922	73.2877	76.2108	75.4228	65.3219	72.9885
65.5168	70.8885	72.9683	61.8313	66.8549	54.8197	60.0974	59.6305	67.3625	71.7669	71.9412	73.5492	72.7547	70.5649	61.6071	60.2462	68.396	73.1048	55.6686	49.999	52.7816	62.8496	61.6078	63.2945	64.4044	61.1705	74.3403	80.6057	70.2021	60.076	74.1994	72.8556	62.6056	52.5437	74.1022	67.3233	55.3985	81.5819	83.108	73.9059	85.6872	74.0263	76.1982	69.5743	68.4506	70.4737	70.8935	66.5654	72.1402	91.6372
57.3064	70.9533	58.3666	58.5231	61.5978	51.0986	58.669	81.1964	74.9405	80.6853	72.6786	73.8355	67.3591	66.2316	59.2038	72.3122	68.9752	63.0786	59.1093	53.6495	66.315	71.517	68.5461	75.2425	75.809	59.4343	73.034	67.309	59.6182	53.2448	61.9787	70.7535	66.4114	72.2514	73.0455	65.8815	64.7991	76.5068	77.461	73.7697	85.5773	68.6574	64.0822	71.3311	63.679	58.0038	62.168	62.0446	75.2721	86.8046
62.7627	77.0792	59.7673	60.5943	72.3386	75.6396	68.3474	78.8252	68.1918	62.0129	55.8298	54.8206	70.6202	79.4242	71.9362	81.3147	69.3421	71.2594	76.4677	70.9214	83.9094	78.2856	62.2288	69.8326	69.5381	62.4114	62.6251	53.6586	56.7022	66.0464	69.5035	70.6082	73.0704	85.4677	80.5551	69.5999	65.7011	67.3887	73.4554	76.0952	79.1545	62.0667	59.668	72.5082	57.7541	38.0175	56.315	70.1131	87.3229	71.2177
62.7799	71.6746	61.4121	55.8388	69.8641	69.8421	57.1256	61.4484	73.074	53.1076	50.5846	56.3993	67.0948	83.7637	85.0892	83.6124	69.8136	54.2243	64.0763	59.9801	64.127	63.0211	61.8362	61.8608	60.1681	65.2716	67.8353	59.1003	56.6347	61.9476	56.6485	60.6199	71.3164	76.3884	77.1067	75.2532	59.8071	68.0084	78.0572	79.0357	67.6325	57.4733	71.5551	75.9226	70.7632	56.1081	63.8289	61.0601	68.7602	69.425
59.6856	63.5661	56.0381	52.7193	70.4801	65.3129	44.0084	54.2131	49.6882	62.1102	64.5013	65.2623	69.6952	78.838	84.9045	63.449	63.5411	65.0631	57.8187	53.7664	50.4453	50.1416	66.9045	78.2547	54.5422	59.4869	64.7013	65.7777	63.6961	51.2703	59.9087	62.0314	69.523	69.8883	81.5601	68.4078	67.0067	76.3764	74.6829	77.6379	74.4567	65.4531	60.6316	65.2981	72.9075	59.7089	63.0504	73.6612	71.0174	76.8141
62.6151	73.284	65.3687	68.3392	71.1195	76.022	60.3245	59.3182	65.0335	56.848	68.4422	65.8418	62.27	67.5056	67.4488	67.2869	62.4717	66.8962	57.837	58.0565	53.6742	63.5582	81.2206	72.0223	59.5227	63.5298	62.1089	60.4991	71.0352	60.2122	57.488	65.8857	64.4995	71.6385	72.3535	69.6123	59.1716	66.0388	62.5506	64.2707	70.0083	66.4743	63.3013	62.2077	71.2907	67.299	68.9102	79.8164	67.0632	64.931
62.9361	56.3272	59.7832	61.1099	60.7598	67.0259	64.9143	62.7795	68.2659	55.1629	54.0041	49.3312	55.0035	56.3922	80.7583	77.8282	76.614	65.9811	51.6763	51.3334	55.1158	68.496	83.0223	63.2718	68.0419	68.9254	66.0626	65.42	61.4144	55.2547	61.9149	56.6121	65.321	61.2755	62.2297	74.2934	81.7059	76.5922	67.9596	55.4985	63.3617	57.2879	71.9645	60.4902	58.6086	77.4533	76.0985	72.7078	59.991	58.0778
70.029	64.3622	65.8635	78.0466	80.0573	61.3077	59.5756	68.821	65.1991	59.1755	59.1049	64.989	68.0275	62.8651	69.9519	67.8992	59.817	65.179	61.9321	55.5472	67.6586	71.2001	68.6887	64.2511	69.85	57.2029	67.4617	78.96	69.7133	64.6336	68.8002	57.7271	60.1264	58.3526	68.272	71.9103	82.3111	80.0839	68.6495	55.4413	73.6032	86.7115	81.4993	71.4188	64.7487	72.7912	79.9407	67.69	56.3841	57.6886
58.3518	62.9288	64.5785	80.9928	71.8147	60.2057	83.3196	75.3209	65.2955	66.8352	76.6936	75.2746	74.7261	76.5639	71.4783	65.6857	60.9836	66.4398	58.29	65.2879	65.3842	54.4757	66.0426	69.7534	66.448	75.2066	67.1039	62.0332	65.4236	66.317	78.6804	81.2057	55.5141	57.6845	67.6151	71.0428	69.1593	70.3731	66.1017	59.6527	71.7475	77.028	76.0073	75.8029	70.2191	65.9776	75.7421	77.1888	65.7334	55.3823
61.3108	58.4808	51.8611	65.3743	64.4522	75.0072	93.1233	81.5812	67.1672	67.3874	71.607	66.4758	71.5687	61.0153	68.5083	68.646	83.9807	74.5576	59.622	52.2251	72.5404	59.2909	63.9605	60.1325	56.8093	60.7864	63.1298	70.6681	77.2079	69.7195	76.9373	79.9141	66.5948	65.5995	64.5097	65.3084	79.3055	78.2078	60.6677	63.776	68.5604	73.8074	81.1907	72.3953	66.054	72.696	79.5913	77.5856	56.8559	57.8452
63.2063	63.4612	65.7494	62.204	64.3137	63.4253	78.6175	86.1938	82.5926	75.4079	68.2282	67.411	71.0377	65.386	64.6878	73.7387	75.4268	65.4124	65.4616	73.5191	69.2483	49.0932	60.6944	59.3168	54.9719	55.0322	68.8392	78.3543	61.6919	51.1452	59.7468	64.9502	61.1933	76.7863	83.586	68.4677	79.6373	83.5488	63.5756	65.1003	77.3634	74.1942	68.8543	74.2318	74.9023	72.3775	84.4341	82.858	61.2204	65.1119
53.9863	52.9183	67.9572	69.3385	71.2138	69.7481	71.6392	73.008	81.7483	78.974	69.2049	63.2688	69.3561	71.6467	60.2054	73.3797	72.8984	64.5387	57.7661	72.6107	68.1607	49.6852	53.3598	55.3899	43.3566	58.0865	53.8292	58.9156	55.6809	55.4892	59.3346	67.8613	71.1943	72.4263	67.4054	69.426	74.7056	77.1829	65.4853	65.8218	77.009	77.9186	70.1279	74.8741	67.6867	69.3822	81.0989	84.3117	61.565	61.6788
66.9019	62.6561	80.3516	77.6316	68.5269	68.3705	59.3236	65.8821	76.3708	67.2408	64.6834	74.3509	75.2972	69.5257	65.9185	68.5935	81.9011	83.4271	88.6365	83.0296	70.6824	55.7828	58.0386	56.1608	50.1059	62.807	68.4742	69.8796	65.3646	61.2192	65.7671	56.1287	67.7612	70.9807	75.9102	80.2518	89.2374	77.3381	72.0874	71.3331	75.5875	78.3616	73.6464	73.537	66.1036	68.4782	59.8875	69.681	63.3903	54.6709
72.3517	74.7535	74.7825	67.596	66.9437	73.7011	68.9694	65.0845	60.219	64.4221	70.412	60.9994	63.6675	68.28	70.9966	73.7041	65.137	73.222	78.8836	79.2244	88.4825	75.2631	63.3331	63.6889	60.9626	63.8434	68.3267	64.4181	64.8349	69.3337	80.1334	72.0311	72.9896	72.6957	81.6389	92.133	77.7323	71.5669	66.4852	78.0438	66.3309	67.2595	59.2615	71.2566	62.5374	64.9835	55.5025	68.8808	64.2895	62.655
57.6858	70.3072	70.096	62.7273	69.2028	71.4666	68.955	61.8278	68.6152	64.3323	64.7345	66.2808	61.4666	70.376	66.4464	74.7495	64.5212	68.8147	69.9014	58.8599	74.2628	71.8906	71.1401	68.2114	70.5374	74.6389	70.3011	50.5512	60.8795	65.6933	66.0547	72.3408	60.0155	54.0146	70.7219	79.5506	74.9293	71.6875	64.012	76.8744	67.0602	65.9669	72.158	85.2728	76.9515	71.8123	65.6776	75.29	58.7005	57.7039
65.687	66.9351	64.7295	64.6702	81.3188	76.477	67.8294	76.6451	79.385	71.8474	68.9001	77.8703	79.6585	64.687	51.4955	70.9501	69.9255	69.4792	60.7924	48.7042	55.0979	65.3544	68.7117	69.0012	65.3891	65.808	63.3951	53.3949	55.1914	64.0055	69.4969	66.2986	70.9371	50.1314	55.2455	70.4673	73.217	71.5617	73.1958	73.8287	57.122	56.4386	70.5972	79.8343	84.9957	79.1852	71.4922	69.388	51.6758	46.138
59.9714	63.1722	74.3183	78.9221	84.9333	73.0575	67.6271	65.0198	65.2185	78.8453	67.5354	65.0799	73.1429	64.2095	58.5487	63.0518	55.032	53.5961	56.5338	59.1987	52.9527	62.522	70.9368	58.3148	64.6575	56.62	56.5968	55.6193	63.5708	62.0446	72.1374	75.4027	63.4763	57.8574	57.3682	65.9593	62.8353	65.5628	81.4306	83.9372	80.8963	64.5536	62.9995	76.0409	84.6952	65.7481	69.7758	68.1417	70.6045	65.3184
74.1772	59.9262	68.6264	83.5654	77.2778	76.3292	73.5302	59.9898	56.7743	76.455	75.0673	65.8621	53.3314	60.1576	62.023	72.3215	63.3492	59.9185	64.8533	64.2128	55.7755	57.8571	65.9685	62.5883	61.9788	59.0353	72.146	64.1207	73.9628	73.7899	66.5531	79.6633	70.7764	75.6933	54.3553	75.7647	63.6378	66.0905	81.0964	80.3736	80.4625	71.3767	64.6366	60.9485	64.1944	53.322	63.4908	63.7658	62.5305	64.3278
78.0618	66.6303	68.3469	65.8987	65.8789	73.627	68.3397	67.0892	69.6335	73.8893	56.2169	55.9346	58.0615	68.6241	72.0135	75.5244	69.5124	59.3256	65.9089	63.7099	71.2531	64.7155	63.6719	60.8716	57.6998	59.3876	59.1983	69.3292	76.2025	74.9474	64.8765	78.0843	80.8206	84.682	77.552	87.9691	74.2135	80.1982	78.1288	78.7793	75.6152	69.8425	70.151	65.6292	69.0014	59.9156	55.9235	63.811	76.9164	71.1768
81.2948	73.3453	79.0739	63.1771	76.3904	82.1547	69.1716	62.534	70.9808	61.3959	51.0285	68.5442	82.3395	73.504	65.0328	77.9656	81.1334	71.6057	74.3012	67.4042	72.5016	73.247	75.5062	68.2461	61.9604	60.4862	67.447	72.4122	77.2987	74.2809	76.3507	86.9125	70.8407	72.3521	80.7605	69.5225	56.9085	63.8095	73.9242	76.6056	69.3468	64.0439	75.56	67.4865	65.18	68.2647	65.6393	57.378	76.1659	72.2011
60.6856	68.6373	69.4224	74.7067	79.7972	76.8488	68.9443	68.4448	62.2876	48.9967	54.8419	75.2265	68.7459	62.1512	62.6078	66.3726	87.5069	82.4383	76.9839	78.9517	71.1907	61.0837	73.0182	66.4182	65.6723	57.5756	69.9044	80.0397	75.675	70.8753	65.4835	75.3353	77.2043	65.617	64.6305	73.1365	56.3963	53.9258	65.0008	57.7719	53.9254	56.8755	62.9335	72.0872	70.6744	60.8164	57.0029	62.0526	63.1166	61.5792
55.3955	51.8433	57.5861	70.3263	64.4413	67.9025	67.4862	69.8101	67.7111	70.1202	66.6755	69.6263	68.7348	70.0166	67.9874	78.0093	69.895	65.7335	65.8508	68.3805	68.6656	62.5087	58.7923	69.0581	77.9057	69.6383	72.071	77.9756	75.5489	60.966	55.9198	48.3819	64.3355	54.6123	61.8638	72.7757	57.6552	56.6244	70.2851	65.8063	57.6068	62.0528	68.6145	74.6581	63.1705	52.7929	47.1613	47.3016	58.5999	72.0612
43.6425	53.1565	57.8044	59.4772	68.3363	76.4354	81.6347	78.6137	64.9286	62.1397	65.7089	72.1363	72.6694	69.2612	68.6132	69.3442	71.0073	59.6344	66.5554	66.2972	76.1245	64.1793	59.7663	55.5715	63.5368	60.6835	54.9142	65.0999	64.4459	66.9236	65.92	52.3078	57.9333	55.1376	63.3153	64.7418	60.9317	59.1438	61.1323	67.1184	65.2099	66.3491	72.9628	68.1937	69.1773	68.6343	71.6149	63.474	62.7657	68.9116
58.9628	55.9033	54.3281	67.1953	89.9316	76.0006	78.4344	72.7765	64.4327	73.5095	71.2389	75.5239	66.8001	68.3738	78.5477	75.1599	58.314	64.7663	69.7141	61.8388	73.4898	67.3643	72.7392	68.6205	71.9274	64.1671	52.2377	63.7861	68.259	68.2532	63.7185	61.2736	55.1283	47.7283	66.4688	58.566	67.7915	64.971	51.6847	60.1927	59.6557	61.8665	60.6354	67.3203	61.0601	65.8641	70.8095	63.1998	49.1125	59.4985
65.3283	66.573	54.6247	62.6461	84.0475	80.0575	71.4667	57.4862	69.3009	70.7629	59.8429	65.3786	57.9452	65.2581	67.8914	67.9433	64.769	71.8091	73.819	69.4807	81.511	75.4134	72.5472	71.3487	64.5625	65.0627	74.979	83.5895	76.127	58.0827	53.6926	61.4156	67.1706	63.5235	70.9427	72.5641	70.5685	71.0566	66.0214	65.1128	64.424	73.6629	61.0665	73.308	68.1205	72.1647	49.1449	54.1963	47.2489	55.473
75.9712	70.1562	67.0102	71.9144	67.6516	75.7813	67.5866	74.7083	79.9443	78.8936	65.2438	79.7367	74.565	74.8149	59.8807	62.0295	66.0796	72.8767	71.5466	78.4568	77.2101	73.1082	60.6987	62.281	67.6334	79.7794	86.4981	81.2522	78.7286	67.3368	63.4153	72.7642	82.9934	74.5665	60.4123	64.3473	72.3319	62.9168	65.0396	58.6792	68.094	59.1052	62.123	71.3612	65.633	66.0534	57.5902	61.96	58.3323	63.683
75.304	62.4972	64.3747	65.8871	72.0807	82.6474	78.6655	84.3866	78.3155	74.2158	76.118	69.6389	75.4308	76.552	63.078	61.0444	54.6056	56.9988	55.8865	69.3451	68.2318	71.4139	62.3779	58.4014	72.0275	67.4422	68.384	74.1633	82.4942	78.4693	74.6906	74.0673	67.3613	57.7896	51.9197	66.5363	72.4139	66.3508	71.7651	66.2968	54.9247	65.2561	54.3575	52.7322	60.0317	60.4876	49.3358	58.8975	54.3137	66.1966
64.038	50.9343	52.6166	56.7189	63.6136	82.3608	75.9885	79.1187	75.3615	59.111	60.5394	61.3777	70.8203	76.9373	69.8117	72.3957	60.0235	64.7847	60.0911	54.9172	66.2738	65.9976	66.5618	74.2117	78.4142	65.2294	71.4365	74.8472	68.3491	70.9461	62.9982	56.0032	52.9388	57.2191	61.8812	58.8237	61.6262	65.6657	62.7292	55.1771	52.3451	58.0533	60.0856	60.2801	60.7803	66.19	73.0998	62.5058	55.6567	60.8066
62.0186	63.8726	64.3713	58.2085	68.1867	72.8374	67.1741	59.4834	59.5272	66.5093	65.0474	61.1808	64.4758	74.8201	67.2469	66.1024	67.1629	62.3332	55.5415	60.7059	76.7112	82.1506	87.4368	86.6269	80.2905	63.9252	55.6516	61.2457	73.7649	56.7214	50.8546	57.5556	56.6981	61.095	59.3135	56.8994	64.9024	67.2711	55.3035	57.283	66.4674	62.4719	65.8189	73.4467	67.2719	75.9493	75.1607	63.4942	64.5668	61.2258
54.4335	63.4962	66.9305	53.1743	66.2073	69.5649	65.836	58.9966	53.7848	60.7283	73.97	74.1687	61.602	60.8545	59.7889	54.744	63.8566	68.8479	43.3959	61.402	64.9867	76.999	71.0217	77.485	61.9804	60.1627	52.9132	60.894	69.7411	64.2828	59.8535	69.5698	73.0856	72.1284	64.9538	65.0934	62.4413	65.334	58.8939	65.4893	63.1111	56.017	56.1359	64.423	59.7536	72.2477	71.3394	61.7028	70.071	61.8854
64.4127	66.9376	61.6835	65.3963	78.011	71.5754	64.7658	61.7003	57.5452	59.2523	67.5838	64.4418	60.592	57.3043	69.6664	74.7158	63.6005	69.1973	61.6754	56.1781	61.6374	57.1882	49.9218	48.7104	52.904	59.7797	66.3052	73.8835	60.9627	60.3781	70.2587	67.854	59.0879	61.3992	59.4586	54.487	60.9024	68.9301	67.3665	68.2589	60.192	72.1266	70.0469	69.5383	70.2312	63.5431	60.7651	70.1986	77.6019	77.857
68.6601	60.9251	62.9829	68.6968	74.6824	82.858	65.9057	67.32	54.9734	55.0425	66.9976	74.2674	87.3957	70.7555	59.2829	55.6151	61.8252	55.4739	59.4788	48.3094	53.5486	46.7763	45.8832	52.885	65.0558	79.9096	64.7109	64.0052	62.6306	61.6768	71.315	65.8707	63.399	71.6697	75.8705	71.0567	68.8254	72.4479	68.9235	77.2955	73.333	65.7498	69.4287	70.5204	60.8774	58.6536	71.8056	63.7529	65.6111	65.4395
51.1608	41.0068	45.8242	64.8633	77.7015	86.2528	73.6351	55.409	56.8293	53.7267	65.709	69.0865	76.0462	65.723	57.4424	65.1084	60.1839	43.5772	63.488	61.8864	56.8649	62.1864	76.6338	74.2422	64.584	72.0773	72.0533	70.7956	64.7093	54.0954	60.0024	54.9466	57.653	78.4383	82.7467	70.1076	66.2627	64.3385	66.7059	60.6241	71.9531	63.7342	61.5779	72.8683	54.9392	62.5303	58.1014	54.508	72.6467	75.8613
67.6039	54.877	44.7825	55.7658	74.3372	90.0532	84.1203	60.9255	67.8842	62.3664	59.3238	66.1182	72.1882	76.1153	63.4188	68.065	62.2633	55.1558	66.7848	66.1269	75.4739	74.2219	68.0439	65.8384	69.5334	70.8553	80.3397	75.0499	71.5233	74.7005	72.0399	70.7807	63.3182	75.7073	87.1597	75.8213	70.845	72.7937	74.3157	69.9901	64.3924	68.0713	65.0772	68.4063	67.5803	64.9947	72.1653	75.7632	64.8785	74.0448
70.6751	66.4486	63.0352	56.9054	58.7103	69.9782	77.7709	78.8939	74.5088	56.8445	51.3945	54.6778	67.7126	83.5759	74.0823	76.3542	83.1122	70.483	60.145	72.1401	75.4883	81.3879	72.7755	68.0379	60.9681	59.092	69.6143	59.5127	68.5794	65.3564	73.2205	78.4985	60.7098	74.4428	86.1778	64.0543	71.6475	78.6135	64.3008	62.4342	54.387	58.5556	73.493	75.6492	60.6506	61.0352	83.5671	80.0621	62.6196	69.2016
59.139	64.5301	67.0697	60.6149	47.1932	61.5842	73.0156	74.137	76.3507	63.3483	61.4932	70.8993	73.6022	63.7896	55.4375	54.6797	64.7393	73.3151	79.0226	75.9373	81.6069	83.4417	76.1137	62.5529	70.4589	54.1091	60.8876	59.1011	76.7719	71.473	76.1669	72.6448	75.9928	85.1632	81.7912	68.3206	81.9565	93.9665	76.8394	81.8873	57.9102	54.8795	49.8139	64.2027	60.1907	66.4405	80.5719	72.1185	72.1069	81.2476
68.6327	76.3069	65.8856	64.3329	55.6184	63.049	58.5687	63.3779	86.3636	63.2961	63.9716	78.4056	73.2234	61.5915	59.3041	69.0203	74.5172	79.8337	82.933	77.9352	75.3926	74.8485	67.1779	73.5583	65.8496	59.0256	66.2413	65.6391	75.1126	66.9412	54.6455	53.6493	81.9635	79.5376	67.2352	62.2774	85.9445	75.8715	61.0922	68.4456	57.7425	60.354	51.5745	65.0602	59.5442	65.6328	72.2028	60.4231	66.8121	75.4517
70.4057	72.9119	67.5791	71.2443	62.2458	56.5683	50.0985	59.7767	82.8242	64.292	65.9723	77.7765	72.3097	61.5691	56.303	60.5568	67.1622	64.8443	54.934	59.3626	75.4545	73.0691	70.1143	77.5432	75.8585	78.7395	75.4885	70.5455	81.7549	63.0066	55.0034	58.4986	73.8072	69.6679	60.0432	66.5008	71.9101	71.0299	70.1013	71.0001	66.9338	70.2267	80.8076	72.1111	66.2647	63.9094	65.8499	60.8455	62.4062	64.7915
58.076	51.0117	57.6264	72.7889	64.8975	58.6664	60.3369	55.6649	84.1861	65.4569	68.9737	72.6208	70.6633	65.2504	57.6458	62.0354	70.5221	57.8155	56.7111	70.0386	82.474	65.3404	58.393	68.1958	79.4541	76.7074	68.7121	72.6464	69.4971	57.9078	47.4488	52.1983	72.1799	73.9898	63.683	64.9953	72.9224	70.781	67.9009	65.9912	79.5819	77.8589	77.3338	59.9398	62.392	54.0864	59.6457	56.2373	53.4316	69.1382
59.093	52.1553	62.105	81.6145	59.9442	51.2761	68.2009	67.4373	69.2965	66.6598	79.7386	88.9699	73.4416	62.5224	60.4561	59.5155	73.9966	64.3234	61.7364	52.7877	72.2814	66.9222	56.7636	66.766	74.9657	59.3928	49.9557	54.475	62.8341	54.9497	56.5119	54.4175	67.6996	59.4548	57.6953	67.872	81.8747	84.3592	69.118	59.3958	70.4192	66.258	65.7765	61.7659	66.4363	59.5413	55.9435	51.7229	45.3331	61.4096
59.854	50.5891	71.8147	72.5425	59.0564	64.0475	63.7857	68.9216	69.5923	79.6899	82.5404	70.2569	65.0512	75.2985	61.389	60.9549	61.2975	58.39	71.998	58.6018	66.3766	62.9738	65.7712	75.1923	69.7406	57.6367	59.0434	68.1507	65.4742	55.0927	59.6108	59.0719	64.4751	62.9463	54.4305	62.335	71.7095	72.9926	64.1181	63.0882	76.4565	72.6128	63.4669	57.5495	61.8623	60.6887	65.886	69.8118	58.0659	57.8115
73.5698	54.5994	60.369	69.1673	68.0463	65.1832	62.7238	61.1321	63.1488	75.0568	73.3875	75.9462	67.7436	70.2743	59.5237	63.424	57.7857	73.4806	76.4097	68.4466	71.2988	82.9523	65.4578	55.4736	59.6639	75.6556	90.6955	79.2188	67.4103	66.4835	71.6452	67.7743	69.0039	58.4666	56.7039	66.7364	62.1292	65.8035	61.0373	71.9215	71.4866	69.6125	60.15	60.91	61.9186	67.1431	68.8615	71.6652	67.4897	56.805
68.6853	63.0125	53.8832	63.1755	70.3198	66.4491	67.1876	61.5728	54.1378	53.7781	72.4575	75.2452	68.2825	70.5854	67.6879	63.9888	58.3019	68.2871	68.1972	67.5332	68.8667	70.667	75.2583	52.8539	53.8991	67.3536	80.8691	83.7201	67.5955	74.0016	79.7741	74.7512	73.648	71.464	70.2896	66.441	55.4715	61.4377	69.9844	68.4086	66.3219	63.5701	57.334	69.5761	65.8123	67.4422	74.1456	68.2884	64.8657	56.6604
51.7975	59.7003	58.9048	55.0361	68.2551	80.0294	83.0521	73.7055	69.0763	60.5224	64.7007	60.4698	55.4566	61.8786	60.2538	68.4152	79.9375	63.9157	68.149	64.6513	56.9701	58.6328	62.652	48.6931	44.1986	58.4325	67.14	83.1236	65.2861	68.5108	71.417	82.7731	64.3707	62.447	64.1109	60.8213	67.1477	67.6524	71.6961	71.7779	61.137	61.3284	65.3422	71.6686	75.7669	69.6129	80.1452	64.7519	51.8027	55.8285
53.8534	70.9078	65.6842	53.4084	59.0351	65.8078	71.2	66.7225	57.5619	60.1723	69.5215	62.9085	64.3495	73.5794	68.6802	73.7416	77.5268	67.098	66.4285	52.7855	44.1933	67.366	66.4297	55.1528	38.9483	54.3738	83.2991	68.2131	70.7712	71.7962	62.7195	67.3512	66.6258	60.0479	62.006	56.5832	63.5857	66.916	68.1554	71.866	72.3802	62.8912	60.7483	59.9175	61.3589	73.2732	74.4938	67.7819	55.0138	67.7697
57.5503	78.9564	68.647	62.3716	60.5372	52.0628	66.4892	75.1364	60.3905	50.0043	54.7386	67.4311	64.7518	60.0748	60.2249	78.8347	71.3206	59.5803	66.5938	60.1142	55.0814	69.9013	73.0779	51.6391	48.75	63.8357	65.8566	59.953	70.3294	65.7858	59.5318	67.3501	67.2284	61.8859	58.0331	59.9028	69.1767	63.8566	71.9646	82.5148	77.6401	66.8595	53.9393	67.7546	68.2254	59.0223	60.2107	64.6811	54.3298	61.1643
66.1327	64.0803	64.4109	74.371	74.1852	60.7799	61.9421	67.8874	68.6313	55.9121	56.9878	77.6004	64.4456	55.6094	66.0892	71.5805	67.8803	64.6961	63.5757	56.3497	61.8016	73.691	69.9694	53.6324	56.3165	55.48	58.3246	65.5148	78.9195	67.1646	63.6153	64.4381	53.6297	62.0064	62.7304	64.8257	60.7898	65.1911	69.178	78.0089	86.2025	76.3235	66.7788	73.0477	69.5575	67.2639	63.6686	66.2776	61.1942	70.1805
64.7342	61.0628	50.6965	76.3671	74.8187	60.0016	67.814	70.3498	77.7534	68.3126	66.4928	74.3015	71.2701	59.6025	66.2685	78.2883	71.4969	76.1171	65.9977	51.7572	57.371	62.3225	77.0194	70.9413	56.5799	61.6686	66.0076	71.3209	68.3532	61.4681	63.6635	71.1169	70.6635	52.0569	61.5007	56.6754	60.4654	70.1968	83.1614	86.8401	82.8497	68.6971	65.7392	61.243	65.6944	72.3541	70.0566	65.9224	73.9714	71.3942
66.8237	68.0459	63.2392	82.9767	65.8023	52.941	65.0189	69.6544	75.9442	75.7301	81.8344	64.5043	59.7804	51.1096	46.5221	67.9191	69.1072	67.5904	63.7363	60.2227	56.1975	67.4774	67.047	64.2044	54.6504	64.0872	71.215	58.4096	56.8907	64.8935	83.4097	70.49	66.6339	70.2834	77.5179	68.9289	67.1118	77.9837	68.2993	75.726	72.9318	58.1113	52.5839	59.9322	58.4846	61.1443	62.9358	61.7716	66.8955	66.8592
58.4641	57.1689	72.057	67.9645	49.1822	47.3781	55.5933	70.4762	70.6058	60.8002	74.1416	71.0333	68.5428	68.2063	57.7404	72.4825	88.1883	72.2846	61.2313	71.7504	69.7033	73.3528	66.361	63.0799	60.9295	64.1979	58.5572	54.4251	62.2658	76.8607	90.3916	64.5658	65.7445	75.1139	84.1152	74.1787	69.6207	75.782	71.5882	67.0436	62.7365	57.027	60.0899	74.0805	59.9831	65.0306	63.8544	73.0789	68.9248	67.2638
64.1858	62.6433	72.1877	68.5371	56.3198	42.6399	45.4083	68.8755	65.4896	65.1914	81.0956	73.8325	79.1945	75.1726	73.241	86.7459	95.897	87.4204	65.7998	68.6967	67.9819	72.4254	71.9302	61.6888	63.3971	64.8411	58.5043	62.0097	71.9349	75.6917	89.5063	68.1733	68.7016	67.7199	67.2119	63.5968	76.2481	74.7236	71.361	76.61	64.897	58.2147	66.5782	73.0984	77.1924	68.901	83.9852	72.3861	57.8558	50.9433
68.6325	68.872	69.5821	71.7193	71.7616	64.4089	51.1186	54.2311	49.428	68.6034	78.9791	67.5302	71.7335	65.766	60.383	58.3645	73.8151	80.9085	84.1485	77.3105	82.7132	74.4175	81.767	60.357	60.3794	72.5856	61.7318	67.4764	58.4462	66.9726	76.6451	65.3047	78.7533	78.5018	52.83	52.04	63.7786	68.9664	72.6709	72.9858	66.3538	57.0046	66.235	62.4069	69.3284	68.9627	77.3253	65.6638	60.6019	40.6809
65.4137	60.2411	65.7984	81.4084	75.3063	63.308	56.0712	58.6001	46.0276	61.0552	61.3888	69.6636	90.4922	78.077	62.379	54.3387	63.6077	72.2522	66.4769	73.0203	78.4885	71.2066	67.4218	66.1836	74.5505	84.9956	70.1103	63.7818	68.6926	54.0135	79.9129	63.6304	70.3346	74.0359	62.2856	61.341	67.6236	68.5082	72.0067	78.7789	71.1233	51.6228	58.7675	66.5413	66.5261	72.283	69.3895	74.3745	74.0209	55.5994
79.366	75.5857	70.0257	76.9403	71.3367	59.6395	62.5795	63.4863	55.7277	70.2028	68.7796	78.9939	81.3329	76.4874	73.81	63.7887	67.9222	68.5116	65.9286	66.4442	78.0976	76.4727	75.9267	62.9158	72.9664	67.186	65.0575	62.5052	61.3584	55.933	75.5548	51.7448	60.2489	81.9928	75.9361	61.2059	55.0035	59.9539	58.3018	76.1347	72.4936	73.1044	55.9831	61.6635	65.0632	74.6749	64.1787	69.8139	65.6936	67.3174
83.0428	79.2079	67.8423	73.6942	71.736	70.6626	59.6512	58.8101	63.7783	80.9004	75.2089	78.2917	72.2377	69.9255	69.7993	54.892	56.2733	62.9267	71.7433	66.5385	74.6853	76.451	78.8865	65.4749	61.255	64.8464	71.2213	59.6635	63.6511	73.2474	65.5512	62.3018	59.4865	77.4244	77.8963	68.2297	75.9006	61.4362	63.7541	65.5714	56.2079	57.8988	56.3175	55.601	62.7104	72.0781	78.255	60.388	55.6523	62.3355
79.2404	75.4416	71.9325	60.9819	70.1155	65.2769	58.7827	57.3914	69.9892	68.0848	77.4752	72.0168	69.4759	65.7714	69.8476	76.506	56.9636	50.0995	70.2473	70.0827	60.6744	59.7114	74.2594	64.0896	59.2408	81.8099	73.4169	54.0557	66.696	79.0706	58.7513	65.133	72.2423	73.5216	79.4247	65.9698	79.5744	76.1762	79.6256	72.5279	53.0711	54.1788	58.4192	57.6189	66.887	66.6092	68.9041	57.6698	62.7432	62.59
68.6214	68.0636	66.2432	60.5843	55.2109	59.3944	74.5759	72.1214	61.831	50.5978	68.8234	71.4801	57.4791	59.3606	72.65	78.7654	66.7193	55.9215	64.9056	69.9289	71.2608	64.0581	67.4015	66.9128	61.0085	79.4858	77.4488	61.3296	64.8456	72.3295	78.4121	77.2168	72.3372	75.787	83.756	77.7857	68.4393	76.4304	84.4799	75.8308	62.7591	65.1574	77.8978	67.2245	73.8174	60.9074	55.8262	70.9196	79.2636	68.7422
56.6747	48.1979	64.2057	67.3417	66.2941	62.682	74.7295	75.6828	69.1207	62.0699	85.8777	77.9702	57.4547	61.4234	72.3226	71.6248	78.838	72.1539	73.3268	81.1813	69.4706	71.3812	77.6926	74.9857	75.3726	86.34	65.6463	58.9256	64.8771	73.6531	72.6877	80.1224	81.4813	69.8363	75.5141	84.5772	73.3667	72.1121	75.3884	74.1145	56.8874	75.8395	78.1693	69.872	65.934	70.1795	72.5608	72.5857	64.0339	60.6425
71.6566	60.5085	61.0666	71.4989	70.026	65.6659	68.6637	68.9416	72.7833	68.384	84.3763	77.8796	67.801	73.9876	66.7814	70.4051	71.8417	69.1846	65.8089	68.328	75.2697	82.6269	80.1692	61.9171	71.6624	88.2397	74.3326	68.8585	83.7472	75.3014	76.1067	84.2589	81.4782	83.9291	72.3291	86.7422	72.5263	66.9553	62.8105	78.8181	61.8421	68.1332	62.7248	62.8045	69.9556	70.1665	68.8749	68.5554	71.0806	79.4633
76.0824	70.2437	70.1356	65.6395	70.1708	61.5452	70.3595	76.0633	82.7439	69.1983	70.8797	72.3957	74.8967	81.7502	81.0458	75.7378	79.349	76.6055	64.8644	69.8401	65.9022	59.4708	67.1187	68.9904	74.4215	70.8134	69.0421	70.4475	70.4989	72.5015	71.9141	84.2163	74.6797	72.0267	68.9003	77.4943	82.744	75.2547	57.7427	56.6217	59.4337	72.5896	58.3257	60.0453	64.8932	65.3514	68.2924	62.5524	62.9099	70.3295
87.2343	76.6121	76.9055	85.8536	62.3644	52.6309	71.8916	73.5672	81.8296	67.6812	68.9833	66.0233	71.6926	79.4504	78.4507	75.9218	79.9842	83.8056	82.9061	80.5327	66.5652	56.7289	68.4771	68.5101	83.016	62.5076	70.9203	72.7833	72.1152	70.7457	77.4664	82.4251	68.9298	70.9127	68.5467	72.157	78.1034	68.2098	52.9933	53.9401	61.3309	71.6351	67.179	60.379	54.8653	65.0227	58.6053	56.9154	74.2842	66.6016
79.8206	67.04	63.9646	76.8048	69.5873	56.8328	69.7468	60.4906	79.1493	81.6798	80.1908	70.5603	81.1068	69.89	69.9287	68.4462	66.1358	67.543	66.2847	61.692	67.6649	62.0632	61.5096	56.1631	79.0579	67.9731	58.7801	62.507	72.2873	77.9288	62.5355	64.8946	69.0881	72.9694	61.7749	58.8627	68.3056	69.5154	63.021	68.1134	56.0477	65.8604	55.6409	59.215	67.3891	72.9164	75.278	60.2045	73.1603	69.838
77.4732	68.5171	59.3092	77.3875	64.179	69.0081	80.4493	65.9978	67.6779	82.2265	80.8114	73.6986	75.6025	78.8217	78.2883	78.8214	77.7208	86.4593	67.2483	60.8815	68.7548	55.6015	71.5707	78.0775	74.6371	70.4771	69.731	72.9925	69.3677	81.984	70.5189	77.3621	75.7817	72.0157	60.5496	53.4907	70.171	73.2547	69.4118	74.195	64.4816	67.5558	53.1396	62.8668	60.639	68.9693	70.1507	66.5872	68.6378	68.642
61.0833	59.0594	73.2657	78.8891	60.6598	62.1889	70.0611	72.812	68.1713	75.0806	71.7364	70.1267	73.1569	68.4486	67.0598	75.5668	89.4817	85.3118	75.3241	56.4616	70.9106	58.5097	72.9093	82.1007	89.9228	78.6847	70.3614	73.9072	76.4552	81.1764	82.6836	83.5251	71.4938	69.96	77.9525	68.3447	73.1839	72.9518	72.2204	74.01	52.0434	65.1047	67.8743	75.529	62.5895	65.9001	67.814	77.5843	82.0246	61.7067
62.8484	71.1656	81.152	89.835	75.6611	76.4532	70.7858	69.1317	76.8577	82.2147	75.2972	70.3965	75.0762	71.4621	63.5551	69.3799	92.0087	75.3663	71.8452	67.3405	79.6418	61.7052	54.5576	61.5844	67.4065	78.628	64.9617	60.9544	70.3755	64.2376	76.8798	85.0762	67.9894	68.6809	71.8631	56.389	59.2862	69.17	69.7334	75.532	66.8035	59.8347	70.6278	65.6224	66.1761	71.7099	80.4043	87.78	76.0956	50.7849
70.5638	79.1778	79.3903	75.4771	58.1747	71.547	63.2835	70.7289	86.5542	80.2081	76.474	83.7126	74.3483	75.9069	67.3343	70.7859	72.9377	64.8193	63.7647	71.4475	73.8083	58.2316	54.9944	60.6901	75.3815	85.7076	76.4556	63.9944	62.6864	66.7211	77.8387	76.6899	72.2135	64.1904	56.5062	60.2857	67.9905	73.3072	79.2557	80.671	73.3087	66.3766	61.9141	57.6522	61.2073	72.3018	88.3773	90.3957	64.1993	47.1054
63.895	69.3764	60.9871	65.6666	68.2422	72.5536	79.136	78.707	84.3125	85.1762	68.5085	69.6558	64.3404	75.9094	77.8307	76.2681	71.7548	74.3252	64.4604	78.3433	74.5858	61.7428	71.5789	66.2584	75.871	68.0684	69.2749	60.4095	52.2745	52.8928	68.8807	67.6875	67.8057	71.0672	72.8257	70.9406	58.0708	67.3596	89.5038	79.4261	70.7354	49.247	64.167	62.5829	63.3018	63.5659	72.6956	81.4325	67.1512	62.9211
70.6021	64.9463	64.9352	74.0428	72.1848	75.3692	71.1006	75.658	71.0317	81.4568	63.986	63.5246	68.9821	71.8843	73.2828	62.9287	62.9272	66.0215	60.7631	60.0799	65.1209	71.4072	70.4228	74.6344	65.7088	69.5083	64.7042	68.0543	68.8217	59.7184	71.7918	73.4129	70.2015	85.5907	82.2238	77.388	68.1623	69.3446	82.0154	80.7344	60.1918	62.3452	72.0448	82.1544	64.7878	67.6776	69.1913	69.1742	77.2885	74.3665
55.9082	60.4638	84.4329	89.6766	81.1728	76.0271	62.5133	69.5597	64.8408	68.3034	60.1389	68.3939	68.1515	77.0229	83.1333	64.4769	54.7063	58.8313	70.5368	59.8512	61.4384	73.2325	70.6525	58.2734	61.1703	80.3916	66.295	68.9827	54.5688	57.7889	67.1929	76.5746	55.6454	69.7353	80.0864	71.7037	61.1953	55.7322	75.7965	74.7303	58.1345	63.2689	74.4198	73.9684	71.999	70.1235	75.6579	69.3699	82.1001	80.6314
57.9478	72.5681	80.6825	76.4623	72.3911	69.3913	65.9452	77.0006	74.9134	63.7401	53.7442	73.875	62.1469	86.737	82.784	77.3659	54.0659	57.5433	69.5926	63.3349	62.6871	62.9463	55.5569	55.4999	62.8	73.7161	70.8296	67.5909	59.5206	66.6804	59.3727	65.3944	64.2749	65.612	64.6583	71.0935	67.5139	61.2982	70.3315	70.5809	76.0748	64.3181	72.2705	81.7461	67.5632	68.9129	69.5271	62.2339	66.6992	64.3606
72.2656	75.9669	70.9173	69.2702	65.4287	59.8423	65.263	75.8819	71.6956	73.9092	62.1374	66.2219	66.8767	69.1001	73.2982	70.8275	52.3152	64.0964	67.3511	59.8908	60.2938	54.9495	63.6373	63.5087	77.0077	61.6823	65.0644	66.3388	64.4534	60.3159	58.5429	70.9937	75.2855	63.4228	51.282	67.4029	53.5206	47.324	51.3708	56.3293	81.8855	62.8963	59.3261	65.107	66.5558	65.7315	62.9999	65.1561	63.7138	54.8739
69.705	64.7338	49.0055	51.4526	60.8916	63.91	74.5937	71.6256	69.3627	66.7131	72.7659	65.2216	74.6781	71.7426	73.4148	56.5443	46.652	65.7957	58.701	59.5097	69.1086	73.61	73.6858	75.1449	67.9527	60.573	62.8432	65.0487	75.0861	67.387	55.0604	63.5085	68.7481	66.2297	62.2048	56.082	65.7916	56.293	50.3269	45.6573	49.6846	52.2748	64.5426	72.6589	71.3146	62.5972	56.0107	58.1365	60.6623	62.8743
61.7646	63.7706	57.7888	52.0749	61.7806	72.9649	77.2815	69.3034	75.4217	77.0041	71.8305	71.9347	78.1171	75.7267	80.3705	55.4006	46.0212	54.5628	56.7085	56.6318	65.3567	70.5212	80.0926	88.6169	80.6987	77.2056	77.0572	66.4666	75.2509	78.2016	62.6047	53.0398	66.3958	78.2758	67.324	56.981	64.332	60.3719	55.3644	64.5206	62.0556	52.2323	72.2375	64.4423	68.469	76.6567	49.526	58.7148	61.4893	67.2895
60.8888	72.5025	77.4206	78.1996	74.5378	73.2048	65.0147	56.8115	58.6837	61.5424	66.1348	68.8129	69.7164	68.3405	72.3353	63.375	63.6349	62.4359	63.2418	58.1536	64.5288	67.164	68.0037	76.7584	72.3391	88.0941	74.1559	76.5777	70.9972	75.167	69.572	64.3292	65.9247	75.2383	61.9143	57.7906	71.7161	64.2687	69.7597	71.0153	73.0654	58.8535	64.8723	61.4617	67.8499	56.9174	53.7075	69.7461	59.3795	56.4539
60.3572	72.2728	71.2403	70.3093	69.1103	77.1427	79.1438	62.7172	62.2905	72.2846	62.7012	61.5057	60.5985	68.0826	66.6498	68.4277	78.0143	63.6099	61.367	70.417	66.683	79.0249	83.4687	90.1071	71.3969	77.3848	72.8944	80.5767	69.6985	48.5306	60.4338	53.0014	51.3451	70.6286	69.2435	72.6044	72.8206	62.0214	73.6655	81.4287	83.1056	67.8695	61.2848	58.6879	77.6411	59.152	51.3928	60.397	60.8534	60.5075
73.6679	74.6926	73.055	70.535	65.4262	67.7199	59.9747	58.879	70.6336	73.516	63.4132	59.5434	60.9469	65.2258	64.0075	58.2785	63.351	59.8628	60.3314	75.4038	62.2031	76.9495	82.7232	71.1288	69.6403	58.8141	62.2087	79.3037	73.8952	55.7182	49.3719	49.1692	51.5325	60.909	79.8432	76.9726	72.3289	64.3003	68.277	71.4643	65.4556	70.6444	70.0707	64.9899	80.4669	64.9894	56.8421	54.409	66.2465	55.7217
[truncated: 45 more rows]
[truncated: 459 more columns]

## Sheet: Relative entropy analysis
g	H(g)	g*H(g)	(g-gmean)^2*H(g)	(g-gmean)^2	G(g)	R(g)	R(g)*H(g)			Calculations
Grey levels	Histogram				Gaussian curve		Relative entropy			gmean	73.7101
0	1	0	5433.18	5433.18	0.014644	4.22372	4.22372			σ2	207.398
1	2	2	10573.5	5286.76	0.0208431	4.56388	9.12775			P	258063
2	0	0	0	5142.34	0.0295238	#NUM!	#NUM!			2*Pi*σ2	1303.12
[truncated: 253 more rows]

## Sheet: Processed Map
0	0	0	0	0	0	0	0	0	0	0	0	0	0	0	0	0	0	0	0	0	0	0	0	0	0	0	0	0	0	0	0	0	0	0	0	0	0	0	0	0	0	0	0	0	0	0	0	0	0
[truncated: 506 more rows]
[truncated: 459 more columns]

[truncated: 1 more sheets: Area calculations]
