# Supplementary material for: A new simple method for quantification and locating P and N reserves in microalgal cells based on energy-filtered transmission electron microscopy (EFTEM) elemental maps
Source: PLoS One. 2018 Dec 11;13(12):e0208830. doi: 10.1371/journal.pone.0208830 (PMC6289464; doi:10.1371/journal.pone.0208830)
Supplement: S2 Appendix — Data generated for the P-map of Nostoc sp. PCC 7118 (Fig 4A–4E, cell section No.2 in Fig 5B) are used in this spreadsheet. The input data generated by ImageJ and imported into the spreadsheet (see “Material and methods”) is marked in green. (ZIP) [file pone.0208830.s002.zip]

Archive with 1 entries (1 files):
- S2_Appendix.xlsm
