# Supplementary material for: A new simple method for quantification and locating P and N reserves in microalgal cells based on energy-filtered transmission electron microscopy (EFTEM) elemental maps
Source: PLoS One. 2018 Dec 11;13(12):e0208830. doi: 10.1371/journal.pone.0208830 (PMC6289464; doi:10.1371/journal.pone.0208830)
Supplement: S2 Appendix — Data generated for the P-map of Nostoc sp. PCC 7118 (Fig 4A–4E, cell section No.2 in Fig 5B) are used in this spreadsheet. The input data generated by ImageJ and imported into the spreadsheet (see “Material and methods”) is marked in green. (ZIP) [file pone.0208830.s002.zip › S2_Appendix.xlsm]

## Sheet: Raw Map_in electron
160.338	-532.72	153.117	790.715	598.448	1409.22	2176.16	1954.65	496.24	-1029.59	-846.756	-845.086	-675.608	-167.21	482.203	945.654	831.541	1592.25	1154.67	-260.363	-405.7	215.55	504.4	740.232	816.483	975.654	1196.35	600.052	1040.88	872.456	834.569	1480.31	1877.39	1144.73	871.064	720.212	741.152	200.979	538.454	188.433	720.599	1581.94	1285.47	589.247	447.765	1241.39	1149.14	1423.57	1741.87	1101.23
-33.2145	-665.066	66.0047	742.65	807.22	1869.83	2016.51	1784.9	595.577	-228.324	-400.541	-974.806	-920.352	-888.28	437.634	932.662	364.151	1210.64	1094.13	178.764	235.659	733.777	350.735	872.581	1389.49	1609.22	1137.98	224.474	852.047	1250.41	474.509	442.183	851.622	575.16	832.761	1048.34	-146.56	387.261	1130.49	1816.42	2030.44	1648.47	1138.37	831.992	513.84	26.727	845.88	580.944	999.86	535.18
659.303	1241.81	1511.3	246.615	-267.299	921.902	1584.92	733.095	-375.078	-179.788	437.093	9.07524	-474.262	-553.772	544.915	1306.5	886.761	808.409	1400.07	851.065	741.791	1084.01	-351.506	-855.222	311.147	1258.06	1015.78	191.466	531.15	1229.67	1219.28	362.109	-460.504	-288.853	-518.026	12.0375	-374.296	1002.93	1230.96	661.208	598.475	259.069	817.213	1143.31	144.896	727.671	999.869	552.089	267.89	162.978
1165.47	915.754	620.603	275.783	904.42	1160.44	766.356	-72.3271	-525.368	-216.484	682.999	1613.06	1545.05	363.906	150.846	1158.98	1273.29	1240.76	761.127	546.578	1514.96	927.416	34.3269	-285.438	556.79	648.071	-110.266	-167.637	778.43	769.069	494.257	-23.6967	-798.669	-809.731	-1265.92	-1321.85	-1075.16	1031.77	715.074	-386.642	-431.874	646.398	1557.31	1624.78	733.18	793.632	363.698	63.6675	213.524	588.817
1317.72	1650.83	579.637	469.009	539.631	689.602	658.106	-136.046	-613.316	38.7045	1098.6	2113.09	2031.1	1481.51	844.731	672.651	1028.4	744.769	380.165	593.576	166.611	-543.866	-209.924	-97.445	378.717	116.938	-700.572	309.38	1271.68	814.145	45.5731	-251.731	-773.161	-409.548	-366.485	-1089.14	-696.85	426.369	280.359	366.3	7.72611	530.064	1107.52	641.401	943.636	1653.19	1409.89	996.483	-12.5906	156.104
1557.66	1403.69	719.994	383.887	672.144	537.173	701.909	162.737	-25.7503	873.194	1361.31	1188.53	1545	1960.67	1568.53	39.6654	-416.891	-598.972	-83.7786	679.659	-461.616	-1025.92	-479.206	372.08	614.898	486.504	574.827	1293.17	940.228	-19.488	-155.535	-1032.42	-1952.84	-1411.73	124.344	-275.498	468.519	1198.67	671.177	436.11	567.507	637.415	829.373	309.773	608.077	1479.1	1560.69	572.912	87.1857	-794.558
1442.91	903.682	919.519	897.679	319.594	311.47	-68.8325	-198.527	177.525	515.223	689.051	1098.82	1222.45	2656.72	1386.91	-438.257	-881.291	-522.063	107.321	696.969	-301.928	-588.471	501.901	17.5587	-144.345	216.278	192.127	820.059	560.982	628.536	125.66	385.955	-833.479	-688.378	890.719	75.6726	383.331	553.513	-68.7213	-120.955	774.065	170.604	81.9108	-124.614	-401.073	-263.519	1178.08	623.458	390.783	9.38141
438.897	124.786	-202.965	-145.079	-295.793	-188.824	-594.022	72.2672	233.402	79.8497	110.05	325.889	1279.81	2365.88	1302.06	6.42048	41.7865	147.254	1017.4	1499.4	989.22	928.339	1039.46	234.906	-148.225	334.296	444.293	896.38	1363.42	707.658	82.2063	380.239	36.2362	-412.883	545.766	830.569	945.789	1407.14	625.069	-507.282	216.936	-288.521	-338.001	-320.759	-84.6133	92.9472	1210.3	202.063	-290.592	261.985
105.595	20.6325	74.011	83.4027	-219.416	-190.224	-251.777	274.562	874.671	-183.602	-673.485	-212.724	582.948	954.744	1369.65	1056.12	103.301	741.273	1193.03	1591.73	1690.68	1057.88	1620.36	898.309	356.845	970.845	1717.34	2171.74	1745.92	1546.92	485.07	8.45441	655.948	879.923	249.466	504.769	108.228	1030.65	705.325	-1011.58	-1109.42	-570.963	-245.091	682.094	-132.038	-0.0382253	329.294	-337.774	-702.028	435.355
-357.113	275.65	234.519	619.751	84.7457	463.323	723	918.307	972.814	76.7732	-205.318	209.445	461.507	1017.2	1099.86	963.674	224.383	156.384	541.293	1526.29	1786.31	814.311	1347.71	1568.46	1211.09	1308.26	2240.07	2320.06	1434.06	829.394	743.142	1796.86	2005.02	1422.5	695.666	1583.65	1002.03	425.182	536.948	-45.6023	-623.954	-235.607	-192.296	592.782	222.447	40.5726	-472.246	-950.346	-296.791	154.119
843.813	450.754	-16.6992	-278.526	430.191	1611.05	1811.3	1163.82	315.959	-309.329	-457.008	-95.9325	525.059	995.463	-5.41721	-136.301	-14.9111	492.713	559.423	1296.3	1475.59	818.564	1245.65	673.77	807.297	1049.16	894.089	1891.77	1800.85	2057.87	1829.93	2313.55	1762.96	1272.18	978.231	1433.76	1562.22	1710.01	628.244	-161.394	-422.086	306.977	1163.98	1521.11	421.853	-51.097	-218.832	55.1304	412.106	-24.1163
1241.59	314.24	-684.187	-835.344	36.5673	1346.47	1009.92	603.109	713.374	92.7212	84.4706	-665.958	-214.279	465.841	-161.665	232.51	872.298	1335.41	1412.92	1425.36	1182.1	923.606	873.296	-149.983	452.258	419.38	59.0097	826.204	1543.34	1660.38	1554.43	2357.72	1631.83	1712.86	1097.65	791.914	936.599	1174.59	177.825	109.848	224.325	487.383	679.704	993.02	710.647	154.596	838.633	1131.64	1241.21	558.301
1574.2	796.913	-156.248	-207.197	-96.1048	360.259	124.104	-415.414	-13.6511	105.546	-567.32	-998.309	-559.128	-33.3369	-80.2116	341.555	1155.96	1090.06	527.422	1275.19	1814.45	625.79	881.238	137.067	567.506	846.175	987.317	766.024	942.447	707.505	1047.18	1373.99	1140.51	983.347	887.343	562.204	600.129	433.291	93.3942	580.948	760.44	1091.99	1554.79	1165.43	305.135	-510.968	766.182	1127.02	1010.54	1244.58
1816.84	1233	235.41	-133.139	79.4933	382.354	-318.282	-193.565	372.474	613.57	832.2	177.577	-538.349	303.989	704.254	530.28	1061.13	656.301	217.758	1183.96	1614.91	850.272	240.741	323.953	592.266	770.205	722.67	1250.9	527.699	439.402	547.47	376.239	304.767	238.287	72.9203	108.933	701.032	1188.19	364.073	354.616	591.665	1280.42	1852.55	1591.05	805.661	187.4	1093.3	374.027	-440.633	-141.823
1118.92	1286.93	22.4786	199.304	656.852	708.44	-28.142	-226.347	895.552	1461.47	1031.72	711.226	-378.139	-929.815	-476.121	121.911	540.697	341.212	-631.191	31.3284	226.013	770.845	988.193	537.404	378.848	685.034	675.892	-284.122	-530.067	-549.79	-457.377	80.3411	-18.8512	-304.922	-746.858	505.152	853.386	1502.1	1667.43	1616.81	1237.08	608.716	1261.2	695.655	1331.82	1987.51	960.021	240.085	359.128	624.18
36.7916	-135.804	417.267	541.023	678.419	176.544	-354.564	-322.674	28.7653	771.324	464.606	91.2777	-988.071	-1086.39	-1173.6	-852.711	417.681	408.805	-73.4935	145.49	-27.8484	164.207	562.233	1006.99	236.703	841.968	1121.6	773.174	-16.5335	-294.776	-164.796	848.925	744.084	-169.576	121.849	995.092	1027.71	890.883	1361.98	1326.03	845.16	-47.8612	368.797	350.613	1311.11	1764.55	1198.17	-229.655	-602.431	581.97
-95.418	30.0402	1320.83	904.724	258.513	-195.321	370.105	507.921	479.981	516.043	-260.043	-717.287	-929.908	-471.278	-430.549	137.526	1128.04	236.488	-198.013	24.1545	-485.534	-905.666	168.047	1236.23	256.931	399.365	-175.155	868.54	1538.19	1708.09	1715.93	1253.07	1147.72	1297.05	1647.93	1138.55	346.146	28.6694	226.626	873.898	396.703	712.59	1640.88	1787.99	1847.99	1460.28	986.108	824.468	213.911	282.862
1037.54	969.35	1146.82	248.865	105.772	-629.735	-151.468	638.395	464.896	249.389	253.064	-170.009	-209.922	-1323.18	-1218.51	-344.107	279.324	190.69	-573.259	-201.31	-536.001	-700.365	161.59	1445.58	106.791	-450.779	-540.672	532.551	2354.83	2696.68	2925.37	2859.37	2178.41	2164.41	1529.41	166.377	13.2559	-101.768	-409.936	366.904	850.579	1516.7	1675.73	1854.7	1697.72	1047.49	1143.18	1919.63	1402.69	601.853
2076.5	1781.05	1287.87	-2.9169	21.9561	-1039.65	-1177.4	488.994	33.4349	161.647	1185.3	1281.41	542.927	-974.832	-865.195	-566.5	-670.442	-759.065	-486.443	1.61988	21.7102	-389.352	-116.322	589.286	438.759	-92.3831	26.445	424.653	1034.94	1970.79	3246.4	3218.91	1597.74	472.195	-446.271	-328.101	-248.131	236.675	-81.2691	622.328	888.163	617.552	1642.83	1542.09	919.087	-28.6852	295.29	921.923	1293.38	234.703
2376.49	1833.57	790.687	-498.875	-667.51	-640.884	-838.123	689.943	922.702	662.262	1354.47	1645	1435.93	436.456	471.542	209.482	271.993	-579.79	58.3494	403.466	930.957	494.609	439.967	545.125	803.701	182.518	49.1815	1137.68	2042.09	2524.39	2602.07	1470.27	1049.09	912.468	8.59635	-344.808	-268.586	-385.265	-64.9092	523.919	851.171	410.019	906.274	1312.34	822.728	316.337	171.234	330.191	160.93	64.997
3115.07	1753.08	598.667	-145.911	-714.999	-322.652	-106.226	-152.067	-43.1518	-329.816	62.6367	185.857	728.484	479.829	790.547	912.772	670.023	747.998	579.565	178.551	478.462	43.9272	397.758	819.212	835.413	476.027	299.461	1224.96	1864.44	2052.76	1876.59	956.426	924.949	947.004	759.736	229.439	4.40933	919.323	798.501	607.764	715.13	1013.65	1253.67	1503.14	1617.76	34.848	201.808	430.329	-101.03	-1525.94
2825.61	1984.42	717.975	447.944	-1055.99	-419.109	-499.903	-250.292	-30.7634	527.06	291.765	508.395	597.264	463.616	240.473	792.248	1520.8	1124.6	300.633	-247.98	287.384	-56.4226	637.083	1127.13	736.247	1009.62	367.008	511.032	1142.93	1788.28	1456.59	908.459	811.717	809.057	981.855	1318.58	791.516	1646.27	1048.58	-125.59	-883.918	-222.971	692.994	1035.65	546.322	-856.318	-904.787	-331.038	-745.843	-1435.78
2491.73	1527.03	-249.209	-7.97907	-332.055	1597.23	1183.01	183.545	-582.875	-56.238	415.675	848.365	713.503	53.8589	510.124	859.909	979.32	1038.14	771.248	-466.442	-257.489	-4.34614	1465.39	1424.7	300.94	448.828	-154.529	-192.947	-95.0892	1262.13	932.888	636.683	398.126	1057.24	1307.43	1328.55	371.684	929.144	1272.95	875.974	279.361	-272.753	543.286	859.99	-470.808	-911.578	-894.925	-1180.79	-729.16	-299.469
1549.27	794.607	-221.832	-904.212	-780.404	276.102	-52.2713	-507.896	-597.411	465.408	857.65	869.331	702.982	-183.129	224.951	791.76	1127.76	511.812	350.874	-63.8006	481.159	1377.98	1559.78	969.827	328.735	735.637	582.551	-156.03	-409.26	760.529	1479.97	2132.24	867.99	774.289	949.962	795.919	608.405	-148.078	276.16	-426.616	-1069.05	-687.991	-56.9226	399.579	-79.0825	-699.607	-566.885	-479.092	-244.372	-56.4932
-21.3553	339.926	208.508	-98.5614	-674.822	-842.671	-1628.13	-922.444	-824.425	-363.946	31.3016	189.361	175.743	579.343	671.066	523.032	-190.499	-181.208	635.62	411.548	335.742	748.986	678.806	384.751	388.891	1471.67	240.749	-292.462	-658.716	-143.823	323.89	888.994	860.698	942.618	1065.7	218.265	647.283	443.454	-234.339	-801.389	-882.445	-928.458	-592.15	90.2239	-73.3856	-450.594	-398.194	-111.155	547.917	173.288
832.527	707.55	556.934	393.134	-725.048	-1184.91	-783.253	-755.193	-759.602	-605.299	-897.289	215.036	789.093	1363.72	1460.13	-80.9172	-860.37	-132.25	366.323	290.802	173.056	424.845	542.892	-251.495	316.376	832.719	725.827	-283.542	-554.591	-88.2269	-342.308	-394.674	-779.756	85.4334	416.606	-219.636	-218.027	232.126	145.848	-182.575	-275.334	-733.842	-542.167	290.019	960.009	1136.91	355.639	483.967	1027.44	847.515
915.463	1499.87	894.133	-229.117	-524.428	-435.566	-242.024	353.931	-55.9745	-400.796	-723.899	425.011	1452.07	2115.27	2162.7	520.171	172.637	286.838	915.824	999.451	609.076	642.806	786.71	-427.064	68.8479	770.946	217.713	218.711	509.733	759.862	66.5249	-1509.25	-1703.9	-286.403	278.012	0.125522	-619.722	-612.228	353.881	-40.1965	268.669	-51.6469	-47.3402	308.658	775.501	708.638	-24.4279	608.532	1045.63	1175.83
1529.5	1433.39	610.511	-277.93	-641.369	-520.277	-100.08	611.45	69.49	-463.174	36.8769	967.476	1483.17	2122.13	1509.63	855.267	1248.5	1372.98	1457.23	731.392	979.902	1333.93	1544.38	703.857	836.114	1538.77	759.05	428.769	1521.04	1025.88	66.3344	-1006.09	-880.155	-123.041	309.001	527.034	-505.44	-433.843	569.439	831.951	960.309	1106.31	1407.35	571.78	216.973	-231.338	-1055.91	-236.047	749.412	396.525
783.575	675.801	104.086	-98.6439	611.457	754.015	241.685	165.079	-677.626	-844.943	-578.172	515.077	979.565	1604.16	1899.54	1371.31	1333.67	1855.99	1292.45	304.445	962.799	541.55	816.283	1152.23	1614.15	1364.82	427.378	5.69519	790.096	1207.33	1023.42	432.851	173.927	264.663	539.897	680.897	226.008	330.062	1399.73	1083.43	1581.52	1443.01	2246.24	1712.48	515.976	-222.827	-772.618	-889.009	-1037.34	-621.929
607.764	1007.26	341.628	-152.709	243.943	1382.31	1324.63	689.542	237.93	255.77	-205.143	237.94	320.034	477.248	1228.63	1601.3	924.293	928.254	1560.42	1387.25	1192.85	352.613	508.74	1161.26	1634.82	1151.34	694.233	648.961	1221.84	978.026	1658.72	1210.76	795.937	718.096	744.611	1291.34	613.19	234.718	635.86	778.231	822.166	1712.54	1995.96	2159.25	1307.84	883.618	247.195	73.0712	81.3649	-396.045
672.947	1121.46	430.753	185.178	84.6914	667.501	953.493	986.822	583.458	655.072	619.015	333.862	392.501	266.924	40.6788	509.756	760.676	1048.48	759.564	1195.34	603.073	415.502	920.866	748.612	10.1315	127.949	479.92	556.418	-163.535	-356.499	940.099	1826.78	1862.72	1727.77	1146.78	1663.55	1623.54	1054.24	665.006	291.911	-14.4842	1264.89	1139.84	1516.14	1517.13	800.728	519.454	218.331	-409.562	-1382.74
1152.49	2100.54	1542.78	480.444	-665.32	-428.77	-165.052	931.533	901.107	800.809	316.23	224.597	187.523	287.835	258.726	815.573	590.817	950.511	716.583	1113.09	1171.33	1167.01	1251.58	144.944	-1017.39	-13.3864	151.812	-265.684	69.7248	-113.674	671.993	1482.46	1292.1	1104.44	989.363	1904.77	2796.13	1410.9	599.505	1144.56	1105.2	726.783	131.365	905.188	1867.97	825.909	286.879	-63.2302	-439.018	-714.108
1205.67	1686.23	2048.78	932.342	-396.057	-822.652	-1265.54	-695.619	395.053	-91.0728	-162.659	-329.093	-697.902	682.323	664.659	612.881	-231.842	-156.046	-378.544	-266.867	1007.89	474.909	73.1669	490.065	272.525	812.327	770.494	-254.005	410.134	361.428	620.166	702.74	410.611	-213.482	755.042	2140.55	2667.06	1879.69	633.911	1225.48	869.518	-264.057	-413.323	518.433	630.473	275.468	-240.359	-364.91	90.262	49.8753
1653.81	1498.06	1747.65	1097.03	542.717	-430.684	-702.098	-1535.38	-2143.32	-1588.04	-516.185	1.83948	-1228.66	134.558	630.031	318.01	495.052	141.93	-268.681	-98.0077	560.514	473.059	-234.15	-211.942	-530.514	259.264	1359.11	490.621	1043.26	909.541	1045.18	270.344	-688.243	-579.428	802.095	2305.96	2511.96	1966.01	1148.26	1849.69	870.496	-177.501	128.472	609.304	550.048	27.9604	-393.599	-227.888	414.058	1200.34
1459.4	891.392	270.565	-275.381	127.495	217.824	678.036	532.853	-482.273	-1097.43	-513.943	-311.729	57.918	592.108	196.456	568.936	1035.5	336.742	601.327	859.253	1181.44	163.444	-356.317	-155.378	-615.217	-171.61	192.088	975.879	2271.71	2070.33	478.645	-714.669	-800.643	266.757	1315.61	2633.92	2223.17	2099.08	2044.62	2148.15	1351.29	42.9705	197.655	592.034	102.925	87.8406	-361.532	-120.108	723.684	1254.13
917.725	397.66	-360.67	-500.444	-384.328	-211.226	65.1773	631.736	-89.2353	-113.848	254.109	-347.415	343.863	773.732	-33.7251	201.85	624.994	588.35	904.602	1307.12	1454.32	684.997	295.278	802.952	630.565	365.19	-268.937	553.258	1799.1	1340.84	464.673	492.857	711.208	1186.39	995.351	1136.48	1289.76	1832.2	2088.64	1433.02	370.803	-456.088	-902.549	-550.478	-1287.91	-49.1105	196.142	1253.32	1041.42	843.315
969.545	1124.68	-227.298	-340.493	-116.735	-31.6345	-39.0737	496.677	238.845	282.912	338.563	388.032	957.523	1058.88	321.122	30.7771	-107.247	-486.047	158.38	869.414	1365.71	870.833	693.003	361.17	1018.53	2.04934	-758.465	-366.522	761.296	371.309	594.32	320.383	270.136	484.294	-115.013	-93.6435	-80.0017	288.39	586.805	-448.715	-1187.4	-1716.26	-1858.67	-788.727	-354.151	631.337	1424.28	1281.99	-2.30073	251.335
875.698	1753.36	708.102	-60.2034	-2.56124	727.421	529.546	1100.03	866.441	351.062	723.904	903.35	1046.99	878.567	940.775	-181.652	-667.912	-648.966	504.044	546.376	1043.01	1562.27	715.437	887.502	1299.24	-164.951	-351.984	253.655	1698.96	641.166	457.714	-493.549	-1475.56	-703.777	-286.501	-8.09368	410.181	378.347	270.545	426.131	-260.854	127.301	-740.516	83.1726	213.916	932.066	786.942	672.049	207.079	908.832
1813.47	2276.38	1981.17	1067.23	-265.682	561.96	312.514	1630.04	1968.1	780.961	507.725	900.178	873.428	639.403	475.32	280.262	-449.427	-210.223	620.491	941.446	1349.07	1437.4	370.575	799.132	744.19	-740.354	-575.6	528.392	1188.34	1232.08	842.121	192.393	-1073.38	-701.453	-69.1285	95.6567	937.248	764.107	115.887	-41.4405	-393.159	-102.311	-290.954	615.86	1209.44	641.197	603.064	465.183	463.302	560.317
2154.69	2802.2	1731.71	1245.35	281.473	-38.6234	-72.5752	605.139	1008.49	733.833	52.5858	871.449	1669.89	1149.47	767.384	982.449	1282.25	1344.84	1128.29	796.684	342.008	561.753	634.266	346.574	425.633	-228.819	-1036.5	-924.121	-525.162	268.899	-86.4665	-32.843	-429.884	-821.043	-663.945	-26.2759	-233.418	-428.086	2.71724	301.996	148.754	-547.531	-437.65	-135.371	723.247	742.597	-442.449	1.13703	280.275	693.277
2790.74	2667.4	1393.84	-354.948	-1066.12	-574.107	-110.921	451.445	453.396	55.09	-248.308	900.426	910.359	1231.79	1257.74	498.479	926.207	1212.3	1291.96	73.5733	-100.312	-378.567	-364.175	-1079.76	-441.488	-341.729	-229.167	-763.85	-957.116	-653.397	-481.703	-1258.29	-1081.5	-757.158	-342.733	-110.026	-125.726	-184.012	-575.98	-240.129	733.121	1051.37	-33.6991	-247.715	-364.604	-721.444	-1028.52	-298.385	-220.589	162.75
1549.26	1810.84	1000.57	-261.938	-411.017	-468.801	-655.545	445.883	550.639	276.232	-441.548	-247.883	-362.883	-79.8331	1105.07	895.84	1159.43	912.357	753.504	249.095	507.75	-259.497	-124.783	-607.604	-1220.61	-733.169	-571.119	-878.336	-677.572	-423.355	-334.034	-726.603	-785.899	-349.91	292.935	569.886	422.915	655.757	148.764	915.567	485.152	723.685	5.30462	-384.318	-806.986	-1334.21	-682.806	-1347.77	-708.796	-361.847
1330.25	728.281	-255.598	-85.6675	527.43	678.286	-336.346	104.192	301.242	-348.37	-1214.29	-1050.31	-429.02	333.012	1020.86	905.826	337.638	164.512	377.452	502.243	-185.733	-578.23	123.433	41.9502	-858.883	-738.774	-994.909	-1290.17	-670.461	-894.126	608.41	710.674	32.8417	-551.471	343.394	437.759	-69.3953	60.0294	1118.78	1171.89	670.003	424.082	899.568	1277.98	190.894	-364.243	315.207	816.542	1204.35	613.322
1281.14	164.552	-403.903	1013.54	1126.64	481.577	135.41	463.614	129.962	-317.017	-509.992	-818.635	-263.45	40.8063	420.765	143.835	-37.7866	-231.723	180.814	996.5	-33.6053	339.705	683.145	647.191	882.497	30.5913	-617.033	-1404.06	-758.021	-148.594	100.26	502.773	435.552	345.473	456.54	198.286	-737.945	-559.076	145.739	414.019	809.515	1395.19	973.131	842.258	220.621	321.106	1180.07	1441.18	1356.79	746.303
466.931	73.1016	32.6401	1135.1	545.225	478.958	1122.24	626.558	997.771	121.248	-899.393	-1065.2	-242.102	-179.533	-407.075	-382.44	-238.942	-461.4	737.758	2033.2	720.933	754.816	496.01	442.293	1335.65	253.698	-123.317	-1141.43	-1380.71	1.62287	233.488	-88.6405	91.7877	-134.855	44.8428	672.624	499.305	352.523	-223.195	278.474	830.276	1002.46	982.695	619.967	1450.01	1768.05	397.944	244.012	484.699	212.854
591.974	318.823	287.913	641.47	74.9742	13.3469	811.215	564.199	1045.86	261.166	-199.509	-440.042	-413.921	-251.069	16.6367	-419.979	-92.016	-125.914	706.714	1775.93	1098.24	1206.86	779.981	870.166	1531.31	769.769	433.97	314.364	-502.546	150.562	289.654	-534.659	-619.855	-233.512	2.88013	576.47	813.098	231.575	-218.358	-192.569	-101.371	30.7003	897.317	388.747	829.879	1464.5	477.36	246.315	388.819	770.03
302.712	296.838	702.95	938.344	854.526	-16.0577	128.403	989.714	925.714	674.654	385.692	-612.098	-1051.01	-872.991	-339.928	-740.448	-795.369	-417.28	-249.79	392.216	137.646	-347.285	70.494	30.6342	374.284	-92.7717	-161.568	-94.4852	-788.253	-865.244	-78.3522	313.505	25.1916	-686.306	-587.992	87.35	346.845	-320.829	-75.9826	-951.87	-85.1891	-310.026	243.245	-296.238	649.235	1755.59	1255.76	623.271	559.712	868.63
628.914	653.157	249.451	403.518	438.192	-119.154	-39.6133	638.624	999.217	689.987	280.249	-419.71	48.2523	579.813	722.167	673.734	111.845	-343.589	-856.68	-695.813	-210.176	224.421	333.089	-759.596	-467.885	-390.107	19.5973	390.418	-324.022	-645.884	-429.493	-198.616	-597.041	-392.471	141.937	237.382	193.226	-273.395	-24.2691	-316.444	-450.235	-174.917	483.81	451.106	916.438	581.151	363.507	178.448	741.755	695.042
1044.77	823.12	658.502	843.311	-186.819	-622.668	-648.064	-584.403	-247.525	559.022	835.014	872.113	804.053	1265.57	1325.42	991.292	471.105	-885.274	-802.899	-257.454	179.871	622.36	497.263	89.6645	18.2157	517.135	729.092	564.587	-238.804	-772.098	-537.686	-194.862	286.027	742.663	303.874	79.2372	209.972	-223.488	13.5321	384.337	708.868	830.178	1120.37	26.119	209.689	-892.743	-745.539	-227.447	-198.045	415.721
1426.93	1893.83	876.544	410.514	-391.122	-788.151	-1544.89	-1134.44	-357.682	358.493	299.768	446.04	756.066	1492.9	969.305	418.661	-52.8287	-997.82	-669.109	331.184	791.506	1413.63	480.281	-202.757	-316.527	208.06	799.774	841.091	-639.35	-1446.98	-352.471	242.96	384.923	1021.83	-56.228	105.074	549.801	92.5031	-617.748	-255.995	-46.352	269.307	1098.56	122.384	84.8665	518.373	637.027	1231.42	344.944	-57.1641
246.762	840.385	1116.06	1093.54	900.503	413.293	-23.169	447.353	641.996	1619.66	837.97	523.221	1200.11	1231.16	754.859	1017.94	550.565	-198.526	-605.44	152.24	1464.16	1497.91	1068.92	616.616	305.154	-744.691	-516.288	-601.672	-831.284	-1062.74	-311.71	-183.628	-74.286	270.483	1011.27	451.229	864.3	211.316	-305.25	-512.853	-405.994	-525.717	180.634	993.413	228.536	137.044	-93.7716	596.608	392.788	35.9425
95.7064	-13.4263	320.42	1002.45	1473.23	979.321	302.615	-180.034	-38.1885	1145.89	1769.88	1510.68	1343.25	526.85	1061	1136.78	678.195	21.6578	-114.221	845.559	1882.15	1833.76	813.273	597.327	336.943	-342.763	442.76	347.963	-120.507	-17.765	-463.48	-604.133	-536.403	-373.936	209.263	864.012	911.077	-138.655	-844.799	-344.131	-762.78	-1272.71	-556.616	518.932	420.64	921.672	883.02	944.792	484.383	-154.201
1163.4	1240.84	1010.95	649.351	1003.41	60.8523	-32.867	-21.9673	-661.64	-81.2651	950.804	1013.12	678.577	1172.75	1805.8	942.497	129.365	-565.498	-419.497	591.722	654.371	742.378	285.629	-84.1655	-265.807	-74.4677	78.6769	724.816	1217.32	1304.4	208.462	-35.0028	-772.455	-690.345	-87.112	715.111	348.591	-26.0615	-434.862	-290.822	-409.212	-955.182	-1042.22	-83.4766	1110.38	1839.12	1390.89	802.183	-221.87	-486.721
1746.46	2346.09	1958.16	1327.12	661.999	118.233	39.3518	-162.761	213.806	891.158	1034.37	422.293	714.137	1157.21	1408.64	1835.99	1080.19	101.102	984.429	954.738	20.1681	-400.819	-875.813	-420.539	-376.948	-877.237	-258.305	374.05	973.166	1205.53	398.767	164.001	186.424	-667.032	-154.49	2.12016	764.203	-413.799	-598.261	-21.1926	392.862	-93.3685	46.1075	-426.685	347.355	923.483	599.461	506.801	-164.609	-1158.65
2225.1	1508.04	1155.42	1637.16	1638.71	327.496	113.679	-39.7778	628.909	615.408	114.083	254.797	734.933	1384.62	1806.28	1659.8	773.09	476.558	874.469	27.6645	-1088.46	-1400.24	-685.21	-546.176	-473.788	-316.608	15.8808	355.682	1200.33	816.891	880.621	873.935	330.626	-272.017	-121.386	-273.284	89.9031	163.958	161.68	655.822	959.727	489.902	548.213	893.091	1093.81	525.356	-499.764	-600.449	-191.807	-1356.33
1522.09	1558.14	1389.47	1267.32	954.805	228.941	-204.519	56.443	222.868	-255.229	-135.914	114.95	935.401	1433.43	946.147	957.605	885.877	329.212	-728.03	-911.893	-1329.3	-431.487	-640.423	-923.442	-645.826	-203.973	-545.054	419.406	723.473	283.082	105.704	95.0264	231.14	159.708	362.868	-128.333	-5.4187	646.365	782.444	1059.5	1199.97	307.752	301.553	951.551	677.573	-627.606	-727.84	-761.31	-520.524	-1107.48
1079.84	886.135	744.619	1029.26	1010.11	1105.53	910.53	227.921	-300.228	504.776	655.957	714.3	773.499	1172.83	560.383	1055.65	436.125	-27.735	-724.352	-1255.43	-1146.06	-315.256	-796.394	-1307.58	-911.581	-520.559	-734.047	-583.29	-572.63	-1193.9	-494.306	-386.413	-114.909	412.519	496.764	1268.73	805.048	851.645	1289.16	1144.7	454.784	390.183	-64.9463	660.654	84.415	-1004.21	-691.735	-363.977	-444.411	-1310.98
868.081	819.772	810.723	266.71	-165.525	28.4828	607.144	-16.7797	-387.937	387.727	843.571	830.218	822.924	968.556	472.153	689.323	423.942	169.654	-726.784	-624.244	-703.137	-439.722	-1115.08	-1533.02	-805.514	-300.147	-904.693	-974.302	-524.4	-350.905	-137.708	-221.283	374.616	580.175	784.8	1370.4	927.409	902.942	721.877	689.384	-202.722	-88.9945	-236.391	236.746	-559.624	-730.751	259.707	635.055	395.272	-415.479
999.421	617.318	483.965	63.0139	-280.47	1042.01	1311.22	-243.126	-1294.91	-1023.51	-600.845	141.994	510.676	307.596	341.126	42.7329	122.205	152.277	689.95	987.42	-382.068	-441.673	-189.92	-703.631	-590.287	-138.02	-512.812	-127.759	-39.8655	-829.693	-807.894	-108.98	1001.23	714.247	1651.86	1388.38	390.257	426.32	747.431	351.942	-520.808	-1006.55	-1410.41	-835.098	-1056.72	-362.894	561.333	436.349	638.924	-68.7312
1285.23	359.25	-146.051	-512.898	-1134.99	-139.906	419.167	-382.212	-711.187	-1022.1	-875.692	-428.797	-624.54	-586.768	108.275	298.834	-419.705	70.1565	576.379	610.112	38.5248	-453.693	895.588	1061.78	820.285	451.97	-406.001	-88.3626	540.285	-54.9052	-319.011	140.759	436.404	6.80185	197.987	268.67	45.1256	-193.137	-489.723	-346.247	-82.5107	-24.5734	-401.684	-777.867	-350.387	1066.36	805.858	-285.831	-218.732	81.7312
1886.21	1681.6	916.43	196.48	-405.326	-216.015	-121.437	39.6538	161.599	-258.371	-645.007	-147.249	-710.31	-577.76	-53.4713	-250.371	214.003	725.298	613.971	716.575	-101.256	-656.657	235.019	840.211	147.849	-853.82	-1228.48	-575.187	427.077	420.424	-233.586	9.52495	120.612	93.0809	-400.836	-310.32	119.533	-1089.07	-1773.66	-256.989	688.521	790.13	50.6654	-650.177	-293.661	981.175	331.148	-582.392	-850.197	-293.5
1305.17	1902.72	1413.22	1214.09	674.233	269.04	243.368	242.026	-102.02	-104.393	221.249	362.8	22.4466	-269.495	-264.727	-532.169	339.892	1619.78	1993.98	600.554	433.566	260.975	-407.913	-503.514	-699.697	-531.364	-814.586	-888.33	-1021.59	-424.315	376.885	635.117	1388.53	728.687	253.88	171.295	399.829	-369.881	-1553.63	-469.689	980.101	1356.74	631.362	-429.605	-1066.35	-228.986	35.5311	322.976	234.598	269.722
1024.11	1029.62	99.1515	940.603	1349.8	573.176	-302.898	-489.264	-450.84	-694.138	-600.412	-217.88	-470.627	-490.273	-1236.95	-493.372	-278.001	1161.77	2114.2	1685.72	1167.69	620.139	-464.814	-584.203	-114.517	-1057.16	-1198.06	-760.33	-980.359	289.35	591.614	404.878	44.6677	149.403	-30.2968	361.445	739.179	161.423	-791.586	42.081	1196.67	1092.18	871.529	442.831	88.611	104.389	-207.5	-220.339	458.938	668.281
917.619	1058.57	912.266	715.064	912.711	1037.67	490.961	-199.22	-126.548	-411.76	-292.848	-148.614	-182.003	687.51	435.047	615.585	149.739	-184.58	342.778	777.639	951.404	65.9226	-1082.45	-1068.53	-557.996	-494.248	-393.229	-460.086	-200.934	664.625	196.575	-292.366	460.704	488.306	-251.279	-437.871	-63.5485	-175.016	135.519	856.187	695.985	493.789	35.7636	361.901	924.842	667.625	-290.32	-400.279	-56.9791	26.6475
121.183	607.656	336.038	413.817	592.965	1495.5	1823.65	755.797	447.094	-97.4003	-137.608	163.638	412.365	1358.78	1425.97	762.748	-80.831	-84.4695	-277.284	458.507	670.462	-419.846	-801.071	-1218.56	-390.557	-396.718	-212.939	250.781	542.853	237.379	-190.078	386.384	-113.96	-70.3644	415.587	-588.318	-1372.41	-1335.86	-1067.26	-577.583	137.205	-368.101	-556.517	3.24442	189.978	661.252	-151.675	-467.283	-92.0609	23.3909
-16.2796	995.361	1512.22	953.876	321.165	936.048	1952.22	1448.1	687.005	158.155	-100.157	65.3466	939.485	1419.02	1258.24	18.845	-112.769	426.613	663.464	391.606	266.516	234.308	-314.064	-83.4239	-159.483	-690.21	39.7215	406.509	517.719	479.332	-128.971	242.108	-582.943	-802.125	-512.148	-550.981	-329.195	-21.9283	351.062	-203.298	254.863	495.902	-41.3573	14.1399	-12.6899	259.875	-374.387	201.685	599.35	686.713
181.858	-89.6223	441.796	39.7829	-535.63	340.93	1663.88	1578.07	393.201	-260.675	-307.546	161.385	322.12	1166.99	643.617	-113.165	-414.943	-179.935	307.49	16.737	28.6609	1278.45	633.701	262.446	-91.1652	-1000.75	-129.329	-188.032	-5.29288	-9.20484	-475.306	-297.199	168.285	30.22	-348.357	-963.932	-509.747	-175.189	195.372	432.658	717.553	1032.39	135.72	-453.733	-335.109	-563.134	-738.155	-213.632	-58.1403	-209.192
644.553	243.064	-65.7284	-462.989	-736.877	-557.421	399.81	1370.85	1221.92	325.159	517.291	345.315	496.879	803.756	519.919	193.803	-559.929	-670.775	-477.464	-127.074	573.198	754.731	112.952	308.893	210.275	-572.55	-607.239	-116.712	887.838	649.777	460.124	209.547	58.8163	622.752	481.011	-386.911	-688.04	-799.261	-118.743	-23.2284	560.925	-41.113	-417.277	-548.833	-784.885	-1795.42	-1211.44	-601.393	-615.638	31.1106
727.92	225.956	170.803	-931.702	-1080.43	-986.711	-654.973	-37.1351	484.099	-232.468	614.838	440.846	509.28	267.546	34.7351	-186.624	-123.537	432.667	322.608	567.642	501.418	88.9707	-586.769	-270.046	-551.887	-1028.26	-1060.71	-663.1	292.353	1268.09	750.845	464.573	872.64	588.447	710.25	209.532	-785.051	-469.505	-385.098	180.569	12.3923	-810.001	-652.416	-132.314	-439.365	-1089.72	-486.078	-355.305	182.574	786.121
348.664	-491.856	-280.44	178.042	-20.7511	-837.65	-1082.06	-864.258	-31.6321	154.758	1179.51	987.506	1038.52	1027.63	848.799	976.389	1776.76	716.96	475.422	899.598	967.988	-111.583	-228.668	353.998	-462.772	-854.889	-443.68	-521.145	-138.627	754.997	501.092	370.1	783.175	496.894	813.433	117.625	-486.721	-424.733	-1113.17	-351.21	-169.018	159.29	-80.5916	-140.859	-817.538	-966.629	-579.321	-553.816	-789.446	-199.35
1281.64	-64.3975	-555.852	394.356	-275.021	-763.72	-1048.44	-807.13	-668.669	453.42	1423.71	1026.41	956.397	1821.85	2187.72	941.733	1095.33	782.199	312.184	354.87	-46.2259	-13.1751	896.48	1031.86	735.232	489.679	-292.889	-646.006	76.9844	208.025	491.915	395.625	124.676	365.629	642.711	340.024	181.163	-319.658	-1079.5	-672.071	53.2555	474.294	-228.724	-677.681	-1122.09	-332.177	-1111.47	-1083.33	-809.274	-282.042
865.146	-125.624	-134.668	156.427	-67.873	-232.553	-182.935	295.696	-86.0467	605.489	711.093	551.533	110.057	1246.3	1892.78	979.655	732.486	810.237	282.312	-369.484	-907.392	-623.281	716.358	1424.31	715.581	362.146	401.724	536.172	-33.0648	-382.096	-346.404	392.323	347.017	440.798	533.126	202.99	404.307	22.2392	-717.587	-718.039	-370.658	132.61	151.506	-792.524	-936.629	-557.961	-799.854	-349.956	-594.642	-113.885
993.254	1222.68	931.406	168.585	-0.165599	293.985	1011.53	409.88	-975.015	112.824	0.835051	-55.8977	347.828	942.986	1088.93	-92.2047	-396.069	592.764	54.3174	-484.752	-584.38	-552.719	55.5633	297.094	-531.031	78.7951	744.75	163.616	330.475	354.87	844.429	733.253	298.033	677.431	886.242	-314.888	208.075	498.328	-67.6126	-10.1691	-181.53	845.069	745.866	10.6137	-745.018	87.8054	42.9607	57.525	-319.257	-180.794
1439.97	1642.35	1327.67	-150.004	-568.721	-903.576	418.423	-27.1031	-947.312	-527.338	-260.572	5.17402	624.366	-146.043	-549.923	-727.19	-578.994	29.798	-583.049	-726.941	-759.765	-155.026	3.9729	-33.0908	442.742	481.752	866.796	-88.8231	331.904	1377.39	871.367	1257.5	971.773	1130.17	1343.8	721.968	518.825	1109.28	302.425	-163.604	-404.915	537.643	404.195	-37.2405	-1000.24	-1062.98	-592.13	-682.001	-308.001	-218.75
879.664	1434.53	1590.21	612.287	-809.652	-1181.12	-96.8016	-1071.39	-703.199	-994.675	-735.796	188.861	973.478	190.97	-327.847	-342.803	-528.059	-494.475	-1592.55	-1920.31	-1426	168.693	666.834	552.654	614.382	1182.27	1564.58	596.471	127.902	348.561	1053.68	289.325	507.579	332.089	518.814	242.801	500.939	619	-412.213	-26.8118	-472.903	-531.013	-193.417	266.897	-429.591	-214.43	-284.901	-612.207	-669.746	-78.4022
781.439	545.329	877.93	817.597	-731.45	-928.072	-60.3753	423.849	489.847	489.461	211.136	395.412	290.439	70.5688	69.1678	260.594	348.7	279.634	-458.089	-2108.2	-1522.89	937.439	1660.81	1315.53	1003.89	1990.13	1409.57	816.376	337.379	-366.937	-61.1582	-327.221	-218.819	133.562	269.954	75.8737	-54.5947	-151.78	-1083.15	-408.898	-1142.26	-310.271	267.376	568.975	911.412	839.831	427.044	-327.144	-811.512	-153.262
654.01	95.504	-38.106	620.551	-13.8113	-525.108	-195.814	100.472	237.718	327.629	556.63	793.499	302.612	-329.143	306.832	563.153	732.071	559.027	531.927	-412.15	-611.276	797.748	2429.15	2677.36	3069.2	2413.84	1208.24	193.087	-127.053	-105.449	-146.832	-514.52	-204.803	527.146	27.6042	141.109	-901.257	-968.295	-1225.66	-761.669	-525.995	-162.456	391.828	433.37	820.139	1737.94	728.276	-373.775	-1108.89	478.966
585.185	139.304	278.42	-452.543	-285.696	111.082	448.235	279.292	317.877	935.758	1423.5	509.545	802.611	335.761	479.454	692.948	681.433	348.316	886.376	615.844	446.617	642.907	1767.99	2008.75	1856.75	1347.09	654.449	211.174	-180.928	1041.82	889.295	458.552	-143.659	-112.696	364.38	-46.3638	-451.859	425.983	-120.262	63.0076	1002.9	927.914	-138.174	814.882	765.003	111.602	-251.314	-136.229	-224.371	1852.22
472.759	83.6589	-86.9945	-626.895	-747.278	-261.969	191.922	-13.3552	228.456	732.362	1180.4	1693.7	1416.98	542.797	436.338	335.313	219.071	-246.26	140.86	902.729	1352.24	755.922	534.982	824.278	855.518	900.236	517.929	376.779	275.855	1100.62	1456.06	446.433	-348.302	-326.335	-276.483	-351.166	-114.348	517.335	-69.3857	-23.0973	603.679	472.801	-251	1003.69	643.953	10.7912	40.8636	215.331	968.664	1163.66
361.908	402.91	-132.466	-333.174	-153.419	-403.01	-388.883	-320.963	-82.0458	641.536	415.525	392.474	1168.73	726.633	732.743	1082.32	696.065	605.893	901.34	1040.57	1534.1	1972.3	1239.22	479.548	428.369	535.569	409.183	63.5731	193.628	1551.99	949.158	109.808	-26.2738	184.484	593.823	178.567	-710.767	191.783	-0.973166	-244.202	-150.295	-109.729	215.156	992.513	770.883	-59.1894	-78.5988	835.23	1153.4	-60.7114
754.828	285.151	260.629	233.556	245.055	260.952	129.176	-254.148	-916.85	-364.802	-167.929	-62.5803	311.175	837.438	495.846	-133.96	467.397	79.4707	1246.03	1411.11	1628.75	2706.44	2094.93	784.655	51.2506	370.56	259.363	181.263	328.008	1041.95	792.975	4.41996	117.396	544.848	1487.56	1078.49	172.841	216.798	334.957	-142.275	73.5038	377.621	1100.61	875.869	150.949	-212.135	49.5018	937.013	776.552	119.817
497.668	1050.38	1391.47	1262.23	-107.773	-49.514	375.974	613.429	-457.528	-14.5174	446.162	808.574	1110.84	563.425	204.719	-299.536	-152.103	242.384	798.614	1261.95	1404.42	1400.02	1130.69	328.174	564.148	743.746	404.333	-195.651	48.9967	223.531	-226.881	41.7402	677.33	968.404	1356.41	802.059	471.394	-18.0392	-89.2141	104.318	252.111	665.774	126.705	-303.23	-507.858	-923.648	-581.149	871.241	1496.33	1210.42
750.045	687.696	1288.51	1285.44	-60.5741	-186.016	292.845	50.7957	-638.295	195.882	1071.12	587.285	557.221	-148.945	-498.171	-356.813	-21.6303	415.149	-18.8648	169.221	525.591	106.615	-572.966	-832.978	208.51	275.461	-279.872	-353.408	-152.929	-313.215	-449.791	-239.932	-245.04	249.812	73.3108	-859.349	-108.302	90.1171	-380.968	331.903	-155.219	-22.389	-403.625	-109.814	732.635	102.408	-810.049	1354.31	2176.03	2042.53
1021.74	531.932	28.1747	604.124	378.599	-361.842	-387.346	-137.256	401.481	314.784	741.292	309.107	132.116	-307.611	14.3189	210.649	464.853	400.17	149.845	549.714	1137.95	572.816	-301.536	-1026.41	-136.106	599.002	318.163	682.958	-721.563	-679.985	-19.3696	112.874	39.7931	-519.588	-770.917	-1423.32	-282.759	-182.326	-885.269	-640.507	-737.483	-273.704	-667.172	417.864	891.785	623.204	627.743	889.137	2423.1	2998.69
916.589	848.418	189.676	412.615	-293.331	-589.294	-1286.04	-797.133	-168.025	-477.841	-276.901	106.572	-483.744	-281.218	253.669	461.057	83.3652	-393.642	11.1117	983.356	1032.38	632.689	248.312	-608.87	166.353	463.066	-164.812	-891.641	-967.856	-253.055	-340.121	354.514	32.5253	-580.776	-745.103	-864.322	-436.717	43.6528	-440.742	-418.681	-226.326	-253.2	262.731	800.287	1893.93	1249.63	1062.72	1219.28	2954.89	3401.71
51.8407	781.442	584.511	566.769	186.871	-545.217	-55.0451	-430.352	194.03	280.936	632.06	309.264	11.9169	115.376	428.729	440.273	363.76	285.124	533.2	1010.57	406.047	-559.23	-83.9152	-188.206	288.489	139.923	-393.148	-565.479	-172.279	976.26	246.026	-132.621	-108.563	25.9473	190.431	-461.445	-1711.93	-721.752	-452.921	-65.3742	381.978	530.995	841.168	727.804	745.61	319.591	-197.373	532.167	1982.34	2221.63
718.041	1583.47	856.317	-311.278	-31.6185	-538.186	8.77085	310.79	1104.92	564.669	623.205	1050.62	1154.15	-154.7	-324.817	-484.222	143.839	272.255	813.344	690.054	-229.868	-994.272	-12.2828	714.022	610.022	211.787	-211.417	426.066	109.58	595.933	797.588	604.417	1024.24	107.857	14.3904	473.856	-612.717	-32.2843	-307.628	772.294	1584.39	822.877	1429.38	1882.26	1160.86	109.142	540.053	1492.16	1834.98	1668.33
1146.67	993.407	537.26	-95.3039	-525.538	-153.579	122.117	793.933	1173.63	395.494	572.303	974.13	141.019	-521.913	-779.453	-453.025	31.5055	695.925	962.143	1247.33	582.964	-119.929	745.871	1260.12	806.049	-126.574	-606.169	-89.2975	-68.2787	924.334	660.228	11.5067	-120.189	-845.343	-309.898	106.062	-487.992	-367.389	-698.693	404.869	383.748	595.891	890.846	1184.05	1567.37	1030.35	1021.07	170.502	977.363	348.406
-197.89	-155.593	-141.252	-516.357	-233.552	398.263	917.411	1409.38	1359	1186.35	1381.03	417.709	-314.344	216.778	66.5034	483.053	258.833	-387.852	-74.9783	658.563	769.859	630.632	1045.67	672.538	459.033	705.939	290.456	-224.781	-560.046	-127.403	-65.483	-743.334	-864.262	-471.088	96.8842	581.709	1089.54	561.86	392.082	594.039	1094.56	1144.43	817.331	552.893	1238.74	1302.67	1264.33	925.552	1080.98	324.087
205.905	499.29	237.05	327.689	844.607	1333.03	2222.23	2179.12	1991.26	2467.88	2174.32	948.82	775.632	279.665	231.229	842.722	484.508	-39.1455	-86.4598	89.1162	-154.111	96.9572	895.423	1134.22	1449.54	1008.33	933.588	546.937	448.642	-90.8613	111.806	-346.312	-101.009	436.689	1026.89	1322.03	1175.38	898.831	793.284	918.235	1193.72	650.89	-79.9031	-202.424	221.678	492.604	736.057	1093.99	781.51	-118.025
1308.69	1089.86	984.564	96.666	278.8	144.278	664.305	1225.32	1471.13	900.955	1150.94	636.866	147.475	157.775	390.074	535.307	550.314	265.93	-718.607	-124.331	421.387	1243.12	1236.82	1448.93	816.658	951.384	749.106	658.992	455.245	-49.1103	-186.813	362.649	365.588	1060.76	1792.3	1718.75	1301.12	818.659	-89.4704	-652.34	-334.633	-130.121	173.76	-209.035	810.735	813.809	761.837	534.392	445.48	509.082
1559.7	1999.32	2113.76	764.706	645.737	425.815	266.234	294.804	406.539	486.018	469.676	-207.257	-395.135	-254.424	74.248	-411.73	-750.943	-772.566	-834.732	-354.688	734.109	540.532	886.507	740.622	97.4446	587.791	169.67	639.439	1097.07	486.936	205.672	1463.29	1688.31	1162.41	1607.9	2063.92	1551.35	341.866	-272.463	-815.426	-357.663	-573.793	-574.563	-375.31	721.237	719.674	1017.38	1109.55	1353.67	165.779
907.903	1748.86	1535.17	942.893	297.323	-13.6145	29.5686	-435.587	-462.218	106.951	-473.035	-1065.2	-442.169	-183.466	-576.237	-422.756	44.9163	18.9463	-14.1508	1117.3	1403.78	155.004	405.365	96.4157	638.956	506.682	233.492	635.877	1010.94	1024.11	1163.92	1572.98	2215.39	1989.07	957.451	972.964	318.747	-676.419	-1084.08	-630.637	247.858	-488.731	-1422.78	-310.347	1259.78	1534.56	908.261	470.464	1016.78	193.361
857.084	1219.78	443.833	327.22	430.326	587.176	-56.6689	-800.182	-871.203	-189.562	164.321	449.326	381.836	-582.701	-391.548	74.3828	518.718	160.629	690.087	1529.45	1299.31	698.718	823.871	449.385	322.559	131.66	410.145	1195.74	387.8	122.95	659.441	1168.08	812.774	111.376	272.08	37.1211	-157.456	-931.002	-1088.93	155.374	644.422	136.597	-267.54	167.202	955.531	1169.64	1059.36	631.313	-343.788	-103.999
1065.21	1366.59	1263.52	228.361	162.45	923.491	151.282	-649.102	-325.335	682.157	181.807	648.723	1031.06	477.108	709.549	897.047	741.899	21.5151	296.52	1133.65	1727.85	1694.74	1328.53	119.009	148.665	-315.632	-436.391	347.497	412.443	22.6615	573.952	947.708	473.897	-130.434	58.4989	188.978	-122.316	-487.33	-630.471	432.17	748.07	63.3978	-269.628	318.33	432.731	305.865	377.714	-138.91	-94.8373	31.0449
711.938	1423.45	1294.17	681.696	-371.434	197.753	363.802	-113.791	897.323	1226.73	1048.35	123.234	505.589	641.791	321.42	722.17	509.517	-311.588	-450.98	592.445	1244.74	1435.37	978.825	-407.407	175.625	-98.3384	-82.3049	-182.081	-182.974	-83.8118	304.704	541.686	586.657	-600.331	-122.524	-584.113	43.0382	937.154	-72.6879	248.936	746.689	899.949	168.7	378.585	518.087	388.548	-368.176	-748.323	-706.342	-476.454
98.9802	1534.83	1140.47	342.066	-487.946	206.736	957.672	-233.81	373.969	815.514	1095.68	1019.87	1078.27	635.156	1161	932.982	312.859	-896.523	-890.377	-698.297	359.379	899.541	12.8841	-62.042	926.035	1373.23	845.306	307.822	90.2952	-10.5319	-256.725	506.296	605.896	100.052	-772.393	-926.873	-198.526	-390.694	-755.585	-846.596	564.082	1492.29	838.434	-167.656	-179.245	136.771	-197.249	-650.429	489.412	211.567
329.296	1172.82	1077.36	948.636	-269.963	-505.993	-145.92	-288.643	196.391	-55.3236	486.889	846.881	257.901	358.744	819.626	525.807	853.183	433.623	127.328	-119.07	-20.989	309.446	-777.063	104.924	1020.82	1190.75	629.99	661.085	133.739	-81.9211	-7.98509	1256.34	1006.93	822.59	13.7594	450.688	938.265	-200.5	554.917	965.766	1087.35	1357.71	1027.31	-132.408	-586.976	-406.865	-494.005	-142.696	513.336	514.732
706.896	1448.74	1339.37	772.677	-351.648	-582.995	277.249	522.062	1148.73	462.812	177.374	364.888	797.01	881.504	926.299	733.052	800.455	176.687	598.04	1159.48	799.528	198.367	-563.68	121.189	450.744	1027.47	846.901	572.757	358.286	590.377	219.521	453.58	73.876	-312.172	-261.939	-361.968	-73.9617	-350.998	94.6317	521.879	484.662	727.706	760.95	596.823	495.743	493.638	436.023	801.098	-64.2734	619.37
952.41	1307.92	916.359	889.934	240.685	267.028	404.612	1020.31	1498.08	1138.75	775.325	566.89	1400.28	1394.01	1480.8	874.417	561.051	26.3453	500.209	1138.75	1262.67	750.938	213.791	613.899	1628.84	1170.65	774.24	495.05	756.749	1484.58	786.988	457.884	265.852	-211.756	306.575	300.916	-522.481	-1020.93	-920.156	-1470.33	-1120.77	738.479	1311.2	554.672	1034.04	294.681	7.40524	342.806	85.1373	-28.4495
1334.51	1578.35	1132.41	875.985	981.221	843.724	1096.62	2189.11	1476.72	79.8478	-184.008	560.716	1536.25	835.938	568.304	-125.944	-94.1335	-516.419	-556.339	-747.427	308.379	562.716	1089.23	1185.9	1092.27	234.248	307.459	647.053	782.044	820.267	878.729	1041.33	483.774	-243.497	197.192	580.908	431.858	-182.721	-676.396	-1142.48	-443.113	62.6527	594.81	112.689	459.817	239.272	-577.114	-253.469	-131.627	74.546
2138.31	1320.34	805.485	891.549	1282.49	822.513	1107.5	897.795	802.542	584.934	577.857	823.413	1177.18	531.204	-175.435	-29.3578	-480.436	-1491.02	-1490.84	-1241.75	-483.205	144.808	788.682	469.091	-297.406	-401.526	477.401	660.527	1080.1	737.68	245.995	140.413	644.866	495.545	694.239	1071.55	2128.19	1296.67	115.897	483.704	1966.19	732.487	175.105	-384.255	-467.641	81.3127	-443.588	243.484	-271.33	30.5887
1823.77	1370.67	1512.12	1091.5	326.479	-335.787	845.947	482.986	347.404	47.124	-149.658	25.0474	312.421	293.024	29.0539	225.294	559.912	-522.933	-613.389	-73.9587	51.1384	778.33	609.215	161.948	-185.251	-387.412	148.587	900.351	711.639	1123.55	1050.18	582.743	364.222	96.1687	1173.64	1118.43	1254.41	643.195	401.693	265.59	166.741	571.094	377.55	-87.9381	387.976	917.908	-53.0686	-136.362	61.01	-544.407
671.61	-48.0684	530.35	-86.8247	-947.099	-659.428	65.8463	-246.112	-679.961	-522.923	-502.413	-317.734	371.268	247.073	213.481	160.871	262.737	353.498	-647.03	-519.523	-87.7221	1068.96	401.16	543.767	769.782	795.397	1351.46	1584.14	955.777	855.602	1136.61	961.825	305.447	350.193	793.742	607.052	1029.27	1683.73	1276.1	820.914	237.592	320.917	363.221	856.804	1339.31	188.15	-502.686	-608.521	317.555	505.071
301.127	14.6581	59.3121	231.151	-522.047	-283.35	-508.472	-1431.07	-918.078	-336.558	-213.377	-435.7	215.22	454.796	807.699	494.113	1360.92	1991.05	241.314	-1501.2	-1252.07	10.1171	99.122	383.365	625.77	478.055	1377.14	1645.54	1500.39	670.914	408.793	784.493	291.725	804.266	-121.192	-1251.83	-372.877	384.898	468.086	56.6593	-166.652	-117.505	-467.262	445.018	507.544	515.158	812.947	1105.04	1031.42	227.536
100.973	431.514	456.447	689.671	-306.978	241.3	-756.15	-791.647	-717.529	72.9887	379.732	323.174	638.384	481.868	384.645	528.323	1603.85	1674.7	578.142	-599.873	-803.687	-135.062	183.27	251.604	814.042	1109.77	1714.85	1483.43	939.16	385.105	1036.82	1329.74	265.986	775.023	306.942	-630.526	-1136.12	-573.452	-524.267	-320.603	-163.515	646.778	705.328	145.988	123.377	484.844	518.411	565.736	25.3097	-1071.75
1060.1	351.199	-130.035	51.2005	-635.007	-211.951	-142.784	-122.957	-256.276	-706.959	-757.932	-468.1	-117.753	176.007	270.542	262.506	1064.82	1083.31	113.191	-64.2808	64.5948	-362.4	236.531	520.605	902.934	1277.29	1482.7	1950.29	1784.61	601.539	-392.563	101.203	624.926	230.61	-33.9886	161.365	-421.941	-496.696	157.706	-389.026	-75.4059	390.833	194.193	445.204	-104.315	-245.258	185.994	86.8413	-279.324	-1136.62
395.423	-35.233	-317.856	3.29556	-316.213	-685.539	-129.101	36.0075	-172.604	-885.317	-951.319	-441.9	-703.206	-1131.69	-301.241	-239.135	-456.002	510.963	82.3315	-266.791	643.233	753.25	1087.26	1291.55	829.344	1105.34	949.243	879.568	1012.76	-85.2894	-711.84	-184.798	32.4747	532.338	64.5377	826.525	648.24	23.1715	306.846	-182.17	262.463	698.892	601.848	775.947	789.375	-86.639	-366.741	-99.5186	102.8	-779.933
930.258	85.9435	-435.164	164.151	250.62	-112.836	-598.282	198.556	149.181	-309.7	-26.8144	67.5117	-719.456	-1035.57	429.889	516.146	460.003	715.209	1189.89	738.385	1204.07	1963.28	1234.44	704.997	317.71	418.915	658.712	864.05	643.021	-249.42	23.2788	810.211	752.132	580.019	822.903	1831.36	1192.29	1194.92	588.453	314.873	316.417	648.427	1174.65	1005.99	1032.9	636.571	101.575	-287.538	-506.119	-738.72
276.396	-161.488	-737.816	-850.674	-671.815	-569.354	56.679	501.877	655.106	-71.5467	477.26	417.712	-165.705	-293.372	69.3524	32.5882	885.591	1122.05	1138.91	452.512	879.014	1246.1	1262.48	1072.2	953.885	392.433	156.998	386.836	684.297	583.879	1858.39	1370.89	1585.55	919.297	937.135	669.063	909.806	1274.05	910.157	261.923	37.9199	197.353	470.496	996.813	1417.68	1651.36	528.624	-814.15	-1206.06	-657.335
93.1268	-5.0877	-326.012	-148.507	214.994	533.239	685.464	767.002	543.012	12.7923	-409.777	-1.91205	409.6	1370.95	1547.84	1135.75	1351.47	950.301	-74.7554	-200.151	728.838	831.898	971.016	887.761	-387.868	12.8155	638.297	466.018	1513.77	916.753	1362.21	1512.78	1258.9	1441.55	558.159	113.27	638.787	762.243	496.833	246.888	-418.617	459.992	924.478	921.177	868.929	898.047	870.236	30.8128	-176.418	1.32266
390.21	549.76	321.914	41.0744	263.475	1129.91	1991.08	690.698	504.113	576.974	-589.655	-537.142	263.377	1262.9	732.205	710.888	840.445	649.229	-89.0346	109.03	893.113	1562.32	1665.84	1138.01	273.189	-530.9	291.481	297.602	750.577	773.431	1217.95	725.732	22.0787	1090.18	-352.967	412.269	1350.24	492.652	167.975	-652.545	-160.57	800.438	492.658	-222.007	-119.218	268.935	808.166	1674.41	1091.9	370.937
910.091	787.956	484.011	-241.186	-884.922	510.936	1375.93	1352.44	-97.1347	-635.064	-790.233	-283.483	478.589	753.859	307.953	-225.059	1027.37	771.859	230.655	623.566	1530.74	1509.02	1171.06	1473.4	602.429	-504.672	-567.804	-538.718	696.881	955.231	292.1	-352.682	134.2	227.251	-523.163	743.063	922.19	743.193	168.724	-20.6709	334.988	874.336	29.317	-265.239	-120.091	510.788	417.23	373.298	488.147	215.525
586.974	120.993	233.066	402.797	-16.5191	-200.465	334.856	786.777	372.791	-473.87	-222.336	1121.5	1451.83	625.899	-224.397	-18.9293	1103.64	471.866	234.492	672.767	888.156	1003.86	392.749	810.351	1296	613.725	281.485	-697.676	133.307	-459.843	-1160.65	-498.504	-73.7994	42.1842	229.302	604.194	353.784	225.298	357.416	1262.54	1184.5	888.454	59.6774	252.831	341.169	137.368	373.229	-67.6117	-203.978	342.509
999.67	648.609	953.739	666.559	768.515	213.317	-343.23	171.152	1261.98	1396.73	1366.85	1142.37	1068.6	475.191	-470.601	-234.863	-182.885	-742.49	-44.6586	404.468	762.238	400.38	959.197	825.961	1118.75	1033.03	84.1918	-1195.54	-825.026	-920.225	-868.138	-257.267	-629.742	-531.566	-58.6204	363.301	135.625	-36.9138	391.289	606.882	1278.18	1908.44	772.297	380.127	98.5139	240.112	978.933	1051.79	656.971	921.612
701.077	396.971	833.018	606.059	902.811	1277.83	651.978	561.571	802.333	1037.23	531.403	743.478	740.495	552.446	-605.422	-125.971	-210.133	-1109.96	-21.1977	119.715	416.448	398.687	130.191	800.97	855.61	502.178	-580.668	-1656.55	-998.795	-524.654	49.4556	-491.463	-1162.94	-253.216	819.936	549.304	255.543	-339.745	147.269	-61.029	229.306	540.43	-87.2337	-567.162	-419.676	-375.56	671.337	597.089	312.02	369.493
1266.33	1128.52	892.488	908.936	-174.911	600.233	640.749	1154	562.762	-92.7912	72.9695	978.411	851.577	941.197	-132.331	-339.173	-118.98	-579.434	-514.47	-372.871	767.254	1466.73	567.619	767.345	1299.24	1006.84	-55.2982	-972.748	-163.955	27.3907	189.031	143.121	163.663	837.548	710.015	-621.673	-853.268	-299.84	-106.612	-426.802	-332.039	-473.997	-911.917	-794.883	-432.572	-202.705	286.744	61.4649	-475.348	291.638
487.725	604.552	754.768	511.282	-234.933	172.503	156.44	533.244	396.838	-526.436	26.2016	309.216	-285.417	341.496	-317.648	-534.609	-103.255	-798.777	-471.884	-107.723	93.664	985.328	378.272	847.976	1527.12	1997.63	1625.96	558.295	229.591	146.843	-182.63	-430.097	106.14	818.852	539.234	-73.3539	-560.201	48.2292	230.613	-729.802	-178.631	-993.262	-569.377	-124.844	-254.51	9.78394	193.647	-104.001	-207.917	703.518
-517.863	-685.671	-122.586	1100.82	892.082	253.86	-257.792	-416.277	-494.538	-83.4534	657.785	700.429	286.474	411.038	-45.8813	-987.257	-353.051	-536.239	164.85	593.242	299.703	1019.37	1431.23	1743.98	1379.21	956.023	1447.36	1231.5	961.635	250.32	17.9235	351.665	1475.32	1494.88	1371.38	953.139	629.024	-70.8151	-254.08	-260.406	-252.36	-1240.05	-1164.28	94.1733	-562.691	-675.314	-109.72	-103.207	138.351	-221.18
258.28	-261.348	-33.8777	506.759	-652.124	-436.829	-237.036	-801.403	-850.135	-242.429	1483.83	945.274	228.155	55.2745	151.206	-866.751	-1337.42	-1223.84	-350.526	757.691	618.373	1410.1	1918.92	2382.29	1718.5	872.083	1461.67	1031.91	-99.0188	-56.1627	701.864	784.241	639.397	1286.54	702.236	392.68	454.791	-306.205	180.554	806.426	-582.334	-1976.33	-1684.13	-427.376	-626.339	-803.953	-266.482	678.418	553.794	86.4749
926.546	422.441	-478.537	53.5963	338.183	702.384	646.948	496.465	-368.02	-585.598	824.201	832.572	914.619	125.609	868.406	286.468	-1007.75	-480.136	-524.229	384.339	1220.45	1965.91	1763.87	2531.38	2044.41	870.171	1312.29	1337.76	425.126	597.418	854.349	1151.4	962.583	1274.94	729.148	936.702	251.298	-380.292	-15.142	495.607	-993.412	-1988.63	-1524.12	-495.05	-963.952	-642.181	385.527	136.628	-680.825	215.43
410.829	361.026	-686.869	-23.9823	774.984	1427.4	1330.87	377.664	-31.56	-180.792	-282.879	399.389	1396.75	831.692	842.691	250.537	-543.723	-147.389	98.6396	-244.01	598.822	1971.96	1595.69	1366.23	1269.94	964.699	939.392	907.282	1066.06	1237.7	1254	660.769	209.573	326.557	284.876	719.859	-314.312	-824.139	-363.288	-35.1841	-86.6485	-1348.81	-1019.83	-556.735	-1214.86	-1047.6	78.1134	228.227	-3.42479	493.525
981.906	578.404	376.81	1011.37	1283.21	991.468	676.657	-549.756	125.682	172.055	-413.12	-504.703	803.254	1369.07	746.045	217.263	-130.727	-503.854	171.357	-216.05	-41.307	1214.65	1122.59	508.064	160.615	-312.857	-118.705	320.368	872	1423.43	797.425	746.094	133.19	-642.066	-772.771	-803.723	-136.877	703.892	317.027	-332.056	-575.838	-697.613	-628.845	7.7503	-444.176	-590.253	865.535	817.783	839.722	854.405
817.58	645.831	1115.54	1748.68	1198.74	357.498	-139.799	-744.647	144.896	231.52	-1331.9	-1206.16	134.273	730.847	421.757	-511.417	-281.287	92.748	-318.553	392.257	606.262	734.845	344.925	249.623	146.214	315.994	-392.289	-540.917	621.903	1347.41	891.938	267.987	-622.638	-532.143	-520.527	163.409	674.632	606.715	423.452	146.468	-557.368	-1287.73	-811.27	63.4432	944.215	913.509	749.287	289.451	353.836	-385.557
723.092	1016.48	1422.31	1428.85	723.345	-54.294	43.9164	-82.0083	-582.58	-141.799	-1498.45	-1770.87	-302.131	897.303	1401.38	741.54	576.827	434.222	664.623	1661.48	2327.62	1203.33	-3.30606	-361.588	-505.525	0.0683077	-93.1449	-190.447	282.459	715.881	620.513	76.5924	193.621	512.116	522.681	-54.391	-324.216	364.972	366.353	188.291	-362.111	-470.307	27.5507	166.559	439.807	207.914	765.963	923.744	807.963	133.403
624.48	137.433	53.7088	-110.061	-202.04	-94.107	49.4383	113.881	-181.779	-171.298	-958.62	-1517.9	-614.335	19.7977	1663.1	1554.5	807.729	734.839	472.055	378.476	1297.27	72.5234	-30.2865	-292.947	-243.569	888.202	623.406	905.263	968.401	-163.729	-369.896	499.341	503.777	53.5654	327.547	-111.349	-100.425	37.2078	31.7889	-470.934	-486.01	387.151	1171.95	491.371	-384.426	-575.016	637.785	416.915	261.778	615.349
844.673	-317.924	-228.227	-705.054	-801.261	-362.605	117.706	-281.951	-441.064	-276.165	-588.783	-749.982	-212.106	-290.608	615.065	822.926	318.268	70.2577	147.216	530.131	1306.86	358.665	344.155	610.52	636.269	919.555	430.52	93.8267	126.334	-956.242	-145.175	997.677	427.483	55.4089	600.967	649.283	646.801	296.643	41.7713	-784.246	-491.672	268.549	758.659	456.849	-24.5084	-678.664	-780.352	-219.751	-59.8037	-394.362
1249.59	526.491	735.501	892.112	270.142	-469.912	-309.77	49.0979	-281.084	-181.043	-23.9213	-624.719	86.2359	-290.895	-85.2682	89.7866	147.476	-395.845	523.632	1737.85	911.27	257.249	494.532	569.599	-40.7619	232.11	369.051	279.45	331.82	3.62979	190.801	383.388	124.111	-169.142	589.867	720.356	456.371	-274.889	-116.135	-21.5038	616.244	658.286	438.43	454.14	437.885	240.951	-290.594	-229.075	-413.466	-641.742
1100.33	1104.41	1052.33	941.733	728.741	189.721	655.474	231.711	-182.598	-190.294	158.437	-345.451	-909.502	-1128.86	-579.567	264.99	310.944	-609.125	581.681	1354.34	161.457	-76.8672	517.499	240.272	-467.549	-848.672	-130.199	511.266	-26.9247	417.654	1669.73	1609.46	750.93	-245.345	446.285	542.66	748.654	169.74	-4.45438	380.525	200.769	-262.335	-119.926	440.531	953.008	1206.06	348.507	-33.0699	-200.579	-399.816
1231.09	1443.09	976.942	388.622	-21.2748	510.939	661.331	1526.27	846.013	-877.847	-911.903	-624.558	-1045.46	-1072.15	77.9214	1027.32	334.641	389.901	793.048	412.226	418.649	278.114	451.398	229.015	48.5851	351.172	580.397	778.807	-677.637	8.14831	1229.97	1774.07	362.911	355.989	357.515	977.806	917.098	-385.912	-466.09	249.211	288.006	-244.877	-662.425	-257.887	-190.572	578.13	206.431	-108.791	175.357	-55.9782
1321.34	845.042	572.424	772.863	1182.29	1575.41	1284.41	1531.24	739.012	-540.636	-871.056	-433.412	66.9114	-234.453	603.457	872.797	689.542	647.46	1232.93	404.605	264.295	-540.077	-44.3765	516.257	714.549	623.861	-265.734	-3.12898	-328.451	540.844	1150.38	1635.85	-24.7863	687.223	533.628	277.016	-206.913	-213.108	4.37667	-334.667	-737.569	-1180.79	-950.801	-889.32	-755.742	-312.774	112.248	523.777	189.822	-19.9916
1505.63	1049.96	246.185	519.597	1043.15	1463.22	1028.24	425.258	784.061	753.084	-67.499	250.625	1196.41	191.659	289.547	220.303	-114.044	-250.388	-224.167	-237.111	-473.253	-270.3	-252.714	-426.547	213.852	-739.51	-681.468	-773.369	-1159.13	-194.451	-22.7122	973.013	618.734	489.214	943.558	-38.9545	-219.669	137.662	716.151	-198.892	-429.303	-597.029	-188.72	-28.1386	-275.114	-155.845	-126.66	-429.056	-580.353	37.3632
1139.8	184.652	-229.482	-235.292	440.709	-250.412	20.5581	414.476	1075.41	1330.41	772.506	594.297	576.825	-167.369	-252.839	-138.133	281.589	-142.648	189.745	-313.648	322.477	573.814	419.434	-94.7718	-88.3752	-357.535	-294.336	-537.525	-671.376	236.505	-222.69	50.6878	970.096	1203.43	695.375	310.997	910.17	690.026	-236.039	-801.608	355.443	414.63	-836.845	-260.915	-210.095	285.923	-112.057	-405.597	17.5961	483.285
643.305	137.479	112.522	-78.3987	-730.265	-399.2	104.922	1022.91	1685.44	984.848	68.4502	-21.832	-269.422	52.7962	586.685	473.192	-0.980472	-254.81	-144.276	-398.663	264.916	930.792	393.059	534.895	-385.459	-326.06	-101.077	110.146	265.277	820.372	314.245	126.137	932.176	941.048	1104.91	384.025	732.416	305.688	-200.242	-1222.35	-536.977	-473.726	-1320.59	-52.0907	344.407	20.9288	-126.409	-132.079	900.197	628.447
936.283	532.131	-284.598	-686.847	-875.718	-928.105	-146.154	468.029	528.039	8.89856	-610.752	-603.623	688.008	1134.05	668.697	325.361	223.381	-95.4404	-526.742	750.009	1266.84	861.055	549.24	542.34	-312.33	516.162	815.267	728.774	316.87	422.224	859.58	614.835	1026.75	864.872	-5.91226	-514.514	-196.965	-216.135	-7.51572	-663.119	-895.538	-642.154	-506.203	-268.428	-266.857	-0.596217	519.994	638.701	1231.37	598.978
-46.6748	-113.761	664.699	1098.51	-326.262	-479.906	-348.82	-586.826	-1327.9	-1181.97	-551.181	-765.379	-520.823	-240.023	-273.916	422.784	596.482	53.0659	-243.584	180.383	832.472	322.473	199.564	163.421	-705.041	201.214	732.439	1468.32	881.889	1300.99	812.329	656.587	491.48	600.024	-27.0245	33.2225	-529.345	-605.427	-226.75	-311.964	-258.915	-664.871	-779.302	-546.193	-1093.23	-434.955	71.7912	-124.148	263.693	-54.2369
-453.33	240.631	681.338	1860.3	987.89	530.184	129.005	-1031.57	-1779.46	-1729.1	-997.002	42.4623	-410.548	-471.693	-392.904	329.311	325.652	392.028	337.208	463.095	818.041	336.459	364.336	677.128	566.827	605.33	301.275	698.973	1037.7	1618.12	1136.12	-217.747	341.671	1433.75	722.221	86.4198	-726.236	-485.826	-670.952	-666.148	39.0824	4.43345	-59.8626	-563.425	-385.25	433.941	490.415	699.714	152.169	559.866
-342.906	-59.4897	-253.342	543.595	782.523	708.036	32.6405	-774.922	-737.797	-343.589	400.464	881.273	104.268	-216.2	-509.526	-138.798	-55.5753	737.762	893.523	124.536	62.3297	527.839	411.911	1173.28	859.036	805.938	-167.366	-55.1139	378.787	365.196	669.201	-144.614	266.129	671.156	648.789	303.936	902.076	92.0902	250.609	22.8103	-475.476	534.112	744.49	160.852	-117.179	1091.43	672.926	488.05	929.118	1237.13
-502.932	-101.807	12.6323	534.039	136.57	18.5581	-260.191	-675.009	-738.175	282.002	1044.92	987.659	556.923	576.326	345.57	88.1363	-330.841	1125.73	1242.31	369.302	404.248	767.198	883.107	962.032	233.979	-80.3497	-356.096	-851.504	-165.925	66.0408	124.228	519.688	606.196	452.752	-400.646	114.928	611.88	-425.605	-383.549	144.426	394.072	1187.31	1103.2	238.682	-733.486	-981.68	-1677.12	-1813.38	337.064	1353.14
-182.291	760.599	441.155	512.807	-462.673	-500.711	-332.794	144.172	960.207	898.56	722.73	800.179	817.767	1176.98	713.119	-328.239	-530.605	263.43	1079.62	1216.76	1040.5	743.883	508.494	209.621	212.201	-417.378	-558.519	-973.155	-470.532	-245	-162.709	618.169	1044.15	761.92	-212.258	-698.392	359.133	855.364	-152.327	286.637	853.423	812.774	950.492	686.573	166.296	-1207.65	-1612.37	-1534.77	-21.2738	1196.76
-262.785	-48.4248	542.004	755.388	-429.615	-277.53	277.458	568.525	1063.99	562.919	29.7115	-155.637	-590.766	-469.945	155.347	-449.811	-575.043	51.8497	456.412	726.337	248.202	196.664	-455.243	-728.326	702.173	-151.029	-312.736	45.9044	275.905	538.681	83.4557	945.818	1435.45	1232.01	628.362	585.23	260.073	496.499	667.697	1091.73	327.538	-237.845	1094.8	1478.18	1296.05	-157.052	-689.925	-684.294	-358.082	1418.5
281.48	171.222	1435.11	1503.67	-498.074	-77.7278	852.55	484.749	297.979	255.28	1059.79	-21.0101	-807.096	-915.333	-338.556	-43.8311	266.728	1442.94	1437.42	483.24	-116.392	-441.037	-778.779	-1029.78	-152.691	-529.506	-609.02	-202.129	-46.5443	453.174	202.017	921.088	1372	330.418	-334.211	734.36	637.816	109.043	-267.655	88.8734	44.3165	-134.699	-187.64	881.527	1117.33	57.9857	171.722	216.179	802.539	1543.72
502.471	636.408	903.476	968.717	302.341	245.418	103.235	236.86	458.684	702.537	1045.32	5.80191	-404.78	-99.763	372.807	956.215	990.412	399.893	1484.08	583.097	50.3749	-559.811	-1015.41	-796.671	48.0196	311.588	506.839	107.344	-497.282	-63.5858	153.988	884.055	619.82	255.836	305.835	124.004	-360.322	-86.6813	-591.812	-345.919	51.6609	-386.781	-4.38097	406.433	-27.0149	673.061	360.721	443.502	422.076	644.512
780.906	1056.36	171.688	-237.094	-5.31111	333.293	-145.279	-231.92	181.001	380.109	398.499	75.2037	247.321	-89.6336	492.394	253.555	218.482	1205.25	1514.95	1104.84	330.632	521.448	-11.763	67.3945	324.83	584.785	951.847	795.549	366.401	68.5065	-896.193	-293.674	-137.689	-134.259	137.728	-102.7	-296.399	5.99652	-471.153	-48.3551	688.915	129.3	345.517	425.698	-146.038	654.123	10.7249	189.599	-68.7247	-367.406
722.628	125.566	-455.836	-372.762	-249.856	-49.6268	-501.787	-730.561	186.945	786.504	170.985	28.0002	247.304	-606.261	-417.471	-794.11	38.1712	381.49	-33.6906	204.292	-32.2583	898.413	1048.98	920.396	687.541	652.812	778.028	48.5247	-481.955	-1217.8	-2225.79	-1333.05	-717.7	245.728	617.089	663.603	289.773	-112.66	-402.721	-873.856	133.012	466.259	637.202	118.887	-242.008	-158.744	35.074	169.839	407.929	348.597
38.5483	-997.517	-930.294	-952.627	-1245.9	-831.286	-122.201	-207.083	-383.547	335.851	385.365	842.508	813.685	-24.764	-583.48	-962.055	-378.516	190.026	-137.329	-103.501	-104.792	772.412	1299.55	1083.71	894.362	775.286	485.975	-893.705	-898.558	-2170.44	-2419.99	-1450.5	-675.172	636.653	1396.53	988.943	639.562	-44.31	-127.796	-97.6422	-102.913	-175.99	882.016	717.617	421.05	812.244	448.71	340.046	761.918	487.494
464.403	-632.988	-1137.38	-1626.23	-1714.93	-950.619	58.3337	441.201	-386.534	-141.478	846.346	896.906	735.699	578.018	89.7344	-342.844	-42.1486	494.976	1212.94	750.277	499.474	952.966	1508.1	1047.39	854.131	453.617	215.767	-486.538	-376.596	-485.718	-385.146	-703.111	-554.562	-52.1982	723.083	666.67	84.4932	-390.583	-393.211	-40.8252	-667.121	-163.301	556.246	745.979	410.248	-48.0692	-692.895	-7.68447	582.228	564.004
-200.802	-236.485	-588.486	-154.946	254.57	-472.98	-545.941	214.182	-285.621	-849.16	-259.557	326.873	-614.752	378.198	912.112	688.148	-55.149	832.964	482.204	208.099	61.9619	612.56	959.425	113.627	301.329	433.409	-352.327	-104.608	914.784	1088.54	979.42	369.115	402.658	477.363	710.717	398.481	-521.919	-636.847	-467.839	-648.307	-584.372	706.598	761.577	102.928	395.171	1018.2	260.728	-507.568	230.144	1313.37
-523.47	78.0785	594.152	751.993	786.865	431.845	-121.507	608.135	853.651	381.508	533.82	-192.094	-525.393	-135.746	390.466	151.492	-1174.5	683.976	1028.35	620.705	258.306	272.588	497.421	-114.224	-193.984	-159.018	-597.731	-599.896	302.58	749.672	1339.05	509.547	307.369	585.701	607.36	163.643	352.793	-286.483	-207.067	-931.034	-824.897	-93.2772	362.8	-117.808	-214.971	1064.67	1182.22	427.849	887.123	1217.17
52.4551	363.485	137.056	143.184	527.059	1558.14	1135.63	416.418	206.445	301.501	301.504	991.843	776.448	-66.2831	152.981	-344.198	-869.576	970.416	832.26	189.362	1078.76	936.154	970.908	574.808	-76.2895	-1487.78	-1526.54	30.8814	402.645	376.424	726.485	608.767	655.762	959.82	-121.687	-505.825	-250.206	615.966	472.182	292.754	118.251	445.063	502.935	299.115	618.349	987.164	1319.29	577.742	709.932	746.288
661.158	282.809	-59.065	362.618	1297.21	1091.86	728.551	439.367	333.299	759.439	1205.6	1737.68	710.842	-327.769	-13.7678	20.9353	354.268	591.784	1038.29	1287.16	1552.14	841.778	842.812	1056.42	477.548	-1380.02	-1444.42	-555.471	-38.0218	112.848	633.886	514.838	735.416	217.74	-229.653	-172.816	-319.848	-775.884	74.8195	999.5	847.94	976.665	111.902	-132.052	-497.238	346.662	80.9354	579.643	162.653	-441.567
2196.66	1561.29	807.194	1585.33	1907.86	1232.62	207.851	-198.645	360.451	1634.21	1497.58	1201.17	882.527	-798.139	-525.508	311.407	232.049	106.539	161.759	1033.54	1479.02	936.913	1011.97	169.174	50.6352	-157.199	-749.177	-786.098	-242.068	232.743	353.223	539.779	784.24	436.105	155.631	178.22	482.684	-559.625	-847.951	-360.244	844.495	615.114	-174.803	-686.731	-463.576	729.657	1015.93	621.091	270.693	-353.491
3377.72	2525.19	918.765	1045.56	1497.1	176.648	237.172	98.6811	1039.94	2153.15	875.535	49.2327	725.01	-489.187	58.752	701.624	787.742	215.695	80.6479	190.018	750.396	310.875	311.151	468.13	312.914	-253.72	-436.185	0.520589	898.689	616.287	47.4155	382.918	-63.5861	713.959	931.888	525.202	351.791	-693.514	-745.81	-60.6418	56.7528	-2.05814	100.284	-123.913	-437.626	-565.895	385.92	-119.816	-788.587	-86.1112
1776.38	932.053	444.873	141.869	403.743	755.646	560.882	729.745	1011.09	257.049	85.8055	390.623	499.023	516.307	1380.68	1054.27	1037.84	1388.8	1045.27	498.855	378.782	-148.572	-56.6641	-542.151	-942.603	-948.752	-272.245	304.749	334.078	931.484	174.841	-446.5	-430.644	187.24	464.225	-47.1948	-14.2107	-978.11	-823.295	-21.0254	-252.927	-254.522	-309.881	-214.402	-507.938	-368.543	480.183	337.684	22.5135	-298.04
587.133	375.554	-280.64	28.624	160.692	1030.19	1123.8	594.384	374.397	510.173	570.255	-397.572	-458.271	312.795	1125.94	1035.02	1024.37	964.94	854.505	360.387	-4.43036	84.6046	164.044	552.846	166.29	194.456	186.873	615.318	-18.1639	1131.66	701.904	-710.086	-613.351	-118.661	599.347	-137.466	-56.1332	44.1836	27.5196	17.1081	3.27589	114.214	380.878	-351.207	-982.715	-260.858	1086.35	313.198	-286.122	-192.866
1214.55	747.62	235.341	664.006	1403.48	2370.98	1016.88	765.851	698.613	963.528	1096.97	23.8819	280.208	662.55	993.693	941.612	1296.68	915.661	-309.229	-678.981	-318.672	871.603	654.293	436.662	518.108	126.136	-203.981	291.172	289.721	395.612	538.578	-879.79	-917.154	-749.991	167.747	274.984	11.3871	-141.455	-72.8305	-301.391	-477.185	-383.276	-249.561	-832.062	-1916.89	-1318.47	-174.991	349.485	204.918	420.513
912.545	463.147	567.959	771.255	1490.38	1164.12	401.996	1064.44	469.47	431.332	115.467	-599.11	-706.491	-805.606	-77.2345	796.93	691.442	569.538	-662.129	-510.534	118.296	1675.9	811.253	947.056	691.086	-12.0043	-628.314	-533.245	-329.78	264.256	339.027	-16.9182	-892.097	-556.169	-134.938	19.1928	-190.648	-72.4971	-443.307	-14.9862	-803.276	-306.391	-362.811	-232.207	-77.2067	-340.493	482.985	119.926	61.1837	861.422
1329.1	1057.87	397.786	933.829	779.547	514.821	535.831	469.853	502.024	-210.983	-634.649	-474.35	-272.194	-531.809	-170.111	1021.03	629.083	151.781	-411.612	-461.544	668.481	115.14	595.454	1142.17	1156.22	1745.85	197.242	26.0015	91.8331	-275.876	-199.682	50.04	-269.652	-70.1743	147.381	999.012	601.341	568.419	237.433	-25.4577	-990.495	-1454.67	-894.196	512.038	698.11	501.763	832.972	273.854	878.563	894.499
897.501	878.018	768.592	1184.86	491.444	807.449	748.739	463.916	-87.2137	-354.005	-40.4097	-112.289	536.013	-188.948	244.291	907.498	-99.9508	302.32	379.195	171.903	769.762	481.905	940.405	1608.33	728.251	903.324	564.395	438.021	240.656	-82.9673	60.0639	113.115	-26.6074	-459.662	1015.95	1304.91	479.104	769.495	355.445	-398.266	-778.8	-839.482	-509.242	786.51	466.732	278.6	618.686	693.234	1136.04	758.258
-34.6316	18.2256	836.597	1861.01	19.1502	-107.108	238.943	515.527	-378.111	-495.186	320.476	384.821	466.621	51.959	70.0825	269.658	-312.381	-736.544	-668.436	-241.848	-23.0325	442.25	229.083	844.967	525.597	1067.52	861.985	-125	-937.003	-214.144	509.173	278.898	-564.327	-804.375	292.593	592.126	340.08	947.285	660.059	49.285	-566.464	-890.029	-298.93	-13.0633	-196.018	885.468	1081.45	887.605	1077.08	1302.27
122.53	-246.431	590.271	1689.79	395.051	-633.349	-409.107	-26.2597	-229.226	-50.5697	-150.612	-75.4814	-865.884	-1167.84	-562.468	-270.908	-30.4064	-896.53	-1297.57	-665.018	138.195	424.368	-62.9627	-19.507	-329.169	-435.781	-241.079	-789.551	-658.575	82.9921	644.119	607.678	49.5991	-341.14	-109.926	171.316	925.423	835.897	756.123	-760.462	-1333.9	-2115.89	-1200.46	-151.438	487.775	1795.25	1386.03	950.816	730.416	657.52
1691.68	1320.56	538.369	515.372	-199.026	-973.042	-121.467	-403.071	-100.43	76.0407	-266.087	-794.757	-926.524	-837.529	-344.66	279.923	-711.347	-1575.18	-1048.44	258.453	633.842	-26.022	-132.107	-220.753	-608.326	-1159.58	-1198.02	-1039.03	-1274.56	-935.233	-178.644	469.875	524.145	254.599	-17.9322	511.547	116.779	-654.844	-124.588	-820.792	-1215.13	-1560.15	-1111.62	-91.3451	712.468	1418.96	1485.94	760.679	-375.012	-239.695
1286.26	598.771	334.498	645.79	238.74	-633.467	-161.029	34.1152	-128.941	294.665	-408.214	-646.266	-326.3	-453.317	-195.469	-392.019	-841.933	-955.795	46.9793	308.97	-102.252	-135.607	-4.05321	-210.983	891.743	-112.454	-348.043	-507.626	-587.446	-168.619	-310.19	84.1585	149.147	257.43	-208.134	181.774	-18.528	-39.8468	-272.307	-856.331	-818.427	-708.828	-629.932	-165.132	937.373	1361.91	1151.84	1042.52	708.43	633.726
893.757	1105.28	799.925	523.47	861.058	-137.8	54.3084	312.124	224.044	401.083	-425.207	-968.455	-43.3492	267.849	-94.4819	-682.861	-1074.15	-1030.73	-206.757	31.0721	608.299	950.163	-440.42	-496.609	518.78	655.594	199.629	347.659	-195.023	951.424	1021.29	262.856	-610.169	-730.502	-151.829	344.76	-314.264	-50.496	106.276	-528.17	-219.794	100.369	223.855	182.921	1236.11	1166.61	1528.48	2007.81	1444.8	1082.75
1054.04	733.01	782.382	868.994	456.046	-110.403	-252.229	790.157	-115.744	-913.149	-1154.03	-305.78	-550.417	163.629	44.5801	-197.515	-619.49	-1036.03	-293.181	720.81	1416.28	499.268	-1214.47	-869.525	262.349	799.338	-14.3514	-271.658	418.36	1254.92	1352.92	650.877	-653.549	-914.429	-260.335	202.568	-940.309	-421.708	-467.087	-365.246	322.008	-223.97	-635.67	-767.105	36.8808	665.266	1424.55	1403.78	1574.4	1345.94
1327.85	664.118	883.934	924.248	187.227	417.634	346.889	718.186	933.038	-504.761	-507.869	154.953	130.738	208.748	190.906	369.46	751.136	-82.657	118.104	0.765889	104.13	-335.093	-666.703	-508.041	385.976	1157	404.691	12.3533	-23.6319	54.8004	-79.8603	-565.191	-1103.17	-111.175	166.98	631.921	-375.525	-781.333	-251.821	-79.6652	-796.609	-842.657	-1089.37	-1042.49	-84.2384	414.45	409.435	-248.644	319.477	600.983
1489.1	1343.98	1079.63	549.614	700.151	254.342	-45.2522	190.583	-137.941	-919.624	-254.092	238.769	651.37	-39.6299	-16.1643	91.954	220.72	-219.838	194.693	-178.72	-726.911	-976.133	-355.07	-864.522	-351.772	747.302	1084.79	180.726	-608.112	12.332	-203.637	-737.907	-907.185	-178.616	532.704	748.88	-412.992	-364.839	-461.314	-165.485	-1097.92	-1314.38	-1116.7	-199.154	832.295	877.21	456.94	281.728	144.625	-400.76
835.636	810.768	992	436.906	-11.4898	214.835	-83.9295	127.479	-578.977	-722.137	-240.479	-132.922	-163.349	-403.944	593.562	1235.44	1116.46	490.132	368.394	-1245.37	-1675.57	-1547.12	-672.451	-744.761	-196.02	18.7848	423.745	-254.974	-830.487	-22.618	314.465	-260.061	37.2027	-131.293	-157.841	322.767	-641.313	-375.85	-143.745	-501.418	-848.257	-56.6593	-178.886	-438.255	489.597	1444.67	1732.09	971.116	1028.55	1010.87
1152.5	1694.25	1526.87	525.649	-637.03	-180.594	-340.021	-343.142	-211.423	-655.01	-354.924	-131.025	-333.029	396.09	1534.82	1261.79	716.929	236.209	175.014	-903.362	-908.423	-939.899	-1016.92	-476.285	322.528	1013.26	1300.75	790.911	250.836	-23.1181	-210.523	80.7802	512.351	225.83	77.2607	199.824	-1209.2	-1534.84	-419.898	-208.8	-874.66	427.511	325.677	-410.864	436.496	451.335	853.771	822.614	621.52	1183.96
420.643	1697.43	1359.3	49.3231	-1020.91	-864.829	-443.445	-539.798	479.691	246.259	-701.75	-681.394	-540.707	193.902	1203.79	728.255	370.143	215.51	268.153	716.047	785.724	-131.413	-723.102	-1047.86	-376.57	662.04	791.613	150.447	-121.344	-374.487	-576.173	-507.863	182.368	-209.508	155.911	693.414	-272.308	-590.939	264.277	702.102	-13.847	153.695	219.486	30.7427	1505.75	1243.04	349.672	810.245	964.592	685.918
-1143.53	-206.9	464.995	670.163	-522.87	38.8032	730.916	-579.482	-468.428	366.683	111.721	47.3872	-461.791	-510.071	-44.6781	-155.03	123.92	345.058	539.438	182.585	79.3483	2.05571	-548.884	-942.513	-308.881	431.223	381.144	462.576	114.666	-610.852	-904.082	-873.84	-734.131	-483.919	89.4541	81.2083	-634.292	-331.389	-366.936	-238.516	-457.448	98.4621	1027.69	360.625	1361.12	1859.57	1282.11	1271.77	621.699	98.8241
-493.86	163.727	941.311	902.432	1240.32	1138.03	188.441	-844.945	-871.343	-387.415	-287.327	-298.023	-71.2287	-446.416	-284.012	-183.607	-490.915	348.014	1037.53	312.606	546.028	-103.832	-288.775	189.991	1090.43	1116.87	603.918	580.641	-247.042	-1048.47	-437.427	406.085	560.667	-56.1609	95.8947	528.527	15.3388	-901.751	-1043.93	-783.15	-62.1284	897.271	522.754	-550.825	550.49	1492.57	900.093	131.374	-466.714	-383.483
873.415	1033.81	903.316	803.788	1379.99	1342.83	125.831	-49.0023	25.1483	507.203	268.368	-507.224	282.251	323.796	22.9024	300.136	322.048	923.038	950.232	210.717	235.912	723.216	422.63	104.235	429.017	551.618	-101.743	-500.135	-495.713	-890.012	-411.932	-571.313	-249.863	0.756663	-48.8764	357.269	-57.679	322.938	256.842	77.7791	244.028	288.891	822.509	119.246	786.187	1400.41	1453.24	217.765	-41.0857	1019
430.962	340.193	727.7	1243.28	1100.23	617.556	157.525	442.469	671.531	842.843	181.499	-25.6377	708.417	465.912	-377.364	501.575	1549.43	1762.23	1175.1	654.421	-265.115	-194.079	560.872	119.418	-194.536	-385.146	-601.708	-1011.24	-1307.77	-954.484	-56.4543	-1063.19	-1189.15	-150.219	489.322	1194.42	798.798	456.622	-98.4464	727.492	921.34	251.052	-66.5718	439.024	1242.2	1014.89	791.626	480.522	286.666	512.867
689.607	1396.91	1453.27	1004.14	787.216	753.334	528.426	127.288	-509.339	-99.6195	-110.383	340.133	841.32	448.229	-547.628	-190.683	572.484	342.643	178.31	247.34	362.965	-424.222	-121.159	-90.9888	-69.6407	98.2845	-646.182	-704.423	-854.113	-975.098	425.804	130.183	11.8699	-322.278	151.075	1125.1	1362.18	1433.22	895.825	645.465	693.918	1026.85	245.862	483.552	874.351	698.178	58.203	290.773	862.352	990.459
1028.92	1563.3	403.117	284.856	744.193	1623.62	1783.31	740.475	-240.994	-109.646	533.991	1218.73	776.637	560.728	458.07	53.4337	148.4	369.632	-183.101	-16.44	726.779	-2.34689	-397.541	207.479	613.999	515.045	0.65541	-182.26	-485.955	14.9473	419.472	560.669	397.051	-234.553	668.632	1126.26	338.417	1125.29	696.59	786.983	597.916	1056.66	1047.01	1169.91	1451.75	810.182	117.898	-31.6412	372.403	889.545
1022.07	-178.411	-205.246	408.33	630.581	1336.71	1099.28	237.003	-377.001	555.042	468.059	708.488	1660.93	1645.33	903.422	-269.275	290.328	765.961	383.325	142.921	571.341	764.726	784.677	615.165	1084.06	601.946	84.4734	272.662	1353.08	832.709	-87.5677	97.5877	-15.2564	-570.908	-109.046	308.23	347.322	561.156	695.833	1046.55	1222.65	931.568	1029.2	1105.4	1517.86	844.807	-201.03	309.19	784.236	1004.01
364.177	-362.114	153.342	696.059	205.891	263.824	481.77	45.6389	289.176	978.595	914.985	1068.92	1413.33	516.157	-884.84	-701.264	104.417	411.374	589.242	1236.52	953.999	229.399	541.46	611.823	352.955	353.737	195.956	558.246	447.743	34.2777	70.4528	-383.001	-459.319	-732.32	-313.254	283.843	839.18	533.796	802.888	868.729	1244.39	1163.9	1095.62	1389.71	1282.8	-69.4578	-458.8	659.823	1754.65	1555.32
197.19	-643.838	100.194	331.244	-57.2886	798.633	659.186	278.306	649.12	84.1107	266.369	902.61	560.368	-61.7759	-156.8	584.817	402.668	867.852	1598.73	1121.86	349.079	47.5947	195.166	115.666	135.548	519.172	747.122	426	1046.91	452.821	628.945	-370.445	-582.385	-659.379	-911.573	-227.717	-497.944	-261.144	-166.7	605.578	948.073	850.951	374.937	1032.6	1281.86	856.728	-73.5471	408.563	1423.43	1629.39
-539.996	-926.837	-286.725	259.192	30.5078	-15.5725	724.689	1298.73	568.171	308.247	-309.606	-411.619	17.1909	433.858	746.078	642.231	160.689	1138.27	1581.88	1480.52	99.1714	111.643	318.666	465.228	916.283	759.55	912.376	291.191	440.49	245.043	329.703	-633.702	-1329.05	-1292.98	-1381	-292.377	-249.822	-417.821	-545.633	162.782	1497.24	152.231	-519.58	-149.294	76.6348	567.956	1170.17	1078.78	543.102	1009.94
-599.724	-1898.62	-802.535	-137.215	-411.375	-318.756	758.288	568.994	-242.211	-131.881	-333.327	-1060.92	-1266.86	-164.61	965.063	1725.01	1096.24	770.712	441.037	501.667	310.768	325.314	784.309	302.759	-310.261	-706.234	-477.476	-935.302	-315.326	-11.969	-593.714	-391.249	-1096.48	-1351.47	-993.911	92.2876	-276.352	-866.268	-1331.89	-591.759	498.828	311.141	-35.2886	332.509	-119.805	-568.157	854.596	888.839	8.38685	392.882
-348.316	-135.729	887.913	985.211	364.548	75.4621	529.489	281.501	23.6746	193.995	53.9914	-839.044	-567.973	497.105	504.029	406.541	790.723	452.873	314.029	-282.912	-582.567	-90.8082	710.288	37.2361	-506.744	-887.579	-790.852	-1058.93	45.2068	280.719	-48.1318	-301.774	-786.141	-903.34	-13.811	529.537	-358.349	-845.165	-572.471	400.467	36.4472	939.52	454.071	486.237	520.654	-286.582	-268.324	133.761	-29.7036	997.665
0.768027	454.044	1096.25	1063.32	-167.554	-998.963	-804.847	108.456	-114.016	-292.4	76.891	257.173	684.905	825.326	946.222	550.806	596.215	548.563	503.965	139.624	-332.748	-23.0356	281.106	30.891	-19.3794	-86.7702	-448.982	-898.732	267.58	420.586	-47.1643	-874.016	-971.301	-542.868	-908.299	-648.508	-21.9331	34.4032	-484.047	476.102	339.911	689.914	-45.6464	-2.00885	794.15	364.141	-57.8877	556.833	457.288	1075.71
459.184	562.665	336.403	480.012	17.4733	-551.651	-631.086	-112.253	-331.878	-519.58	-138.554	361.7	380.84	660.452	108.238	151.865	364.311	349.121	183.526	39.2732	407.44	135.455	98.412	788.573	469.144	164.573	-163.772	-735.974	-902.975	-469.159	419.708	-6.33266	-42.3092	210.906	-327.777	-480.781	247.664	357.695	-443.438	268.729	950.257	917.572	381.23	109.597	308.685	442.003	413.684	-95.6537	-544.481	-236.081
876.858	855.21	430.067	18.6407	-194.423	-946.672	-402.386	514.82	127.452	338.749	559.372	-251.103	-124.263	302.155	-324.797	-274.835	745.546	1354.76	1650.15	509.07	245.572	196.353	454.782	1016.54	1057.6	517.578	358.293	-50.7879	-198.736	67.1442	522.298	241.323	-75.7121	-94.1292	76.663	350.625	1549.79	1034.32	384.819	638.453	603.033	766.222	1156.6	852.344	956.199	749.432	566.345	-185.673	-116.754	-121.081
919.58	821.207	635.467	-57.7732	-551.569	-252.475	305.867	180.209	-363.018	-21.797	-281.544	-215.689	-275.87	116.672	33.8099	92.0717	1546.03	1305.32	873.638	741.995	823.806	690.429	732.208	498.851	787.555	1039.21	731.808	123.067	451.256	401.759	208.574	-3.85794	-59.6186	104.546	-45.4482	-191.134	1066.23	298.578	-150.562	-11.5117	476.006	754.9	444.389	251.438	678.838	485.983	325.813	371.264	482.454	335.452
365.465	536.681	894.703	-92.2872	-691.596	-785.917	-808.866	-511.959	-374.435	-174.076	-292.334	-628.47	-658.648	210.213	555.46	433.191	1324.58	863.701	280.004	458.702	826.229	607.758	641.805	529.169	509.876	971.089	1414.38	1112.35	-12.4022	-1180.21	-1785.88	-703.287	331.25	490.419	-82.5656	-508.279	-317.727	-313.226	142.388	586.915	498.671	643.188	-94.6756	-319.411	-171.078	335.454	849.598	907.451	694.291	671.178
1636.1	1224.11	1020.04	287.781	-358.067	-232.855	-563.709	-314.403	-72.499	-13.6403	279.974	105.6	347.643	1172.15	1692	1141.58	1352.69	978.901	414.773	-168.85	-231.131	-104.463	830.217	-127.889	272.625	329.812	246.453	258.96	-177.283	-903.393	-1497.64	-1201.12	458.27	37.8403	-288.381	3.90632	20.0302	148.726	310.436	-14.8303	-15.011	407.047	614.774	60.4865	296.628	564.91	455.64	926.921	33.1242	421.405
1231.51	1589.28	1295.51	698.681	-455.477	-351.369	-1018.34	-769.739	700.54	591.817	388.094	937.517	1779.95	1402.32	1693.18	891.319	492.314	1011.04	1297.1	140.099	-899.415	-127.942	503.64	929.351	689.336	-675.829	259.385	482.157	473.09	-255.045	-773.793	-279.251	-257.002	-661.257	-407.219	1137.2	899.373	0.677861	-652.305	-752.813	-257.111	184.317	1229.92	1281.72	1454.65	726.242	181.971	-22.0098	302.125	291.715
1159.27	1632.49	1457.58	742.365	-259.601	-76.3479	-613.684	-162.688	1262.29	1021.53	1043.47	1658.63	2010.28	846.792	638.707	451.114	704.412	38.6555	775.587	545.068	-566.841	-195.056	369.903	849.362	888.704	795.482	-72.6546	-418.28	-929.622	-908.291	-849.164	343.085	-242.942	-141.42	-428.73	169.951	754.848	246.096	514.752	226.559	-210.325	-121.298	259.693	1351.93	1203.35	118.414	1021.09	719.839	-378.577	-858.281
1290.94	1967.27	2093.39	1327.93	659.614	847.518	613.257	-128.466	469.677	1235.24	1525.05	1040.82	918.47	521.04	-100.885	-189.48	312.126	-569.901	293.47	648.587	221.614	74.4337	-64.294	469.561	840.555	646.248	-73.9023	-970.792	-1724.93	-1167.22	-521.79	-138.018	-1397.08	-748.238	339.681	776.41	389.705	-22.0007	-17.6339	-63.177	26.2985	311.402	858.224	878.685	839.461	334.342	929.382	947.408	-683.446	-1244.84
1789.74	1538.23	1819.19	1215.09	1002.33	866.316	342.538	30.6148	-392.19	453.576	583.41	786.809	625.926	219.156	-866.138	-1405.36	-226.27	-401.938	398.844	429.379	235.945	-960	-930.707	345.114	397.098	-87.2743	-34.862	-127.828	12.9848	603.342	1011.14	1160.15	-132.669	-239.187	-240.486	816.463	725.956	-285.249	-448.318	-87.7784	-17.0595	-14.4654	759.003	335.302	324.037	789.567	571.108	528.029	-300.105	-219.428
1165.38	1422.07	1327.3	844.485	818.455	710.539	252.799	-509.837	-772.182	-156.666	-318.904	613.909	650.915	825.069	-382.604	-809.294	152.02	-188.802	-864.652	-658.181	-641.88	-1047.99	-904.513	-742.1	-334.189	313.592	458.109	318.998	93.6562	-346.604	-428.197	336.972	182.86	23.0343	-609.562	395.727	1357.65	514.945	-684.575	-17.5494	491.386	-73.1609	228.898	-17.5544	-264.883	-5.40894	629.125	646.895	404.658	-491.345
433.938	906.576	1019.32	443.07	526.608	201.489	602.514	-5.55856	-694.134	-130.886	-550.266	78.1171	246.978	394.997	263.406	-140.74	573.251	429.229	-1.95698	-636.582	-1000.34	-998.704	-214.021	-297.119	281.851	773.823	177.178	-7.3279	-38.9501	-380.362	-834.286	-791.406	-608.496	-238.369	-554.692	-577.275	-50.1746	330.887	-186.665	-116.054	512.682	61.5955	-138.177	-586.29	-736.517	-95.7212	678.444	706.886	482.099	-265.844
93.9369	521.458	793.802	-16.3576	0.188199	214.292	475.449	689.456	1080.34	742.705	-351.804	-769.309	-536.049	-534.702	-223.073	91.5354	427.236	-106.987	-588.63	-816.921	-436.638	-371.129	-49.8659	645.978	873.013	-211.768	-152.21	535.307	-103.067	-51.8105	-111.49	-1105.97	-1591.79	-1156.92	-909.759	-370.882	168.159	457.632	-40.6089	-488.932	-174.38	-654.187	-435.169	-497.535	-904.64	-249.101	190.269	570.54	1758.47	623.334
844.699	749.957	627.759	338.583	51.3374	-248.889	747.158	925.731	903.64	224.766	-322.766	-738.176	-251.775	331.659	740.038	689.845	26.2775	-615.599	-32.136	256.32	442.501	731.058	453.308	977.839	1103.77	-529.313	-616.184	-324.396	-25.2128	-199.007	-346.257	-593.998	-1640.7	-1208.49	-631.69	-80.2517	1034.8	1162.25	583.552	739.019	1425.29	766.121	150.196	-427.87	-608.873	-808.477	-222.957	1565.97	2203.77	1724.29
419.986	756.349	337.648	977.448	850.584	488.717	829.464	918.056	648.858	-126.199	234.248	591.606	-165.006	981.862	1118.16	958.076	218.427	490.329	631.975	387.764	-112.502	-613.835	-373.4	272.275	1175.35	643.39	169.044	144.636	151.724	-399.682	-891.484	-1151.05	-961.829	-880.68	-125.296	766.802	872.54	576.4	315.981	574.203	1086.2	1337.7	861.602	202.39	-760.024	27.832	1126.7	1848.74	1861.32	2297.47
295.358	87.4151	-298.981	218.774	539.27	651.222	442.338	-221.22	-25.6782	-300.303	256.349	1291.26	402.961	267.746	486.045	1247.58	1323.98	880.971	827.612	495.66	611.205	524.775	147.45	310.392	816.119	187.199	809.238	1206.54	803.498	341.156	487.418	1043.73	-267.086	-615.553	-55.6431	161.852	670.205	1027.21	1014.86	776.229	538.767	419.953	435.786	378.631	383.672	962.529	1077.49	460.922	728.231	1137.9
-145.103	-26.7078	47.4007	-539.307	171.443	1406.03	693.511	-554.925	-623.449	-209.542	-310.878	76.5053	-575.152	-1039.29	-325.076	572.05	1276.47	995.607	1020.07	1289.12	1310.33	970.089	881.373	1114.81	306.354	-78.9095	362.563	838.15	140.734	-582.937	260.312	1159.08	156.717	-450.788	-377.497	-368.118	-431.998	198.687	972.779	1219.2	609.675	734.647	225.249	625.134	859.827	527.023	460.021	659.436	644.562	413.099
99.6983	188.093	833.514	372.068	-351.449	441.724	538.576	319.362	203.895	91.8988	-867.748	-1162.39	-822.198	-786.655	466.933	1031.01	855.962	583.737	1625.17	874.85	363.571	-145.754	68.9035	244.064	84.2971	-289.12	-69.1453	121.4	311.646	-141.941	365.861	480.586	159.602	-286.923	-764.699	-730.436	-543.283	621.472	722.659	135.903	136.603	874.798	426.429	314.905	490.689	197.009	501.715	990.388	1492.04	955.263
-218.849	339.289	1315.45	1583.8	128.201	-285.997	253.298	620.491	535.737	92.9811	-40.5708	-826.948	-249.211	-192.973	668.503	832.825	847.076	1103.1	1209.63	582.062	-298.683	-51.2207	-44.6678	-287.817	120.525	371.309	-191.833	-300.719	-632.644	-502.657	18.5716	76.9605	-848.597	-1345.25	-1210.02	-1271.91	-143.205	1550.11	847.982	-79.509	-198.07	1482.69	1257.4	871.24	407.204	230.813	251.592	459.243	543.875	749.892
22.4928	593.111	910.772	920.758	672.633	-268.452	210.61	861.342	1228.21	604.423	1061.3	48.9648	-311.581	-241.711	765.247	1308.44	897.878	920.107	1283.24	984.422	-617.615	-333.946	-655.81	-957.002	-172.605	693.797	639.2	332.826	-424.473	-488.482	-164.155	304.035	-23.3559	-497.251	-919.67	-17.8556	779.469	762.529	-362.985	-29.5607	358.2	1179.83	1579.93	717.058	95.4974	465.008	603.256	651.866	-38.2922	55.5122
468.175	764.962	517.085	508.547	690.402	19.1862	-33.6819	286.723	786.714	388.098	-277.523	-129.107	-602.148	304.377	1047.44	967.569	1087.14	1563.25	1600.68	1033.75	-368.848	-882.656	-1693.62	-920.273	-471.778	-379.685	30.088	-539.566	-826.76	-47.8147	455.757	63.0028	687.616	312.022	-641.18	340.288	1825.45	1868.21	331.674	911.97	1230.8	824.075	1048.24	509.27	395.401	1229.69	1831.35	1544.84	176.859	285.089
802.869	449.687	-88.5586	838.822	431.109	-143.816	-378.704	128.625	551.706	736.391	-110.056	141.477	689.757	1375.61	1463.51	686.048	910.853	1603.41	1749.53	1126	-72.5604	-722.454	-439.212	-582.436	-886.115	-736.34	-878.146	-1538.97	-1919.3	-1207.93	-247.996	174.005	532.738	547.873	265.432	1099.21	1281.57	2344.1	2659.84	1993.82	1192.91	284.512	815.42	769.505	215.778	498.496	1276.8	2090.88	1272.78	1456.3
955.503	495.292	521.89	794.602	-141.121	-915.109	-26.9601	695.839	868.833	1185.42	478.188	753.67	801.02	1094.7	711.689	-466.511	-35.5819	556.583	635.827	875.543	208.16	-95.5439	154.61	-527.664	-1112.71	-1335.5	-729.129	-1130.18	-1391.55	-1402.82	114.142	722.314	439.714	390.842	128.568	77.0466	618.142	954.982	1531.04	1657.15	707.515	243.632	767.826	673.238	96.0426	-32.4369	952.465	1547.53	1252.14	917.186
801.299	-136.856	-137.163	547.508	-60.5975	-31.7552	-213.682	487.614	403.274	673.167	581.173	438.764	279.682	-275.634	410.365	-210.095	-499.332	114.692	-191.57	112.431	18.9785	-439.967	-145.518	-614.003	-682.181	-707.124	-497.335	-987.42	-946.63	-463.722	55.0487	264.543	-623.155	-249.928	512.318	254.973	1337.61	294.988	925.124	993.505	60.3419	-108.336	513.848	1142.19	657.748	741.694	1098.21	1387.61	674.07	71.5781
1619.34	910.536	583.82	1026.99	1272.02	1602.18	940.797	347.298	507.479	560.834	1231.66	1071.23	211.498	121.641	975.276	760.465	563.239	523.212	366.568	282.098	-650.844	-599.311	-248.858	209.599	153.627	12.3103	42.2359	-165.033	-410.331	271.813	677.312	385.891	-156.802	-299.725	702.471	-32.7665	1158.79	768.842	1457.46	1335.4	522.171	387.353	624.502	1339.12	995.491	1336.2	1689.37	861.637	25.7024	-520.897
1546.51	1452.81	706.698	259.964	1396.55	1480.6	1461	1010.19	1581.7	1860.2	1700.27	1292.82	1772.84	1233	1360.07	1480.56	718.341	924.047	1184.33	1720.59	330.71	-94.6811	765.557	143.964	-192.087	657.262	1362.92	386.09	281.985	767.886	868.977	332.886	-379.027	167.364	203.997	69.2396	717.503	865.742	1087.66	1342.86	1685.62	1809.55	1633.04	1358.18	1320.93	1332.73	850.181	538.084	-251.535	-950.039
271.761	603.676	820.868	331.838	290.042	1472.02	2271.26	1630.31	1002.81	1531.5	1004.01	677.821	1361.12	1305.59	785.55	1237.34	1490.35	1864.79	1295.36	770.166	-160.4	-121.591	748.211	962.061	1067.63	1373.28	2888.98	1407.06	-192.78	18.9638	564.105	69.6756	-174.482	961.838	303.688	488.289	726.101	659.834	674.129	779.216	1232.28	1614.3	1276.56	1110.74	1371.93	569.588	272.696	228.027	-139.64	-1579.47
178.385	595.352	648.962	670.366	946.097	926.044	1268.11	1547.73	1109.43	648.154	544.578	-737.858	-26.7067	860.881	479.444	1460.34	1283.76	1722.61	814.281	-480.651	-673.376	-289.578	-768.707	-13.192	1169.31	1501.97	2110.03	643.392	350.541	663.93	667.805	614.421	548.477	1552.27	1550.59	960.103	115.247	654.063	809.373	1288.38	423.155	925.258	680.061	-243.234	-252.184	459.809	111.2	-239.608	86.0672	-552.579
791.85	731.472	300.999	-191.728	454.593	708.694	654.563	825.533	620.196	850.276	409.647	-105.414	-372.358	-471.881	644.264	2236.61	2190.09	2576.58	1871.27	391.602	-310.217	678.801	164.575	108.03	434.001	651.172	547.172	705.283	1085.5	593.808	1166.77	1447.72	74.2614	802.843	2016.46	1999.32	496.256	170.491	1418.77	1657.89	158.859	-65.9533	-300.118	-425.584	0.120084	-1.70031	143.301	-359.473	811.514	-127.672
1409.7	1304.49	776.367	298.054	-351.149	-125.119	-47.4216	10.2668	-168.174	105.502	-211.651	-351.792	-657.488	-525.313	349.024	1599.3	1800.87	2254.29	1811.92	1155.87	39.0541	400.057	1054.03	318.438	540.431	319.358	485.175	888.597	1060.19	394.271	70.7568	226.64	355.806	2658.44	3517.82	2887.21	970.162	-373.823	300.712	901.488	-456.857	-678.797	-732.886	-129.601	113.443	300.35	-729.927	10.5359	300.772	417.615
1019.99	1925.44	1602.04	1332.28	730.925	593.077	927.507	564.126	66.5544	285.706	14.9307	-395.212	-318.825	-135.904	985.442	1398.35	1251	1721.46	900.192	924.083	52.6782	-439.537	596.826	893.204	466.526	-34.7108	453.302	343.157	445.94	169.426	-860.989	-719.67	-19.9848	1574.84	1765.01	1316.3	1073.61	532.424	-3.64836	1024.55	582.914	-220.184	-546.568	142.719	326.985	568.835	-95.5002	-393.496	-51.6225	638.84
1754.89	2227.46	2647.16	1959.36	1126.14	987.281	1329.66	6.96439	-510.891	708.914	854.008	-112.044	-52.2736	66.8364	700.633	263.194	550.253	862.036	1332.69	1413.21	797.829	631.211	144.969	664.273	317.205	-87.7914	-502.033	494.093	694.937	-95.8884	-786.804	-758.632	-804.043	-270.078	100.942	1190.24	1452.56	1494.69	391.438	217.121	-58.4571	-301.475	-670.568	-20.8019	-387.848	242.897	134.311	-422.828	252.538	748.27
1199.35	1809.69	1925.54	1644.67	615.197	559.492	261.393	-399.827	-954.483	571.135	721.812	60.4917	611.43	1578.73	1471.75	758.095	-78.6956	-22.5067	508.088	1283.65	781.928	1106.92	235.504	1084.9	424.335	-146.897	-83.6052	62.5039	-61.0009	-430.672	-838.608	-725.189	-1348.36	-1306.84	402.381	1617.57	2143.48	1475.55	611.303	824.013	1023.74	1158.58	531.038	384.79	485.837	603.396	602.703	839.692	999.708	1294.66
1143	1965.05	512.966	11.8874	-760.123	-278.86	257.424	-47.5531	-305.082	615.002	1196.66	941.955	1327.7	2357.12	1891.56	1060.91	789.878	371.108	171.821	772.235	1087.96	1241.97	572.336	772.454	378.346	-550.389	-1243.86	-52.7535	-372.374	-807.57	-1078.39	-1233.91	-1163.52	75.609	712.405	1509.08	1912.47	1910.3	1214.02	1558.25	1576.41	1423.11	1952.78	1614.19	1391.6	513.373	350.471	78.6845	623.299	1347.2
294.137	366.538	59.7545	-237.397	-696.612	-471.22	-499.514	-243.504	-856.914	-133.164	11.8718	82.5771	31.5304	180.34	965.204	547.765	-8.12279	295.337	-87.9607	608.288	1254.97	1468.05	417.22	408.279	312.417	-624.859	-960.581	-226.575	-95.9915	-212.515	138.488	95.2087	-326.344	766.87	940.303	1547.88	1659.95	1474.37	919.225	2509.67	2749.86	2913.79	3319.4	2918.83	1675.38	922.781	-71.2337	-133.919	314.028	152.127
198.694	401.493	835.081	599.608	-129.541	315.744	-374.47	-201.12	-649.655	95.2749	22.9702	-53.9674	-356.401	-59.0184	739.787	457.708	644.414	497.859	616.766	1565.67	874.124	779.347	611.975	-32.4251	-723.828	-562.031	-449.325	-482.358	-209.503	564.024	735.028	-186.113	-198.574	2012.27	2601.47	2298.61	3421.67	2927.23	2118.05	2155.12	2207.45	2366.54	2627.74	1949.37	1553.86	1023.83	108.9	124.81	24.6587	-363.173
405.412	157.476	195.209	170.586	655.801	1287.34	499.001	202.562	-314.302	701.766	845.269	461.843	-171.531	634.848	1018.17	-65.1754	398.682	487.372	603.68	830.334	269.125	-258.557	161.257	-604.388	-449.006	-757.811	-802.177	-764.418	-1181.37	60.5107	480.042	298.598	16.9122	2290.51	2623.41	1586.76	2851.28	2679.05	3034.87	2816.78	1597.61	1111.49	709.152	300.929	-528.224	-181.611	339.125	423.081	209.283	-421.195
208.303	643.688	1002.82	296.244	419.274	1034.84	742.371	-616.616	-413.212	930.431	702.421	712.675	-137.607	299.508	114.657	337.784	727.961	712.067	172.18	-313.207	22.9713	546.456	623.821	-411.849	-516.903	-1153.32	-1052.78	-987.731	-659.91	-204.772	-379.775	76.5408	949.782	1023.82	1038.53	542.44	1325.1	1020.23	1492.05	1286.84	479.608	332.376	-317.563	-873.994	-1134.1	-500.238	-232.385	405.16	217.284	-455.351
116.571	70.0532	-1.23542	297.121	-344.785	-72.1408	-190.067	-304.961	692.822	574.016	497.306	829.269	787.268	1099.36	2092.91	2072.24	660.336	372.164	-557.891	-289.655	170.141	352.607	166.726	648.137	-133.099	-921.024	-601.001	28.9595	157.784	9.6484	-254.566	-75.378	1259.63	466.804	-369.567	153.542	-80.6715	475.372	244.12	1485.44	949.38	89.6163	151.317	575.427	275.313	-731.239	-649.934	259.96	-417.918	-410.328
311.922	189.182	70.6413	150.917	-600.232	-489.919	-435.848	-282.665	759.743	756.945	579.768	1277.31	1920.54	1865.34	1794.53	1415.5	563.164	207.331	225.805	938.797	1277.45	99.2281	-386.152	159.94	-323.26	-413.509	-625.716	-571.951	296.322	-422.977	-598.651	-596.904	870.949	1016.8	830.051	29.4947	-1065.64	-566.604	486.247	1866.17	1957.8	262.674	-701.785	613.168	522.255	-721.099	-901.033	-540.862	-445.325	-0.282459
-301.851	-78.8644	209.304	264.287	-578.21	-695.987	-520.516	58.0057	406.665	1773.8	1771.55	1638.63	1500.22	1380.34	1879.84	1645	1763.37	1334.93	324.346	435.859	913.439	-395.479	-742.553	-976.415	-677.709	-637.285	-808.254	-1080.73	-1129.68	-582.071	-455.646	-350.741	214.177	432.658	530.398	-103.324	-485.371	-382.925	-44.1233	252.165	1103.59	665.516	-296.017	1061.31	-14.912	-868.367	-1137.3	-354.432	482.487	828.901
-5.61541	342.324	-225.112	191.919	-640.473	-262.938	-117.511	603.663	1552.53	1341.3	1097.37	794.51	980.121	1256.4	2034.01	2307.63	1610.1	1643.54	980.74	291.163	1373.14	624.369	592.415	-372.074	-684.109	-1187.93	-929.464	-527.008	-706.842	-151.358	713.483	513.175	305.587	131.862	269.162	253.832	552.836	-0.207202	-255.078	-461.36	323.401	1033.54	1076.46	623.393	-852.538	-1450.95	-764.052	6.18332	928.648	1445.86
-665.414	-120.311	-274.82	251.336	931.363	949.145	436.237	1882.59	2598.36	1486.42	759.367	-46.5624	-25.0014	1150.67	2045.85	2735.67	1890.57	1249.65	573.86	760.744	1389.14	420.055	105.317	161.608	-243.934	-494.781	-138.181	-537.027	-773.212	-251.397	621.514	1018.6	125.538	501.324	951.513	1311.29	583.637	21.9577	-67.1028	481.426	695.706	741.238	36.825	-528.736	-1674.79	-1386.44	-804.467	-529.362	-1.71388	1287.26
-218.331	-273.639	297.167	702.09	512.665	708.734	598.473	1534.06	2757.41	1974.78	615.578	-15.9454	-85.4714	931.679	2293.39	2568.21	2058.31	2065.97	1578.93	924.773	753.177	248.073	173.274	730.224	863.043	339.606	680.251	-661.242	-1055.48	-1094.71	-584.047	390.338	257.051	1230.08	1162.98	857.111	646.713	626.657	-578.659	-445.444	-128.029	-602.263	-851.102	-632.742	-1307.65	-1004.82	272.748	-29.7844	125.592	1109.79
592.55	-474.737	-229.699	1069.69	492.993	991.419	810.606	531.383	954.15	738.231	-453.12	-925.969	-968.366	136.337	927.373	1426.58	1396.06	1609.37	1710.69	1369.74	1142.61	585.627	691.374	280.453	704.918	832.821	1258.14	149.432	-664.941	-1171.91	-1512.01	-80.1559	489.716	662.99	662.633	820.32	12.6057	152.796	-686.515	-1110.58	-702.136	-426.318	-562.752	-246.551	-883.85	38.1868	1748.46	1035.52	90.5464	885.332
1104.88	-395.469	-1151.76	-462.994	250.744	658.575	791.333	534.69	593.952	140.591	-471.665	-1232.14	-1083.79	-556.377	-141.557	283.376	92.5337	616.495	1674.26	2056.6	1442.48	454.997	297.066	-213.958	-1028.07	-18.5527	672.309	-8.0288	-588.643	-1323.05	-644.332	253.245	123.555	637.302	1124.25	942.574	223.671	-360.753	-292.781	-732.507	-300.489	558.047	-110.024	708.252	543.519	-169.447	1019.09	1337.16	1446.9	1555.94
135.256	60.7269	-706.989	-900.306	-1076.88	-1057.53	-132.389	792.125	704.728	28.6011	-299.472	-167.511	-734.32	-737.914	-1105.71	521.462	-4.42371	549.1	1557.05	1714.2	735.76	431.836	530.003	-909.687	-916.907	-615.211	739.779	-49.4916	-239.805	-100.785	-242.655	-298.826	-561.407	101.231	921.989	1242.47	213.187	-1039.73	-1301.24	-714.324	-216.272	655.673	637.237	650.931	854.737	933.409	1241.88	722.328	1366.29	2032.67
-789.653	-542.48	-385.308	-1182.27	-1362.9	-588.223	355.496	1210.21	912.974	184.871	699.86	-156.161	-681.389	-620.295	-962.383	-15.9583	-429.312	-796.883	-621.225	251.813	1356.46	1572.99	726.912	-309.419	-889.136	-1004.92	-738.288	-613.271	-322.054	-253.166	-240.034	468.159	167.459	-488.962	-557.735	244.394	535.788	-975.643	-1744.66	-601.213	-334.729	-546.2	-401.904	-332.607	402.003	1508.15	1464.66	1438.43	1412.08	1742.45
-550.299	-154.112	526.674	-361.549	-884.333	79.3694	-40.1246	142.037	837.159	738.695	704.65	-134.522	-432.012	-679.379	-868.703	-153.481	126.595	-416.228	-1151.19	252.136	1323.15	1002.13	678.929	517.174	643.325	625.586	166.767	-1615.89	-1723.24	-1105.23	505.711	806.211	1010.54	176.697	3.0015	375.775	557.236	126.245	-299.026	4.86111	-667.243	-239.876	-185.387	387.239	1120.92	1903.98	1844.12	1035.09	498.798	793.455
55.2881	-167.851	631.015	446.376	779.649	1011.34	238.758	1038.04	768.696	74.938	-3.98432	-578.383	-193.072	35.9817	456.083	1551.91	1480.27	640.118	-573.872	272.442	597.966	520.508	609.612	440.924	389.254	-66.9058	147.115	-841.344	-1305.63	-741.989	457.769	675.941	291.003	-82.8098	328.013	606.101	1076.45	470.66	484.526	63.1897	-661.121	244.053	67.3739	403.672	597.359	1487.08	1596.53	338.854	-60.9519	175.07
709.836	64.6334	104.309	54.6548	72.9074	-252.122	-444.982	471.417	907.894	289.334	570.104	107.293	405.667	218.976	239.446	1216	2101.37	1633.15	342.673	594.776	591.427	258.021	836.436	389.194	565.295	359.838	646.242	506.373	-63.9355	-766.395	113.157	552.121	-532.636	146.14	1315.35	1764.87	712.594	467.187	471.571	1116.83	562.572	970.411	780.86	1182.47	1243.36	1264.02	450.611	-547.062	-91.5816	930.504
1098.33	327.487	-621.828	-1065.11	-818.409	-607.254	20.0048	635.613	845.663	317.341	634.928	1155.09	892.965	164.573	-248.977	914.672	1596.34	1815.44	910.795	650.951	-61.939	513.11	801.631	303.528	-575.92	-444.788	390.98	477.252	1125.41	808.877	412.014	371.58	-703.242	-337.535	694.31	1798.3	1254.39	1177.83	753.977	587.221	801.263	1512.53	1131.71	746.009	1593.36	1092.04	214.08	-775.852	-84.4297	663.002
582.815	577.421	-248.253	-107.827	-4.35912	-295.424	5.24029	-82.4244	64.3696	338.155	1079.8	723.597	367.248	335.369	-52.5791	321.398	1029.14	1415.32	1274.43	1552.23	811.693	1281.3	688.231	498.814	-337.353	-528.662	697.375	1335.51	1881.91	1203.35	363.057	-1201	-913.246	-596.172	-153.341	799.52	1299.01	469.301	150.452	-308.758	842.477	1381.08	927.673	700.821	1654.54	1426.51	1084.13	30.8373	-957.07	-873.86
230.518	194.483	-139.987	440.32	463.491	554.553	-46.8466	-227.081	252.926	663.681	548.101	551.664	324.161	202.903	333.131	462.3	230.458	503.865	588.252	940.575	425.89	-35.8109	204.893	1021.05	437.745	-482.67	-284.105	-99.9528	396.16	1078.2	892.489	-960.089	-897.244	-815.274	58.4049	1177.57	1689.36	1072.07	759.021	-21.1461	369.008	450.742	975.415	1150.22	1924.97	1665.95	890.733	333.199	-887.72	-352.245
-1003.25	295.139	-384.268	254.705	854.599	298.44	-434.563	-121.131	947.309	1051.05	256.809	349.979	352.216	879.297	523.509	569.301	810.906	1127.9	229.604	214.8	-235.236	-610.506	424.934	1105.28	763.793	-329.729	-770.265	-51.9143	116.083	703.195	251.023	-767.704	-758.961	-219.613	423.293	688.933	178.086	838.514	965.852	530.518	636.703	240.491	834.551	806.213	1262.33	729.273	569.907	1122.71	330.235	370.356
-716.88	-214.307	-391.319	-1056.22	-1090.98	-1972.83	-2129.78	-936.792	692.353	625.069	719.794	1602.42	1422.82	1462.3	1650.78	1025.46	984.283	1172.24	37.1059	178.782	-730.025	-824.624	-29.1722	773.956	897.797	83.6232	-381.477	-53.7763	-510.697	-1104.24	-546.698	-391.119	-249.878	-15.9458	400.193	613.316	144.364	-240.011	1029.99	1163.32	906.467	700.65	1304.17	1114.9	436.999	-372.461	257.724	1772.28	1618.76	1319.26
-99.1212	-520.297	-638.691	-751.633	-1248.41	-2043.58	-1251.18	-254.82	325.241	-213.239	1127.9	1978.95	1724.54	2133.86	2618.82	1624.52	568.741	203.183	330.735	307.749	-160.408	-292.876	818.325	1410.34	133.067	-638.731	-412.576	264.033	-132.644	-489.932	-266.063	-526.736	-337.636	-708.57	-390.805	478.425	309.513	-665.718	36.6647	757.199	825.824	1056.13	519.735	808.268	377.145	-73.0812	444.666	1286.69	1503.91	1300.1
-117.952	190.152	-46.3485	-515.605	-273.199	-1497.46	-998.163	-1075.27	-1382.21	-36.432	1176.81	1371.07	1250.56	1022.1	674.369	5.1444	282.286	164.955	-262.691	163.648	75.895	53.8421	501.174	583.642	78.8207	-944.517	-277.02	193.533	-81.1688	-224.82	-403.934	-728.132	-383.302	-269.627	-357.422	688.543	521.578	326.279	170.736	630.612	1184.91	1252.78	667.836	1588.4	1846.08	876.518	436.757	-189.373	157.987	1558.96
124.081	256.803	136.525	53.6333	773.537	-41.8404	-762.387	-876.969	-785.648	105.479	1436.37	1482.4	585.974	-82.3043	-886.637	-1152.39	-910.243	-837.716	-986.569	-9.60789	-363.241	-3.64934	687.311	-226.693	431.757	-220.982	-138.815	-435.625	-1033.17	-853.208	-257.441	32.4685	351.971	309.76	575.657	752.207	667.088	725.656	545.491	874.465	1188.01	882.553	379.811	570.75	999.323	816.582	596.988	698.387	348.44	268.873
812.17	246.244	-130.5	602.933	1619.47	380.764	-1273.6	-642.792	202.011	472.511	1826.94	1235.05	199.09	-454.493	0.0418884	110.952	-452.593	-1562.02	-1594.89	-1511.57	-958.532	-42.5998	700.34	246.734	178.76	-505.261	-143.306	-456.005	-1063.89	-1132.08	-694.496	-529.318	25.0846	-524.633	-330.595	-273.737	605.762	180.244	705.208	1059.03	1099.89	951.987	836.891	151.594	54.6501	565.215	674.446	649.381	677.908	1247.31
1892.47	522.029	725.399	1273.71	531.964	-143.669	-1116.32	-699.94	-203.958	488.525	700.424	592.877	-505.301	-603.456	386.384	607.001	-205.335	-1452.44	-1210.41	-751.848	0.318116	-308.651	-332.618	179.332	19.1626	-671.341	-289.479	-995.953	-715.959	-554.02	721.824	955.574	417.19	-578	-197.799	239.088	476.613	-191.431	461.661	1238.44	1745.63	1273.32	537.913	-176.661	-448.482	-259.244	668.86	1330.13	1892.4	2805.03
1357.39	941.555	420.005	74.3716	-1257.29	-848.355	-69.5005	-158.061	-141.38	-81.0631	90.8313	266.173	333.77	91.0478	-98.2069	-584.934	-1379.06	-1601.36	-1601.16	-103.715	236.588	282.258	-68.532	402.321	214.091	-646.131	-70.3745	-1027.27	-536.642	-159.926	779.68	561.6	271.096	-935.556	-903.83	560.513	407.275	288.737	1020.65	1686.29	1920.98	1665.03	978.497	238.697	-76.985	137.642	440.732	216.865	1541.94	2246.32
161.147	1240.1	1285.6	933.341	-373.477	-390.808	235.886	-392.651	216.082	611.202	758.413	1062.05	1187.24	277.827	547.715	-61.3088	-326.942	-403.703	-367.465	375.067	567.878	-613.085	106.251	-6.01553	-352.167	-561.479	-554.749	-1248.23	-235.417	361.425	225.515	650.082	631.66	510.343	1041.73	1617.53	467.49	633.388	845.906	1405.05	1086.02	1165.07	806.255	298.762	483.728	643.326	668.707	50.3739	458.593	1431.86
109.087	722.78	616.417	695.702	931.001	886.695	692.016	958.847	1010.74	113.055	113.361	-158.069	-98.3938	227.511	392.728	833.931	1131.76	1165.12	311.289	600.129	-311.597	-645.969	-208.551	-46.8409	-1761.25	-1889.2	-898.646	-672.885	-257.626	646.675	336.924	815.74	1036.76	1671.18	461.708	294.069	80.0199	206.648	525.362	627.885	645.217	994.074	1139.32	1238.39	396.145	90.9995	1292.45	179.124	-110.319	149.946
1111.2	1027.72	16.6226	121.406	1107.3	2139.14	2810.87	3405.01	2483.73	573.967	-621.371	-380.565	727.455	495.224	532.046	1065.42	923.234	374.094	-155.745	453.168	286.872	-839.614	-460.748	-198.524	-822.039	-1741.93	-1407.48	-858.401	-220.796	142.67	918.34	755.992	267.226	111.826	-516.265	-32.0666	43.8601	285.176	127.497	67.4325	72.1874	-364.439	-320.481	793.444	255.332	326.533	1274.64	660.671	-382.464	-458.789
624.087	1196.02	1236.6	1301.51	2380	2706.41	3132	3464.22	2517.27	675.223	-638.53	-1007.03	-17.8457	478.081	-195.693	-110.793	185.724	223.771	-354.56	-21.3235	290.264	-477.162	-232.258	1046.34	876.537	-111.636	-928.188	-163.885	147.504	516.078	411.276	555.398	-251.889	-510.68	-421.185	-87.2811	-172.845	-450.878	-3.39383	162.182	-534.544	-1126.5	-398.019	179.818	-475.307	-310.699	150.033	-421.006	-722.455	-1299.35
164.358	788.409	1022.95	1470.77	1878.99	3492.88	3795.18	2814.13	2579.48	1737.32	-189.267	-1368.68	-1281.78	-1223.26	-1616.9	-1424.56	-205.334	586.463	629.375	403.818	500.913	576.418	462.081	1487.08	1780.35	732.325	-581.107	122.04	555.628	-28.2059	481.062	751.479	82.7303	48.1124	447.322	404.881	-885.809	-364.033	-287.478	50.8946	-397.85	-470.093	-674.194	-486.503	-396.419	-879.899	-373.735	-357.767	64.2331	-723.21
208.911	244.986	-492.905	273.878	1007.48	1998.33	2246.01	1681.72	2073.87	1090.92	-133.869	-745.722	-117.732	-390.807	-1029.76	60.4463	1034.08	1138.56	727.256	-56.7422	72.8581	322.985	-382.988	730.659	1555.28	975.614	-155.335	-180.916	365.858	695.27	542.386	874.198	496.585	501.195	493.187	323.495	-465.037	198.354	815.532	130.447	-111.116	-284.749	-189.172	595.465	464.518	-145.347	484.842	855.503	836.973	-137.039
121.136	-599.16	-1134.14	-633.435	-539.47	-458.976	263.111	161.183	708.635	135.355	-688.661	-784.693	-490.691	-714.758	-430.021	164.15	451.997	179.55	-458.443	-345.679	-584.983	523.388	299.408	1217.76	1027.49	256.419	-588.174	-934.423	-499.984	803.392	399.967	-129.976	426.553	646.823	851.362	414.521	-268.31	1125.6	1373.6	1192.47	1158.03	1554.74	1387.82	598.113	1004.75	509.074	1383.52	1343.2	441.55	346.746
538.118	-1129.57	-862.695	-10.6974	-366.13	-1236.15	-972.966	-677.819	-648.243	-680.582	-919.24	-1020.67	-1429.64	-917.888	36.7719	-71.024	-628.034	-903.184	-367.194	215.223	267.521	535.376	959.914	1329.12	417.803	261.035	581.288	428.278	891.856	1112.77	-278.194	-700.359	200.715	647.199	786.333	-220.417	325.859	1529.05	1479.42	1336.47	1623.11	1831.99	1885.05	610.96	618.304	-287.756	641.618	975.02	854.772	650.047
1456.67	483.26	-1128.5	-768.136	-1234.26	-982.227	-574.809	-563.131	-179.354	325.756	-228.474	-753.839	-1543.18	-1286.62	-0.425258	757.594	155.476	-583.507	-50.7289	1063.73	165.507	-776.046	371.475	919.141	1038.67	1091.73	-24.0901	-118.888	116.43	612.573	248.218	137.536	994.231	1217.86	1520.9	500.208	231.86	283.885	710.923	947.042	1808.33	1423.79	1523.01	797.302	-823.948	-690.793	-136.127	759.112	1069.21	913.716
1189.12	1910.37	782.765	-335.878	-751.233	-569.815	-831.589	-624.675	620.296	99.0152	-916.256	-785.577	-1241.9	-203.512	1461.57	1388.53	748.668	91.8895	574.559	1122.44	588.513	5.69827	548.363	1090.61	1187.08	507.875	-539.042	-47.6107	-219.606	-402.622	269.918	939.294	1171.39	940.843	1252.51	743.403	468.622	120.967	272.182	621.716	823.476	895.014	890.384	968.226	-436.193	-246.016	361.054	277.081	-89.1687	40.2875
986.084	1642.95	501.681	-78.6786	-275.378	-424.815	-1116.38	-1142.96	602.047	446.07	-177.738	202.654	46.9869	342.219	1132.75	674.335	226.516	610.394	607.856	473.422	98.6981	612.01	620.878	712.762	1127.27	332.048	168.064	614.553	346.333	-20.244	298.869	-59.0134	273.164	587.293	1129.08	1301.58	731.288	-497.157	176.234	151.622	-170.291	597.278	890.215	668.064	6.79748	203.7	-504.356	-422.109	-191.835	132.372
968.991	1246.8	670.94	443.801	730.81	331.275	-61.5894	-373.933	294.448	99.9318	867.559	811.787	382.011	-265.773	230.277	1029.26	1082.39	393.311	52.1633	615.77	48.0746	558.354	190.324	363.958	438.108	69.3465	-309.027	722.404	618.712	804.521	582.71	-364.542	322.315	271.796	1006.04	1587.22	1000.87	426.02	-59.6672	-609.44	-585.822	294.683	945.261	296.342	-29.0559	-70.9021	64.0371	-98.6991	85.8695	974.14
1927.1	1355.14	1080.56	1307.33	1676.24	1598.05	420.712	266.738	140.287	-86.6471	514.029	961.096	610.622	279.918	-123.035	786.837	1292.85	540.939	153.007	626.619	407.211	-182.834	409.105	1327.34	863.869	-75.6743	-74.9375	499.779	664.62	269.63	434.578	216.002	606.518	483.1	714.281	850.566	516.914	1216.79	1131.22	582.314	210.499	732.2	-205.225	-876.001	-1185.69	-879.982	203.416	219.928	291.115	980.852
1618.3	1134.62	754.689	708.299	1340.57	659.74	416.103	455.468	810.152	1360.28	827.589	1398.89	763.81	331.447	158.772	760.165	882.857	461.058	491.303	1140.59	656.194	344.449	1131.97	1072.01	1368.43	1313.05	874.105	792.45	522.377	-217.611	-586.395	-5.88022	159.811	108.794	254.731	219.458	188.892	927.601	1048.45	2014.79	1132.82	537.647	-371.605	511.11	-151.771	-1226.93	-166.737	119.872	635.365	784.348
1827.53	1954.74	2083.75	1380.78	133.535	-1107.02	-649.08	-113.386	31.0432	245.211	439.749	733.73	711.674	659.31	575.662	251.364	-208.072	-380.943	363.038	914.599	787.85	842.133	1579.12	936.643	607.404	1299.56	1008.05	386.965	-1371.43	-970.608	-288.845	-314.399	411.822	375.298	440.923	877.261	660.224	1214.93	1666.72	1572.74	943.288	966.189	765.483	883.843	1121.99	6.32272	-347.279	547.161	854.104	530.847
2549.61	2382.96	1750.48	973.178	513.74	-630.641	-540.294	-1156.9	-931.302	-283.262	-141.444	329.966	261.922	876.4	659.7	73.4329	-160.724	-718.666	-782.707	-426.008	737.736	1042.74	647.405	697.029	-75.6391	673.471	432.24	-12.7884	-955.766	-407.416	-812.862	-392.346	291.885	-163.507	-21.84	373.257	1402.65	1626.31	1455.14	1230.65	1124.78	1603.26	1898.59	988.89	426.386	142.663	-132.791	477.489	550.255	-104.804
2612.69	2413.87	1376.13	170.112	204.769	-8.83717	-570.544	-98.1953	-235.108	-840.083	-863.043	-839.577	-223.057	251.367	-81.9007	-461.508	-784.751	-750.471	-835.656	81.8264	929.482	1517.42	447.393	-196.064	-524.147	625.267	624.735	509.764	6.00295	-1027.32	-1093.42	-1025.25	4.51025	-132.968	686.951	281.117	573.187	319.458	277.812	255.706	669.154	1103.15	525.087	-42.3569	-237.338	384.267	517.741	654.393	266.637	625.181
1864.53	1512.61	348.342	-148.021	-378.277	442.955	559.999	1387.1	733.59	273.013	-286.168	-1320.78	-1085.88	-0.274555	83.8542	-249.399	-621.033	-281.727	354.17	501.775	409.984	581.368	435.37	-337.23	-887.729	290.573	423.646	896.293	686.266	772.476	240.327	3.88815	355.78	49.375	-211.381	219.95	525.459	962.375	1073.73	369.329	218.203	119.743	51.3139	323.413	986.417	1830.7	1821.25	1631.33	702.362	671.909
913.337	192.556	-613.747	-804.071	-1135.72	-290.491	119.996	632.137	935.1	1906.38	2108.05	360.63	274.998	736.32	-367.895	-883.396	-519.341	243.417	410.119	257.951	114.161	525.399	682.756	-565.788	-767.244	-1024.09	-256.539	-43.2563	-254.746	-244.739	238.436	1087.01	1674.06	1004.54	-103.22	-441.891	-606.247	-95.6213	405.868	455.759	304.233	276.801	-151.428	39.6776	752.284	1380.38	1286.99	1056.12	1213.57	1265.08
234.041	-400.57	-1323.33	-1277.3	-776.733	272.388	366.484	510.899	489.13	1290.25	1398.73	116.047	280.679	363.458	-271.126	-64.1655	-217.562	127.584	380.74	366.006	37.8667	414.956	52.2397	-0.094441	-395.44	-1134.96	-106.606	-192.859	148.947	8.49582	235.965	590.811	1050.48	1814.24	1165.71	579.034	143.873	69.6768	-322.144	-79.1671	360.878	-400.464	-611.544	-314.288	-30.5446	536.77	716.639	1021.74	1875.44	664.21
-232.57	-1317.77	-1463.47	-1133	-284.126	972.828	1271.46	1487.22	706.853	919.35	865.782	76.9001	357.613	-230.431	-237.862	-248.869	-116.046	145.943	355.395	-491.943	-382.705	401.709	868.302	612.45	-334.735	-1003.13	630.766	1699.15	1461.43	234.805	-91.7997	157.328	651.828	1244.01	1323.08	1113.97	672.96	517.719	203.615	420.059	-396.735	-986.448	-578.141	-557.339	-386.537	-98.2642	421.706	814.283	931.75	518.171
-299.206	-1044.48	-1553.6	-699.55	608.984	2118.14	1579.95	1568.06	1570.88	1086.34	699.667	-258.046	31.6532	426.059	-18.0578	84.4641	-122.755	24.2883	-373.046	-1093.97	-507.325	77.3562	126.408	-442.075	-672.169	-167.031	646.429	1262.55	1058.64	62.933	240.119	18.3835	321.145	1140.85	1344.02	857.538	1174.11	739.785	485.797	100.911	21.3245	-249.592	233.367	-463.356	-1080.25	-414.174	287.655	1053.97	474.223	171.219
-261.974	-138.206	-654.083	-660.753	552.77	1130.65	774.453	1024.98	902.688	1313.69	1423.29	673.289	636.031	341.188	3.18634	988.879	1047.43	815.654	2.26096	-763.617	-397.65	878.542	834.996	-334.043	-657.073	79.6243	349.935	139.659	527.964	-76.8465	518.808	75.8306	187.874	758.211	870.713	714.407	1773.14	1295.73	221.654	-387.551	-12.357	-229.93	250.174	-20.0981	-184.415	94.1945	472.181	1154.22	747.883	1138.42
4.39864	-324.93	-105.12	-41.8207	-187.246	705.138	840.375	1077.25	1379.18	1828.05	1191.08	1006.34	818.964	909.11	273.454	142.493	-229.706	1.14825	-750.981	-880.15	-761.357	-40.0179	-235.354	-374.802	-220.982	-247.152	26.1993	362.7	404.783	-152.065	1053.23	1109.56	910.644	906.346	1006.36	1196.06	1628.17	1269.04	899.722	-454.833	117.159	550.002	59.9159	300.171	990.754	1704.85	1614.3	788.483	164.966	857.163
-109.958	-75.0371	318.059	297.514	585.383	1132.47	556.039	536.503	936.498	1549.53	926.852	481.784	749.658	796.133	-135.367	-1392.27	-997.95	-668.926	-137.828	-13.4714	-932.379	-1283.11	-523.659	-805.927	-462.93	-224.604	-121.021	390.961	980.792	-94.5649	-640.408	428.194	584.036	750.233	863.879	1245.85	1988.26	1704.66	1550.88	-139.572	-461.829	122.8	51.4177	971.026	969.352	1849.42	2037.38	1196.07	188.104	-11.3186
1051.7	736.132	1149.55	619.761	73.0284	631.464	-106.964	-256.577	366.446	634.513	571.129	609.571	199.441	384.449	-305.841	-994.842	-142.013	-556.979	-374.74	85.1572	216.767	-410.12	-834.5	-867.617	-531.856	-391.147	-1008.91	-540.322	133.996	-47.7862	-640.715	-67.1937	698.57	1600.54	849.057	840.454	1736.05	247.32	1090.88	461.216	-432.888	-237.316	-179.416	-770.806	-449.678	201.566	1082.13	113.278	-437.727	-86.2593
616.42	1126.43	1834.52	1366.71	814.75	643.876	403.564	-949.231	-1275.29	-1069.82	489.683	710.129	759.245	284.747	-777.08	-480.542	739.591	-186.959	-203.835	-413.116	22.0236	-884.032	-1341.84	-811.781	-879.765	-340.713	-1086.36	-747.004	37.172	-391.873	-570.523	-150.953	1168.11	1782.41	1265.4	750.289	613.803	-63.9209	357.905	245.762	298.193	-6.62308	127.817	-216.902	-771.871	-880.714	-336.864	73.4165	47.0593	545.724
-217.519	485.925	1336.78	1320.21	783.635	716.439	476.739	-96.4597	-27.1487	-312.54	-695.632	-614.772	933.27	932.504	-363.85	89.061	1144.83	81.8537	-729.493	-284.231	93.6336	-1015.34	-931.485	-1283.94	-730.489	-358.001	-737.978	-277.897	-374.675	12.4419	-5.61944	-30.0057	874.991	2021.52	1934.06	510.093	-293.999	551.098	459.844	-438.414	-315.276	483.965	-190.329	-768.134	-777.866	-751.564	361.196	710.772	544.947	957.268
-329.903	865.81	1363.01	1029.1	707.751	760.109	743.246	263.565	766.3	396.193	-270.286	-755.061	929.451	1546.96	684.419	512.489	895.849	186.123	-530.804	-397.803	245.903	-1002.32	-1003.8	-1649.87	-648.981	414.757	-179.594	-584.457	-398.798	-638.114	189.952	-90.8675	-213.4	648.062	940.704	607.579	283.224	612.758	-54.5503	-417.015	-423.459	119.063	463.555	-716.84	-695.284	-996.239	-43.9506	195.949	373.521	1030.08
419.925	706.639	1304.86	344.451	-73.9812	-152.768	280.872	743.956	783.128	74.017	-562.621	-990.144	189.536	1161.1	1471.4	856.433	537.53	582.274	870.834	-124.968	-340.184	-532.9	-861.11	-275.556	430.012	429.688	116.132	-570.953	-1035.91	-1010.13	146.091	14.4132	-943.693	-581.245	169.513	1312.61	1140.86	502.086	189.82	274.551	-431.689	-517.992	139.572	-98.0047	-613.425	-956.982	-702.542	-848.955	-386.269	479.665
781.302	742.225	833.755	754.077	355.539	-33.3141	347.086	826.129	993.166	833.5	420.988	181.758	325.072	424.727	543.885	728.459	663.807	682.809	516.892	-898.783	-1259.68	-127.094	-392.595	-569.239	-91.9825	-228.402	-394.111	-313.274	-510.517	-425.912	425.909	-541.7	-647.451	-232.59	26.7421	955.207	628.502	374.395	1081.13	990.717	982.843	118.19	-222.543	447.862	180.364	477.17	566.893	294.186	57.3574	433.187
510.323	864.4	1027.33	1127.11	533.468	504.182	143.71	444.381	841.409	1117.48	219.115	169.875	122.831	-157.649	-86.0406	40.3572	-109.749	438.562	80.5004	-851.089	-1310.51	-179.823	445.935	-282.385	-674.086	-500.513	-349.428	253.273	790.787	1050.4	711.052	201.597	1550.8	1221.51	368.112	374.866	310.582	299.599	1843.32	1767.37	1333.8	824.961	312.426	588.893	802.933	1016.81	1349.04	1215.02	775.419	847.871
-247.556	350.173	162.1	52.4687	54.3027	-11.6726	726.645	477.525	129.579	544.464	245.489	63.2235	-214.249	-261.854	-57.872	249.523	306.706	-80.4129	-565.546	-670.275	-1054.6	-519.299	30.2968	5.48722	197.652	619.369	356.906	-26.9733	495.255	1039.05	1188.27	824.344	1470.14	1804.65	1122.87	1272.38	1029.65	431.096	836.534	382.338	274.739	222.611	739.867	854.511	223.755	148.856	1111.17	1087.59	1095.17	1286.1
432.163	125.305	-476.806	-851.892	12.3037	130.979	-118.276	-589.325	-368.07	-65.3722	27.1397	-233.182	-528.835	-494.746	-234.216	-269.316	54.6093	-149.828	-617.689	-647.112	-745.717	-516.406	-214.343	169.46	161.172	476.825	140.039	8.46259	359.375	1485.6	1699.17	1601.82	1518.5	985.175	272.669	74.3544	-408.185	-953.73	-206.747	-448.459	-562.96	-334.759	792.822	988.14	577.576	84.9269	667.413	1016.01	582.456	846.087
280.981	159.728	62.3761	-224.792	-816.89	-563.728	-747.104	61.4727	317.04	-0.887859	-325.624	-133.966	-316.152	-661.029	-635.259	-798.76	-253.569	328.611	-110.05	-738.097	-44.6111	614.547	123.699	577.021	94.0169	885.604	1070.84	364.734	243.571	1349.6	1397.13	1411.76	1345.8	917.414	772.493	-7.47937	-1186.5	-1123.15	-1477.42	-1182.08	-340.022	374.832	527.59	1679.08	1524.88	357.615	522.028	501.755	507.971	645.819
1047.86	1112.73	927.74	57.3807	-205.884	-192.251	-154.036	936.3	1259.74	441.604	459.504	46.1766	-376.539	-757.723	-1098.01	-1212.8	-902.811	283.462	604.712	484.442	307.559	-32.354	261.643	1004.03	1038.46	1100	1227.22	871.731	409.154	1090.25	1147.05	1741.05	890.308	853.185	1760.63	703.577	29.6004	-172.878	-967.334	-472.589	-618.197	-142.209	289.286	598.869	598.726	255.868	502.316	311.03	369.883	291.064
1243.49	679.691	249.071	361.612	223.695	320.591	377.662	765.804	722.32	218.509	-40.9745	235.686	591.501	-255.548	-402.676	-610.821	-958.978	153.228	1133.94	686.221	313.365	40.6275	595.458	396.154	590.853	545.02	781.124	1407.11	1215.53	1128.61	997.782	1662.07	1046.11	1002.01	468.354	152.831	767.042	198.055	-229.777	-230.209	-645.283	-197.75	351.036	122.926	-549.648	437.575	297.73	397.601	879.903	-53.2337
1180.91	656.145	610.635	794.779	684.355	-1.89977	-658.615	-409.784	309.032	349.506	969.218	439.305	-23.253	-813.714	-352.306	-709.304	-968.745	69.4822	831.631	885.302	-76.3545	124.463	561.936	1095.79	963.692	193.508	246.409	561.819	847.094	1404.27	1644.9	1453.83	484.733	795.646	575.759	138.857	695.119	514.891	1254.83	1046.35	73.2606	426.013	358.368	1017.81	853.845	1019.19	953.769	1307.27	1065.39	333.211
409.535	339.21	1050.04	1776.48	970.482	27.762	-996.717	-1555.55	-1269.7	-303.536	567.62	718.863	-257.667	-787.468	-114.466	-3.39742	-72.4311	638.293	581.238	915.869	635.099	652.957	630.669	580.703	1010.81	468.012	426.746	145.326	685.722	1366.3	1369.12	1736.81	1310.47	1029.16	468.296	11.1824	-252.092	-80.9245	410.238	804.21	1023.06	896.164	371.773	1033.48	1250.37	933.881	865.963	1328.96	1154.32	1236.64
943.99	441.657	1216.28	1323.18	886.7	762.207	-437.125	-1194.94	-868.583	-410.056	-856.25	-373.494	-99.7073	139.535	519.586	342.16	550.131	764.732	66.1124	-675.077	-31.9326	97.2337	368.041	482.048	602.87	-286.959	410.048	487.237	874.273	891.669	1157.25	1158.96	303.694	358.056	513.692	-1117.99	-1178.81	-123.28	91.2758	421.629	774.879	252.945	229.995	539.367	1306.71	1354.28	468.122	451.046	440.441	820.396
705.744	185.049	217.986	1071.23	165.626	-959.165	-954.933	-148.168	-11.5419	-557.065	-952.119	-481.194	364.337	506.334	643.377	993.405	187.887	102.106	303.658	-557.429	-498.238	198.955	1034.69	723.27	789.505	255.222	366.274	1276.12	1446.13	1498.6	919.107	270.552	439.075	934.022	285.811	-454.117	559.588	417.198	-217.369	273.123	253.302	555.51	537.784	424.538	825.679	1415.75	176.644	-376.429	-199.413	-698.978
-401.176	644.633	267.274	1108.56	1232.5	181.446	182.429	570.818	-122.44	-71.8928	1.75594	353.816	720.141	506.432	203.556	404.899	695.66	901.745	530.392	492.536	540.078	419.69	408.708	-448.034	1011.54	643.594	-149.449	797.432	1525.92	1194.58	37.8838	-64.3484	548.855	759.18	794.042	390.346	450.276	689.518	556.403	172.091	260.167	1137.54	679.006	-35.1327	-1008.3	-197.421	-156.589	-314.851	-195.059	-1259.4
-96.3906	449.79	705.094	555.975	1256.54	2110.61	1111.03	930.944	-409.47	-894.383	-1.5718	1435	1083.91	128.773	-920.44	-545.673	795.185	1018.49	443.526	-167.905	951.296	850.777	41.815	-759.318	339.697	358.301	246.71	1283.8	1183.62	682.511	-74.226	-280.448	194.418	137.572	847.725	1170.85	1027.87	773.016	58.4849	-888.964	-265.291	510.505	251.415	-789.612	-1155.76	-171.856	-299.214	-614.953	-394.96	-567.339
-87.3708	-35.6628	121.421	578.33	1267.41	2140.04	1411.77	396.615	-399.039	-602.548	-145.81	553.624	-256.184	-1485.99	-1610.24	-744.012	633.521	1719.84	878.934	264.824	1152.1	852.511	691.411	708.565	1199.23	643.415	-377.267	286.002	590.905	-19.5858	108.771	-337.547	114.286	118.607	64.0232	583.255	1156.28	965.578	97.3681	-317.436	-553.947	-343.702	-529.647	-425.724	92.4772	376.6	331.78	-772.514	-613.216	-259.982
127.537	-421.059	297.444	784.336	1693.9	1741.09	1216.66	442.923	-664.342	-1451.91	-482.348	515.534	315.892	-1002.89	-1017.78	77.4275	1366.9	1819.08	1865.23	776.707	1140.95	1241.95	891.238	926.618	1209.55	148.802	-825.954	-914.519	-524.17	141.759	205.063	-223.017	-176.082	-200.817	-9.00891	143.046	1102.47	1924.61	1523.95	909.034	-771.853	-1285.94	-826.155	-203.088	-19.1075	70.3619	118.422	-456.134	-789.583	310.651
-314.967	-1494.68	-742.034	443.957	685.805	959.609	1251.53	-137.325	-751.351	-884.279	-488.311	-140.905	-545.958	-657.797	-251.622	-417.527	14.8453	207.688	941.009	1257.34	1334.48	620.529	-312.254	-312.147	46.7731	-95.3677	-720.78	-809.444	-358.671	-15.1648	-66.7866	-86.2984	-50.3537	453.378	428.533	-182.283	-259.574	918.576	1636.62	1266.87	-8.29695	-38.962	-868.042	-765.089	-688.003	240.533	126.415	-547.868	-233.831	753.426
-493.409	-689.072	-591.214	309.934	674.379	1185.06	979.278	198.755	404.338	515.563	1031.45	61.2345	-396.88	-125.905	19.1962	-96.073	-393.802	149.7	364.987	1143.98	735.196	391.653	363.875	-47.302	28.8408	445.352	551.823	-478.986	-567.711	-641.97	-66.7221	515.836	413.818	859.799	565.465	-115.535	-449.646	-270.793	677.248	1325.7	1012.7	690.434	-359.464	-797.423	-622.317	-119.019	444.561	558.972	-275.548	719.85
-656.637	188.811	345.031	1216.52	328.984	-778.349	-105.615	588.339	1056.63	305.955	658.28	617.216	523.267	0.751986	189.323	360.634	-375.392	-159.301	234.768	781.942	253.043	831.487	1387.82	921.944	966.522	1189.33	1553.68	754.354	427.309	-125.816	98.678	389.258	766.969	879.792	385.223	-4.26979	-456.464	706.613	1324.07	1176.81	187.502	165.601	-663.281	-1185.48	-766.973	491.137	383.522	606.32	-137.504	445.18
74.2953	110.946	850.977	796.001	-163.596	-932.067	-465.735	221.911	278.715	7.4517	337.154	889.984	233.92	-267.684	-59.8146	1118.52	315.65	79.0122	102.134	220.577	337.745	675.773	962.367	800.716	1649.41	1875	1556.92	1654.59	1146.06	932.076	147.304	241.136	606.573	734.468	217.18	-224.476	-173.611	832.319	1040.31	323.083	-66.2997	786.068	579.122	-40.6433	-472.524	57.3319	8.41494	704.991	9.72802	-32.2119
612.226	289.414	158.714	297.022	396.293	1126.29	1112.66	904.357	132.363	-420.346	284.557	979.518	657.15	196.089	650.576	1756.88	535.202	41.4995	175.51	517.451	949.506	1478.25	754.91	321.69	1476.34	2271.05	2143.76	1751.99	343.891	-246.02	251.69	104.061	495.593	686.307	173.963	-637.736	-230.613	75.1432	436.135	483.009	606.067	552.626	776.117	257.336	326.657	252.99	164.894	467.963	266.336	637.66
767.132	983.33	664.854	943.112	898.057	1526.89	1887.42	934.873	368.564	816.725	1142.72	1479.5	1009.04	483.082	1118.11	1668.21	1006.66	663.632	464.182	703.963	1334.54	1756.78	1442.95	660.384	1393.67	1070.51	1148.3	1125.99	-168.427	-227.738	208.011	699.852	799.908	662.911	546.534	42.4696	728.244	697.078	938.234	1509.82	1445.66	673.182	536.813	668.43	350.201	292.993	267.528	560.307	1119.62	936.037
596.168	823.997	1080.89	820.695	19.514	713.813	1319.74	856.558	522.512	366.2	779.245	1123.33	1612.83	1599.33	1737.02	1421.82	1030.13	661.195	169.826	-18.7523	816.74	1424.24	1712.19	940.787	397.837	189.838	-355.93	458.842	763.068	809.228	600.943	702.843	113.485	476.019	693.678	-12.787	22.4414	448.718	1236.73	887.619	534.17	402.005	930.461	1371.44	857.669	-3.25212	15.8632	858.397	1587.9	1683.08
142.095	470.453	998.434	772.513	-696.026	114.245	841.315	1269.73	1046.25	1110.25	704.98	1374.65	1626.82	1614.71	1690.89	1036.73	421.814	-480.076	398.72	692.021	961.924	1639.69	2242.43	1662.46	554.009	60.6685	-321.809	-85.924	923.678	696.617	-435.914	-527.895	-79.9506	1141.8	-80.3582	130.661	800.621	480.04	105.503	585.009	937.313	305.956	904.185	1392.69	575.809	-62.6794	-815.614	-824.137	378.507	266.306
248.482	571.63	1138.48	1651.91	841.321	362.634	980.329	1458.6	1475.02	761.263	1579.87	1772.02	1177.45	1248.1	1213.77	1292.63	1076.15	388.385	791.077	1098.62	910.315	1431.04	1838.96	1567.18	606.234	405.85	1338.9	796.258	-122.78	-601.476	-1039.7	-583.065	414.254	1114.47	330.678	521.288	-270.035	-510.121	-219.09	311.577	919.523	-472.231	-632.852	305.453	-278.496	167.391	-317.934	-185.165	447.167	-534.375
38.5673	903.532	1642.95	1144.01	146.88	404.856	740.968	1103.25	868.784	147.656	578.888	387.404	441.27	808.8	1021.08	1118.82	1452.65	912.59	1112.63	901.151	198.329	493.957	694.466	419.635	479.587	431.052	651.778	733.986	431.071	-271.648	-444.173	-940.786	-339.357	450.399	327.123	-104.85	-575.892	-235.282	75.793	4.13912	646.777	58.0258	-724.451	199.411	536.411	415.602	-92.6541	227.028	252.697	-124.906
1253.64	1387.15	1606.95	905.284	339.04	89.7943	362.752	5.48805	625.247	235.688	6.98036	-15.4893	515.296	-166.886	-392.124	292.044	743.634	1427.31	1376.59	913.506	174.137	-235.879	805.958	1082.12	955.552	180.758	-157.127	343.648	500.593	16.3947	80.4227	60.8069	113.043	-72.2816	5.92616	99.798	133.604	306.259	333.677	4.92405	682.561	385.426	-789.644	-338.523	158.177	-205.673	-240.528	59.7351	-211.407	200.09
479.417	136.255	462.879	646.521	380.804	190.037	271.673	897.781	1058.42	454.838	266.405	85.8752	-53.7835	-319.042	-529.74	-61.0049	639.806	1463.68	1331.79	616.021	-71.4382	196.916	-89.4754	323.835	343.483	-244.982	-371.866	49.3129	16.5832	408.3	769.811	-7.91798	-156.489	-918.512	-219.778	-187.79	-268.5	25.9876	160.557	750.33	928.132	752.31	53.8637	-468.305	-483.819	-387.956	-104.179	274.749	-136.536	93.4127
237.216	174.892	657.481	196.578	-126.771	515.447	1131.93	1554.65	1415.48	547.049	-65.2032	-317.726	24.4578	158.082	-287.443	-16.8636	202.469	1083.02	569.885	-174.418	341.738	994.107	430.232	10.0916	-374.803	-602.545	-102.045	682.906	1384.85	1332.28	556.008	281.75	337.201	469.842	725.219	642.551	50.1239	83.6827	353.82	563.201	1018.14	914.648	1200.24	515.548	489.431	-151.517	-274.429	358.257	173.862	757.116
81.8128	803.862	1049.93	1168.41	1527.55	765.625	302.832	958.996	396.881	400.359	115.576	-400.554	739.967	1316.71	1113.09	695.68	160.579	983.233	741.105	609.726	345.567	954.457	19.1163	-52.4104	-126.048	76.6173	558.889	307.724	753.76	1443.98	558.468	133.383	-51.7913	208.615	1289.24	1530.11	1599.21	549.29	443.169	173.243	366.469	902.191	1009.64	365.219	787.125	18.1942	119.788	776.521	-74.0851	586.073
333.866	1173.44	673.515	1106.4	768.95	733.565	384.813	973.278	267.143	-270.603	-656.087	72.6253	1225.67	1436.9	1256.81	487.023	791.581	982.949	213.733	-378.069	-482.595	423.758	137.486	150.285	590.294	710.646	1416.43	846.058	640.794	836.698	658.759	203.488	605.738	316.333	862.899	1092.94	901.576	426.645	178.276	128.467	814.905	1535.09	1238.93	373.514	181.683	16.5913	60.6747	75.5583	-471.512	217.933
1090.85	525.565	-442.15	238.888	551.706	-559.769	-856.687	-402.024	-42.437	385.798	650.446	707.101	480.074	849.885	1342.73	1108.42	1017.84	203.572	-437.749	9.15722	-321.379	686.373	448.573	-649.933	-139.69	662.611	1719.8	1058.99	437.19	1654.14	1284.9	-662.063	-186.108	-393.958	-52.5861	479.738	1010.39	794.039	115.035	140.826	766.504	1099.33	1429.36	178.998	-661.337	-13.812	-498.88	-555.154	-606.237	-166.649
1412.62	889.172	-204.526	813.44	935.08	673.271	-703.943	-905.098	-486.36	-139.883	303.634	603.329	579.439	568.038	1343.84	1080.91	619.555	564.038	967.253	81.1389	12.9168	737.348	487.489	-135.961	-377.581	270.116	1069.04	321.568	384.836	1358.66	755.913	-138.877	49.7247	144.004	-442.016	23.664	1738.12	1160.87	324.281	-141.306	578.639	1182.33	326.753	-275.873	95.8749	1187.21	907.378	224.548	-665.268	-769.427
985.503	510.092	171.028	696.902	983.727	377.983	-262.945	-657.356	-472.43	-234.168	-176.679	295.94	962.038	328.953	1012.79	1273.34	991.522	696.178	950.715	434.322	271.866	497.322	-7.44163	323.187	683.139	745.429	1060.45	758.962	362.537	-219.936	26.3704	651.681	407.914	87.0216	36.2839	388.483	861.331	133.605	435.776	686.59	891.766	619.606	-327.214	-194.733	501.716	439.834	569.082	1424.62	56.2256	-575.093
883.485	271.373	-183.422	389.982	-45.2938	-172.165	249.237	460.927	-14.3053	654.603	332.286	-498.233	-38.2791	427.742	915.293	1213.01	433.807	476.287	374.025	48.6808	-286.676	-603.529	-478.389	-651.952	538.068	1660.08	1835.85	2349.31	1307.08	6.62568	3.25496	139.01	475.396	287.369	-560.695	360.08	273.194	-223.464	188.966	-72.7188	-25.9972	-404.524	-508.866	301.911	810.478	429.208	711.555	1197.55	-88.7137	-126.487
-178.941	-413.998	-170.943	-296.452	-67.1117	-375.3	316.795	789.232	-114.337	230.511	-124.573	-471.263	-260.17	-356.261	362.067	968.4	962.462	893.707	823.76	395.576	277.167	-309.335	-533.719	-434.732	-167.598	455.481	244.664	816.814	734.099	-161.06	-389.796	30.3689	512.766	180.067	117.312	-151.409	131.821	275.505	-159.88	-799.753	-1050.84	-680.945	-290.188	160.183	289.129	15.7867	443.204	268.054	-250.942	244.936
116.552	-830.76	-779.722	-359.487	-424.522	-605.091	430.382	-158.343	-1200.75	-1228.26	-52.8441	226.183	1536.26	1483.42	1034.72	635.882	1209.5	696.906	56.8491	677.425	1200.03	646.522	156.537	-352.767	-178.103	-431.992	-429.358	-148.029	815.669	-241.304	-313.237	273.968	627.649	85.7221	-308.213	193.167	843.279	172.215	-867.737	-839.526	-1092.45	-417.65	-183.01	80.4917	356.726	120.145	-203.919	-140.703	-301.539	-724.25
526.181	-536.205	-1279.6	-886.765	-269.322	-326.1	-115.186	-669.472	-799.577	-319.773	-106.581	320.219	2269.44	2754.29	2083.42	1171.52	1000.73	1005.73	-159.916	159.68	862.518	726.661	322.36	-455.454	-503.588	-252.883	287.843	-482.741	362.58	314.456	114.442	998.266	937.28	1055.52	930.647	628.884	310.751	674.877	-458.565	-1170.98	-1272.19	-340.815	-135.948	126.668	362.01	733.068	-196.252	-155.4	-568.283	-978.474
1152.77	166.293	155.541	-91.8677	-104.294	99.2858	-180.766	149.293	334.942	485.148	92.7754	107.243	1323.71	1709.7	1150.07	707.587	434.021	-1.17882	-563.218	-849.653	-383.297	-244.855	-978.849	-588.289	66.4395	189.399	93.8715	-215.248	218.797	680.367	301.727	33.5572	230.599	768.474	1029.58	-250.263	-503.232	-65.0225	-280.717	-131.119	-545.942	-365.67	-229.344	174.501	198.609	723.997	905.196	771.44	-81.5186	-410.052
705.99	-451.368	121.567	546.989	-95.9495	232.551	601.015	1232.29	1100.85	1068.41	886.822	375.222	582.249	662.38	-148.882	-85.4159	-247.977	245.627	23.8209	-651.285	-35.5083	-61.4091	-781.309	-126.383	1024.32	1326.02	715.635	927.416	475.508	744.558	611.079	192.494	-94.5102	518.267	375.838	-203.537	-472.02	-348.104	-696.251	-209.621	-37.8954	-342.433	-247.602	274.148	21.3831	187.975	804.649	552.483	-164.356	-543.586
120.516	-682.703	-210.461	419.891	-256.001	-744.664	102.256	2.65305	396.208	104.545	929.891	1036.09	439.852	370.643	101.935	318.567	80.1337	128.726	-184.616	-552.089	-200.454	297.911	-20.8519	-581.151	-355.329	487.197	453.696	853.788	837.114	522.223	-306.807	-803.663	-881.844	-536.45	-544.479	-600.651	250.171	768.392	475.427	695.401	60.9114	-20.1721	-246.49	-469.969	-215.05	-256.601	-503.726	-1431.02	-1056.77	-382.564
258.939	-142.032	-418.763	-116.71	-141.915	-1150.24	-402.759	147.74	-217.693	-162.103	522.936	706.707	-447.632	-6.55257	-220.255	579.677	-76.2829	-342.965	-68.0845	-142.686	113.677	1025.99	967.174	588.755	992.23	760.815	155.095	28.1359	284.078	156.584	-1384.38	-883.455	-820.3	-328.878	-536.78	99.3389	846.033	1811.3	1148.02	384.642	-108.417	494.309	1000.68	19.9311	-194.951	-186.318	-319.003	-472.641	-950.702	-739.806
-313.246	-345.611	-248.346	147.767	-436.956	-898.837	-538.884	446.567	-169.649	-156.622	-198.53	-645.844	-189.297	-291.581	63.7867	-365.883	-789.428	99.6245	902.557	1307.8	1494.57	869.813	1266.67	1809.29	1255.31	719.055	660.198	618.528	-74.2366	307.894	-544.126	-696.118	52.3824	421.239	-162.675	510.923	1057.31	1436.2	1477.01	630.959	480.857	514.166	1059.72	670.694	212.375	630.875	127.884	343.726	241.449	-429.374
457.481	-872.965	-513.435	-68.7413	-916.197	-927.112	-301.924	501.499	-408.664	36.2641	416.027	289.356	347.423	236.562	568.203	-729.949	-1011.11	-48.4715	766.948	700.961	623.728	779.535	530.615	986.222	715.554	-313.795	-755.091	-929.653	-1163.41	-229.528	-484.376	-380.389	555.093	1316.73	68.0098	506.262	959.092	1146.95	305.026	9.19191	756.273	-421.245	-8.14672	198.045	622.747	946.473	512.139	289.158	330.611	-349.324
-108.626	-711.962	-803.902	328.736	-760.097	18.5377	283.169	983.703	65.1242	-199.728	274.891	71.1446	-799.113	-551.185	-293.448	-914.581	-660.932	-43.5612	658.546	686.766	624.642	707.286	487.379	574.801	701.785	-357.02	-685.06	-561.223	-1290	-576.966	131.93	302.975	321.892	699.336	214.362	50.9997	-85.2081	498.556	151.405	-336.731	-1202.34	-1161.85	-1233.33	-814.364	-489.443	-175.734	5.38817	210.289	562.154	267.305
150.249	191.407	-627.19	-226.414	303.501	875.411	671.978	1520.74	726.708	-134.961	427.546	454.293	0.714203	-88.6487	-762.425	-723.648	-688.18	-245.18	688.894	1155.59	1126.5	750.697	805.268	439.691	730.398	810.917	419.835	-268.794	-1307.89	-914.201	-86.3966	-512.1	-212.705	440.589	60.8512	114.214	200.198	256.597	445.336	-677.254	-1478.6	-1301.12	-1167.35	-1053.65	-437.619	-637.32	-627.853	-31.8252	267.041	362.722
-92.6582	23.6085	-383.458	-95.6651	-641.757	-329.152	27.0596	1324.58	928.291	252.57	384.878	136.515	-146.24	545.574	23.6042	-402.572	-741.638	-498.597	-411.376	-452.689	337.35	738.1	538.663	216.507	79.0949	326.567	-265.673	-296.897	-413.146	330.098	631.321	-61.6236	-1049.12	-859.488	-692.13	-211.442	275.386	452.672	559.592	372.271	-368.678	-508.201	-1301.72	-494.171	516.391	-515.816	-867.82	-475.285	498.119	1511.05
527.645	-55.4837	573.86	488.167	-91.7148	-44.8988	-334.609	604.282	880.198	524.717	777.151	160.145	-764.305	-568.044	-613.965	-326.45	-181.082	255.512	165.756	-855.503	-98.3713	1019.36	621.13	224.612	334.162	453.063	-0.874763	-358.776	-13.9567	834.615	1371.03	974.787	98.9335	-315.243	-948.674	-919.894	-315.8	-74.446	11.2519	-148.375	-93.2816	-65.2556	-257.254	-529.303	274.334	-278.912	-1179.8	-510.435	-78.5026	235.022
743.469	458.034	876.643	176.074	-282.625	931.788	1077.81	199.471	617.453	1194.29	1171.9	753.896	175.049	-368.238	-38.1551	225.228	498.205	120.282	-205.064	-720.247	-412.116	1172.27	988.398	585.334	301.826	678.155	566.091	-52.8556	51.0772	389.326	1037.87	722.144	-35.061	-1115.98	-1614.11	-634.381	-110.041	-530.309	-3.62122	-155.137	387.633	260.944	21.9861	-423.272	212.732	785.714	246.49	-475.685	-823.085	-148.114
397.28	-260.421	-250.742	105.149	-89.4757	-202.212	-199.74	-785.345	149.213	276.301	-711.199	-420.055	-272.478	-652.906	-120.784	255.243	157.524	-553.671	-412.381	-163.067	-35.0914	410.172	290.355	371.609	247.316	365.308	292.764	-593.092	-736.023	134.457	74.4631	477.282	297.957	-614.228	-637.734	300.831	466.993	567.42	20.968	-126.65	393.313	104.268	-191.892	-463.764	-38.7139	421.654	88.6747	40.8374	-607.671	40.7928
535.971	10.2822	276.446	-193.419	-281.698	-922.651	-1198.99	-333.573	352.812	-225.464	-286.402	-693.619	-1.47498	-306.881	215.694	-145.952	-181.665	-552.835	-625.749	-155.152	218.002	531.476	249.27	-302.463	-1063.25	-692.93	-336.693	-978.367	-1588.64	-276.372	-267.274	-250.549	-1066.95	-696.195	276.345	217.005	156.84	289.642	-548.125	-682.507	93.9784	-247.377	-5.6589	269.175	-585.299	172.217	138.909	365.978	588.336	618.376
389.513	-118.043	-13.958	-197.432	-362.414	-739.648	-634.789	499.695	453.904	146.984	175.56	716.855	626.368	236.727	130.799	-107.836	-388.902	-334.711	-1112.77	-266.036	557.793	481.031	-237.692	-1039.52	-653.363	-355.786	-110.459	-0.381132	-404	63.6056	804.66	-279.881	-898.558	-400.673	77.1409	-246.66	735.427	705.312	-619.53	-646.313	148.692	524.822	481.611	851.703	114.192	-282.78	-124.684	87.8359	93.7029	584.213
241.349	104.766	165.9	-418.461	-942.638	-277.713	-145.478	-265.22	773.732	124.818	-150.909	414.535	424.846	14.2976	93.9379	-429.915	-1030.15	-1265.05	-1647.15	-217.674	665.098	-357.059	-712.815	-489.307	205.599	-150.167	-8.14858	688.041	835.879	997.566	2136.4	714.434	248.939	288.107	243.962	-83.3356	7.43303	673.714	312.676	819.454	820.184	444.613	205.828	129.225	387.065	-90.1405	374.64	414.151	105.803	174.112
523.129	832.296	897.463	431.382	-602.636	-239.395	207.283	-315.97	-109.092	182.588	-723.023	179.551	13.553	-363.346	-859.37	-962.481	-643.316	-944.352	-587.984	-422.809	-545.899	-1311.94	-358.901	-206.466	555.334	448.469	385.463	470.522	382.248	583.013	1209.65	886.846	810.681	456.457	127.531	-507.356	-882.072	-60.57	1004.77	932.797	1115.73	879.622	802.786	569.628	627.224	542.942	900.292	685.659	-114.151	-196.321
18.6402	-22.8619	636.123	514.307	196.895	433.016	16.7165	293.727	3.83367	-6.37438	30.9952	329.555	-43.9076	-84.3157	24.192	756.549	478.526	36.9594	-651.044	-1020.71	-1022.66	-987.925	-210.956	-748.968	-889.29	-659.284	-440.369	-360.132	-40.4882	-79.6408	246.577	32.0891	331.189	497.023	271.514	-386.177	-519.045	-167.251	581.074	94.0444	-327.76	-382.93	-99.2411	-186.626	268.717	-57.4185	-5.94498	-75.1697	-417.223	-710.498
983.963	544.272	820.784	763.704	-157.39	-16.4116	542.451	602.06	504.302	980.938	1628.91	1166.18	981.555	1078.32	1084.83	1115.55	656.285	399.349	498.452	843.44	515.317	203.939	422.887	-307.487	-1021.44	489.485	982.437	1212.13	917.034	400.702	681.931	61.4644	306.751	567.91	1010.83	763.563	198.003	339.933	1192.09	1355.27	-369.35	-1421.02	-1934.6	-556.437	749.251	775.898	207.198	-676.82	-891.91	-1052.52
1912.26	1188.74	335.009	-191.483	-568.529	756.56	893.404	603.529	557.448	1422.86	1977.85	1443.33	1256.8	679.942	135.279	70.0732	431.994	291.442	156.622	38.6141	236.71	69.6209	16.9162	-68.1951	-359.88	566.621	1002.47	517.574	480.079	659.41	1423.59	796.761	731.551	300.452	237.167	-114.618	124.559	-716.77	-779.682	650.215	-129.025	-1127.4	-2253.81	-1872.4	-935.2	273.565	-4.35621	-1485.67	-977.475	-710.641
656.877	1508.84	1441.11	728.03	-166.482	389.2	822.567	821.875	455.788	1250.39	2441.77	1850.91	885.118	298.417	47.1404	-16.5037	-22.9525	75.4123	-433.684	-296.549	-52.5982	-505.122	-110.316	116.935	-188.028	412.718	1640.99	1205.72	541.828	495.447	847.092	1121.69	1122.72	429.439	721.47	413.448	877.423	339.328	-251.258	688.262	-480.041	-844.681	-1502.99	-1310.14	-213.137	238.661	-140.49	-1739.7	-1650.17	-1223.13
119.087	328.18	1489.01	1181.74	788.229	394.3	633.177	830.404	10.5096	163.773	1752.07	1886.42	500.055	-63.4421	300.409	183.38	-1631.55	-1302.56	-272.383	-102.495	630.413	-346.025	319.121	894.185	769.034	357.516	184.19	932.204	1206.45	1256.18	1758.85	1366.25	400.171	313.621	417.031	51.2804	789.762	415.213	-192.854	-34.0218	129.499	-890.551	-209.306	240.285	185.038	-187.198	-317.841	-367.557	-414.613	-376.715
461.286	356.717	1463.07	1883.74	1844.17	812.311	765.752	498.499	471.879	827.836	1712.62	797.835	-372.023	235.967	1071.26	1268.07	-519.435	-1204.75	-188.727	-73.1627	777.262	781.184	-374.976	-186.992	-532.043	-123.801	231.641	558.977	1209.81	2114.12	3343.17	2289.47	1110.52	1362.86	1186.64	325.375	305.13	-283.54	-432.17	-446.838	-1.11117	268.303	30.5074	693.414	-545.779	-113.65	186.236	-437.289	-337.648	-334.856
160.493	1000.51	1356.61	2137.23	1544.58	1519.83	821.084	479.706	518.224	1269.5	1538.54	313.205	-471.257	324.938	1496.51	492.502	77.5548	487.69	357.652	728.831	1918.95	1359.68	549.427	-69.6681	-359.161	-341.972	-437.668	-247.907	1027.59	1669.5	2532.99	2802.79	2160.61	2587.32	2426.86	1184.59	87.8629	147.066	69.2483	-244.102	667.645	941.402	565.586	-37.7196	-392.962	-86.0663	92.577	-201.123	-538.832	-283.83
-350.702	332.713	133.159	863.398	1378.85	1388.37	1018.69	505.542	494.554	1033.37	1304.13	322.206	179.839	1149.37	2126.32	972.339	768.528	1620.39	2186.44	1577.31	1384.68	881.237	395.293	69.625	-211.937	-1121.83	-745.214	-49.8717	487.046	1282.54	1734.85	2024.28	2613.05	3955.21	3688.66	3279.63	1720.62	697.998	-8.37165	205.575	1111.42	650.555	482.12	-590.521	-176.709	-272.196	-183.344	-133.488	-685.515	-864.701
1147.63	1177.98	-135.126	402.589	565.118	560.254	106.797	128.397	-62.0769	113.604	583.065	690.164	-369.281	548.62	1215.78	1125.58	1805.95	2569.46	2214.03	1504.7	1109.81	910.506	470.226	759.766	223.882	-391.332	-370.152	251.661	392.111	1071.93	1117.58	1879.64	3697.45	4180.99	3900.45	4341.44	2444.83	1399.68	91.8661	-206.601	-263.522	-9.02072	615.104	286.534	-49.8615	55.5173	-487.958	-326.676	314.427	393.627
1372.78	1421.83	621.572	966.661	896.982	308.35	293.418	1257.27	734.483	-62.0434	1085.38	1076.76	-628.979	-345.438	-37.9522	682.316	1409.89	1634.85	922.59	1002.1	924.19	305.802	-618.071	-533.425	-101.303	13.044	13.0743	728.779	679.503	492.617	1267.58	2218.09	3075.17	3687.54	3647.72	3681.04	3144.46	1625.62	733.324	439.839	-951.769	-603.706	438.015	896.549	666.82	674.534	171.347	-64.4778	-173.843	-1199.73
820.19	1181.82	1418.8	1235.03	359.069	786.468	1260.02	294.288	-469.466	228.404	427.633	902.714	-256.91	110.691	281.859	746.644	1959.25	2934.16	1696.82	1485.03	1091.66	525.095	113.089	-112.371	-214.419	-169.267	315.831	1158.24	1202.78	213.376	45.6212	1002.78	2244.49	3087.41	3325.87	2590.13	1927.69	1155.54	-212.469	-531.981	-1254.66	-300.475	678.38	-0.907055	222.15	562.12	-331.674	-299.172	-691.502	-1173.33
944.145	875.178	595.598	426.574	-449.671	-378.894	-339.948	-204.376	-565.228	-258.507	99.2625	550.218	-29.5201	497.911	502.581	271.803	2006	2798.35	1544.06	916.065	480.91	1071.67	603.035	160.693	-210.907	-527.62	-122.587	492.017	751.387	149.286	-567.488	-467.081	321.1	1541.24	1093.87	947.068	600.433	269.2	-90.823	-1010.28	-1461.95	-18.1893	514.74	-229.874	-201.448	-183.655	-531.173	-496.454	-517.112	-152.917
113.612	-21.1211	79.9596	-249.145	-926.632	-757.171	-247.821	934.257	255.385	-274.786	268.888	727.13	578.507	1336.21	1245.05	305.749	1761.45	2564.95	1841.97	345.318	779.693	1345.55	929.477	1576.42	1719.89	675.901	417.482	6.80925	224.609	-31.7887	506.876	-233.389	-0.140599	-14.4267	-619.489	-403.228	-484.059	-604.847	-1177.08	-1292.4	-1140.6	-18.159	268.317	977.959	1280.43	648.457	32.5374	-458.619	-160.319	394.798
722.234	56.3049	-304.48	-635.487	-1491.8	-771.355	69.4534	650.473	404.706	-801.136	-628.73	540.626	925.579	1842.05	2751.75	1523.62	941.926	989.584	1606.54	1145	1340.55	1429.38	1422.69	1680.78	1413.16	539.501	-191.277	259.387	779.744	67.2702	18.0589	-191.071	186.227	-367.032	-1379.24	-557.221	-424.094	-1035.01	-1690.87	-1260.16	-541.471	-965.734	-625.186	714.014	1017.29	574.226	39.1404	-419.91	-108.092	-10.7191
-98.1503	10.8296	-145.673	-581.259	-996.809	-107.528	362.387	467.965	660.837	-608.678	56.359	589.934	1308.59	1658.05	1849.46	1240.45	1361.6	1353.29	1605.65	887.482	381.931	746.101	1630.71	1310.61	166.366	-88.9818	474.478	1575.38	1597.26	643.118	-537.351	-1277.72	362.903	1338.41	667.751	-105.783	-145.612	-859.727	-1694.22	-1073.18	-543.63	-525.565	-356.616	23.7947	-228.629	-132.378	32.2094	-22.929	-313.248	-383.504
204.034	780.671	167.62	433.901	598.339	682.674	1233.39	1211.95	556.346	-155.165	-119.261	-188.264	-397.265	198.361	1586.07	2531.56	2183.98	899.833	246.561	-133.549	-299.787	570.728	1120.45	206.819	-451.921	-95.9482	1086.99	1507	1178.55	-73.8994	-626.829	-162.695	1202.11	1935.21	1457.19	-415.984	-338.269	-640.26	-769.131	-842.549	-634.599	-350.741	-51.7328	806.088	1064.29	462.733	-49.7977	-611.04	107.841	690.591
787.435	1703.95	898.862	1096.65	1006.28	707.901	986.034	740.273	1027.54	837.548	314.954	-718.919	-437.809	369.411	1173.97	1563.87	926.692	-235.749	-764.079	-584.474	-302.337	1.96416	-428.871	-140.083	-302.417	275.546	1377.76	888.198	207.203	279.936	55.1654	717.922	1399.5	752.325	-63.3414	-896.859	-527.011	-398.085	-933.679	-1607.84	-477.536	70.42	260.496	554.914	612.972	1065.94	176.91	-115.806	-724.109	26.8806
854.269	1338.61	1433.83	1510.89	1249.39	1040.42	858.285	1296.42	868.845	903.686	167.425	452.273	575.281	352.037	178.639	27.1096	473.291	583.836	757.224	273.633	-119.921	-545.608	120.457	216.361	-101.321	294.703	706.951	-160.446	277.855	691.975	853.893	1516.16	1062.66	-448.065	-264.367	-179.782	-28.865	-546.453	-1361.05	-1673.68	-1391.67	-742.758	-828.758	-1193.92	-761.034	212.846	265.156	243.281	-531.937	-220.161
582.032	1238.8	1355.22	1392.39	417.918	600.391	858.711	1192.68	699.733	783.105	318.67	637.483	561.547	719.826	344.877	764.162	742.218	399.76	306.833	495.999	1187.12	727.605	519.148	51.4794	-338.895	-206.961	16.9282	-585.256	-307	338.053	1035.1	597.44	681.421	-57.5251	8.21844	-267.215	-243.618	-823.641	-742.152	-825.142	-759.259	-871.186	-1111.73	-1342.66	-959.322	-78.7233	638.482	947.023	814.462	1037.41
753.437	463.029	1337.24	743.759	-28.5978	931.103	171.683	379.772	1154.28	1881.95	784.413	1078.94	1617.97	1269.28	601.242	1138.28	683.793	261.77	303.179	164.728	111.027	979.721	642.184	-506.233	-568.411	-243.879	-243.935	-14.227	-463.676	104.645	1140.84	561.581	-87.2387	-226.329	-788.903	-960.755	-761.033	83.2532	-185.816	-9.55685	55.7747	-514.874	-1620.76	-997.333	-216.938	-431.629	494.845	1661.79	1947.89	820.417
716.745	149.094	328.526	776.08	268.872	977.91	391.524	158.98	1627.41	1765.27	738.677	557.957	1248.31	1060.39	316.585	-118.292	56.6643	90.0197	337.348	235.383	444.849	353.258	849.868	263.397	211.305	272.664	79.6439	-182.779	850.984	1768.38	482.366	-201.743	186.573	547.163	-447.142	-753.287	-556.651	801.73	537.958	571.941	249.485	99.523	-687.028	-725.456	379.585	255.439	749.454	2133.16	2017.47	1084.65
649.918	114.735	-43.1527	384.878	330.491	1415.29	746.757	648.909	1538.39	1417.11	1202.01	828.043	866.78	70.3948	-663.642	-1026.42	-794.736	-918.663	-108.142	45.6933	-72.3668	-4.01023	755.893	1542.22	1426.47	1093.13	467.137	538.921	800.99	1092.79	101.835	-150.966	-335.678	735.305	575.809	74.1917	188.458	303.421	276.331	153.002	398.208	713.306	624.9	579.237	670.836	526.844	963.046	1844.72	2417.19	1892.07
486.09	1226.84	651.283	4.8785	-83.3797	812.684	709.281	520.057	2.61534	12.9863	7.91178	5.22752	-393.096	274.021	248.264	-519.512	-285.548	302.408	-237.603	-1266.34	-880.095	-527.901	-494.08	1282.51	1770.68	1914.62	1213.53	923.764	801.961	530.041	280.751	-195.961	441.246	1037.76	1123.69	1364.07	1215.19	568.047	369.498	385.258	515.476	1028.25	639.271	182.562	227.963	615.097	646.409	954.518	1655.1	1774.37
947.144	1271.57	1173.23	680.859	1014.1	663.05	1097.24	1809.33	1201.02	1482.54	351.304	-408.515	320.419	1394.56	703.777	440.74	323.899	828.4	382.984	-69.0331	227.087	-173.56	229.471	1082.04	1114.75	1333.56	973.285	1029.02	690.642	1432.93	432.347	-633.074	-354.866	395.774	205.342	1123.94	1209.94	456.605	16.7937	231.372	-509.007	243.454	-535.439	-1446.16	-116.239	165.029	228.556	676.195	1144.52	1751.86
430.84	813.331	816.725	1402.65	986.499	957.312	1068.94	1444.21	1726.39	1460.97	995.057	596.49	-365.035	40.4868	314.469	1161.49	1630.81	1671.79	1510.43	1201.04	743.265	2.34566	547.306	913.168	682.349	529.473	396.189	711.381	262.133	1133.29	-250.57	-1303.56	-1145.47	106.353	271.357	796.009	1835.92	1396.99	49.5417	-525.285	-988.049	-457.704	-1237.66	-705.336	-284.358	-312.638	-514.295	-312.301	663.281	1778.31
1065.15	112.732	-378.632	-302.549	492.81	1040.41	1265.5	865.862	199.093	1486.18	1512.47	1079.78	122.699	-146.755	22.8442	951.887	2001.81	2439.88	2304.8	998.115	-20.2014	219.286	-702.799	-755.262	-659.098	-228.885	-349.693	457.214	597.723	317.662	468.558	-496.36	-1136.07	83.8675	1048.36	1981.95	2726.87	1809.02	780.336	64.7526	-779.391	-659.26	-192.65	515.812	-146.878	-593.377	-455.724	-44.9146	462.327	1156.94
862.366	688.213	232.084	-731.705	160.36	491.074	779.197	784.057	549.182	1345.8	1903.91	1194.52	-321.567	-38.9088	565.978	641.43	2274.75	3358.37	2730.21	1055.73	-141.455	-687.664	-774.669	-1024.67	-465.127	-1100.13	-38.9957	887.517	-368.938	-457.755	836.185	331.552	-85.605	-140.678	245.748	1349.3	2295.19	2283.62	1334.32	436.021	-675.584	-322.819	-92.8781	317.747	-31.2336	-88.797	420.854	-337.77	-806.874	-591.672
526.903	105.007	-495.341	-479.813	-840.453	-958.303	-465.055	479.641	432.563	634.375	1132.16	1109.35	-16.1767	-408.733	250.218	-278.976	1983.26	3306.6	3098.67	1446.41	705.772	-1091.36	-665.167	-1162.06	-650.698	-73.9899	657.393	401.433	-696.441	-71.6676	814.143	1004.2	305.782	-374.032	27.6998	873.126	1923.83	2137.46	1848.9	1355.74	708.091	-72.0745	-355.137	-260.028	185.357	1067.41	950.587	149.352	-406.077	16.9062
199.416	220.741	-266.488	-553.706	-195.401	-707.667	-333.284	990.169	834.465	361.96	444.493	621.391	-360.025	-1078.28	-814.759	-849.492	401.906	1009.43	1568.07	756.42	-512.777	-1167.67	-478.063	-1315.04	-785.344	449.875	375.466	120.801	193.732	96.2129	1085.77	1631.96	996.524	9.49009	6.18856	609.385	946.371	1013.23	2021.35	1214.67	2179.18	1182.83	322.162	70.6314	-43.0335	476.725	1159.87	1134.41	1069.95	659.61
207.914	-117.498	-372.899	-858.296	-1279.52	-1118.8	-834.927	1202.82	1033.51	-49.4829	-214.607	-154.269	-903.488	-867.045	-606.913	-348.119	-896.261	-276.085	660.36	518.522	-491.007	-1005.86	-969.118	-1810.46	-1112.33	1019.79	830.854	-257.457	-250.904	148.057	709.347	1244.13	871.544	-243.974	47.9943	-140.356	201.647	177.796	610.219	829.728	1779.63	1747.64	1173.12	644.227	-9.40744	-431.753	266.18	767.467	1282.3	790.087
119.903	-402.531	-1483.3	-1171.56	-1731.19	-1064.95	-82.9608	1143.84	1173.1	15.0435	-1.19666	-108.229	-1633.44	-1707.11	-1009.56	-569.575	-683.846	-602.447	362.424	-74.3555	-329.385	-557.16	-136.439	-811.722	-635.058	620.597	1202.29	192.705	-387.794	630.22	730.997	197.726	221.984	-165.867	461.864	170.577	1061	1001.63	1030.15	957.053	1227.01	1444.36	976.559	948.288	373.266	-229.725	302.863	1198.57	1402.45	1381.23
881.348	1173.22	-224.412	-893.855	-1668.76	-679.715	-2.51797	828.303	1150.27	994.881	536.781	394.872	-153.454	-473.172	-650.599	159.349	53.3776	616.29	751.976	419.224	101.483	-769.274	-950.197	-1441.73	-575.703	1851.62	1588.21	665.466	-579.488	-653.671	957.041	463.554	-349.778	92.9219	-115.183	208.665	506.562	1011.52	1316.13	1715.17	1015.68	-67.6609	710.069	926.031	1243.64	505.737	-210.25	855.667	1312.76	1098.63
1310.95	1429.5	981.106	414.747	-731.308	7.53504	424.887	100.951	35.0536	-116.346	-304.323	663.51	682.694	1123.15	-281.89	-217.98	150.917	945.827	605.005	330.432	90.8759	-644.647	-1036.85	-1182.97	-294.62	987.044	1628.83	1134.63	347.137	-479.324	650.174	457.42	-37.314	838.304	646.615	672.796	1117.89	1093.54	830.878	924.199	108.009	301.334	1309.79	1028.33	596.019	-104.99	-263.981	198.594	216.739	305.903
901.841	595.04	1024.3	635.624	-30.2104	-899.91	-583.841	-26.0762	-640.973	-832.641	169.813	690.946	152.552	255.53	86.831	-93.8824	264.174	297.78	226.868	-343.752	-329.129	-521.225	-563.072	-1057.58	-674.842	213.666	215.59	-29.4683	337.077	197.735	-269.259	-116.635	-403.618	368.413	394.198	602.902	-125.016	234.701	143.282	490.544	345.708	229.375	-106.999	-83.5	-322.305	-81.8755	300.203	-43.7892	-364.813	-373.844
963.098	833.705	1034.59	502.244	574.799	-417.758	-888.005	-601.832	-287.524	-894.63	-446.27	375.312	517.336	190.28	-191.111	-489.277	-158.437	396.327	455.563	-262.397	-213.975	185.845	-0.900037	-663.021	-795.392	-174.935	-281.403	-1084.37	-645.338	240.982	193.308	-356.359	-476.091	-308.38	94.0177	790.588	33.2019	-665.553	-829.351	-389.985	309.792	831.113	731.063	431.325	225.688	-347.207	102.289	428.26	-51.4777	-846.623
481.498	175.153	-331.157	-408.097	479.653	26.5882	-1072.83	-1341.01	-524.084	-636.897	-1068.2	-105.822	690.07	268.418	-764.06	-896.149	60.643	501.384	344.398	-47.6123	42.7127	1410.13	1140.23	-91.5332	-341.653	-1230.36	-654.642	-775.978	-699.502	-332.721	-624.702	-1032.34	-248.069	-51.9141	-106.567	347.893	853.772	1088.08	787.118	-186.07	-391.527	156.629	809.219	884.371	103.058	-610.182	543.155	371.133	411.706	-570.838
227.181	267.097	379.132	830.567	116.765	-50.7911	-93.9853	-678.301	-1145.06	-604.139	-613.493	159.562	-174.116	-978.89	-1353.45	-319.277	219.871	1350.72	722.593	505.773	744.268	1095.31	1399.79	484.796	-441.146	-309.435	-1059.43	-619.596	142.471	-115.92	-205.414	-373.155	257.477	943.151	1409.29	1782.22	557.028	-79.4336	414.889	333.068	128.147	960.268	536.524	414.792	-398.916	-980.847	33.3718	350.807	110.642	-666.059
705.946	455.7	1131.74	995.807	-81.7915	-730.136	-57.9078	-507.051	-1795.39	-1535.19	-493.982	640.87	619.422	216.64	-489.162	-420.839	734.592	1195.42	1330.62	1294.35	1225.1	907.542	1251.38	356.772	340.495	-106.441	-294.846	25.2714	-205.301	211.842	877.925	1187.4	1406.09	1560.33	1516.93	2163.01	1413.45	591.461	-94.6715	-139.458	628	460.318	246.447	-288.791	-457.407	-295.952	382.291	517.411	-103.659	-151.264
285.812	639.806	756.963	-252.566	-656.826	-1080.29	-48.6679	-1021.12	-1447.12	-1161.27	-159.676	613.623	1027.93	511.742	-21.5218	166.443	22.5051	647.003	1219.78	757.956	674.564	1185.48	775.332	270.394	61.6596	-295.86	710.548	1172.87	-215.866	-605.59	815.725	1446.16	1835.57	2764.46	2364.83	1352.75	619.9	996.02	552.759	170.969	687.891	690.185	325.93	499.136	138.984	111.968	460.875	18.9669	-602.487	-164.558
981.116	993.67	771.739	499.167	-483.279	-922.766	-1096.61	-1404.37	-1065.39	-802.258	-277.971	464.77	744.703	318.395	200.088	109.001	-460.274	212.873	-356.225	-62.0915	39.1596	-142.348	-507.085	72.8782	-0.425179	-524.665	315.725	916.843	752.586	961.828	368.499	-229.591	611.078	1258.11	1512.71	1433.04	951.101	471.95	968.236	1046.33	602.127	716.615	656.6	281.639	-461.593	41.365	166.2	-77.9884	-391.723	11.0437
841.146	263.229	90.5827	-37.2987	-373.584	52.2669	116.364	-1090.19	-1097.75	-480.763	-302.864	-145.969	-243.934	219.989	-774.403	-719.784	-553.624	-167.216	-462.704	15.2802	229.648	398.955	463.52	298.333	-1281.44	-923.01	-791.17	20.0124	1034.98	1355.59	870.988	-225.997	-354.776	428.218	1498.81	1361.94	626.962	141.828	-25.1544	147.849	272.044	1040.74	1287.75	355.002	-32.9592	361.165	188.183	-78.5583	-1187.8	-426.855
218.909	-173.185	453.294	-217.234	-143.064	780.496	-35.7129	-1221.22	-1129.09	-649.884	-598.826	206.21	746.744	951.143	-65.4241	-222.47	394.188	14.997	-172.096	-292.958	-123.414	665.047	886.266	352.591	-440.377	-369.8	-897.756	-341.741	773.371	919.944	585.026	968.872	527.151	991.599	459.06	302.256	591.892	339.087	-324.994	-595.463	-735.983	324.777	397.046	341.344	5.13445	-179.615	337.137	-556.203	-509.369	-254.172
235.756	35.4714	555.596	1007.52	896.196	894.449	-275.055	-603.646	-754.095	-659.057	-956.365	-600.236	298.454	898.285	196.774	583.918	1090.58	818.874	82.8752	-255.254	-225.325	661.241	1660.78	1249.11	-40.3696	-109.935	-886.782	338.24	992.513	519.681	-176.186	-377.14	-763.714	-154.087	160.639	267.174	424.986	281.843	-463.18	-963.275	-1398.97	41.8975	60.7681	914.843	999.25	592.763	-597.375	-1336.31	-331.288	25.4987
-421.012	176.343	271.527	1157.96	1123.33	137.292	-448.254	-125.263	-278.366	-277.03	-581.039	-371.273	-68.6009	1701.49	542.635	1062.85	1140.7	1124.99	355.338	-300.998	-412.967	795.189	1581.07	1350.47	799.944	569.621	98.4271	229.451	1175.91	1120.81	455.271	347.779	-33.1242	-312.893	-373.89	-210.521	-128.092	182.236	-552.616	-880.319	-586.819	-371.991	2.80774	550.522	288.484	476.323	-147.334	-936.237	73.9568	3.70263
329.337	1060.26	924.569	1089.15	1314.9	366.618	-611.081	-389.234	-95.4288	-543.359	-706.464	-1079.53	-357.356	264.073	539.302	1653.71	1621.61	714.192	-641.64	-1559.16	-1237.97	323.08	795.588	1383.43	750.91	-4.17208	-290.553	94.3413	867.192	972.755	149.717	668.028	373.812	-608.461	-76.2759	-44.6027	132.548	285.8	-164.517	-400.467	8.93848	-574.136	-748.576	-508.345	144.84	81.7482	-60.6873	294.468	589.383	585.628
-10.1901	797.668	2149.8	1514.87	842.616	373.049	-91.563	-644.465	-600.792	-537.821	-687.927	-210.499	309.933	175.132	-304.512	218.902	1374.16	280.456	-309.092	-65.7383	-20.8614	-922.71	-1038.68	121.091	-141.651	-387.722	-343.954	413.087	858.031	855.84	406.574	571.456	-155.444	-296.991	-276.716	-169.387	406.549	236.9	-464.099	-82.7372	253.814	-523.286	-563.956	-604.501	-553.398	-91.7675	-418.023	492.304	598.865	337.116
689.265	933.488	1421	716.621	578.594	286.783	179.98	-403.591	-244.921	-446.335	179.73	567.723	594.369	-66.0469	-3.48128	429.789	1582.1	216.951	-446.67	-420.691	-211.691	-164.656	149.807	-111.746	-74.8598	164.181	467.148	416.923	1177.72	761.184	136.828	358.182	-512.349	-266.282	-790.721	-721.325	-18.0572	-316.75	-395.475	-399.492	-626.13	-460.155	-581.558	-998.6	-423.274	424.813	-589.46	105.548	382.551	105.618
1478.35	1353.61	1251.48	1209.65	690.177	559.419	345.128	-692.727	781.232	1429.86	1684.2	1047.46	400.195	301.15	159.433	811.248	1088.97	720.882	-265.781	-53.9662	387.261	248.753	277.233	-234.619	-278.406	-38.5391	640.236	332.65	395.418	448.161	-22.3078	-549.198	-477.383	-743.181	-238.864	-99.4612	-950.056	-756.617	-594.486	-331.381	-353.226	-445.664	-340.582	-254.768	743.634	82.414	-619.794	-160.579	283.25	847.257
1335.66	1708.42	1486.72	1069.29	390.799	-109.119	-147.343	-189.2	1389.6	1643.78	1395.31	883.446	160.645	-314.864	-640.659	375.119	429.805	766.87	266.146	95.7032	518.422	918.388	15.7837	47.3624	-151.638	92.5856	38.6052	87.4136	-36.7645	390.316	278.412	244.508	484.527	268.185	336.713	-365.58	-1157.58	-919.713	-989.898	14.2511	-31.3713	-134.92	-747.805	335.269	1000.2	451.154	-83.3887	-466.204	214.989	875.979
1169.69	1089.52	1022.7	-23.9916	234.215	-774.509	-609.21	-208.432	110.976	924.103	1305.24	1602.31	948.077	1297.58	1329.51	1111.95	-906.061	-1036.91	-803.797	-217.719	1156.21	986.808	292.898	59.8402	-308.652	197.912	141.086	209.89	-296.057	-55.6886	180.164	502.645	222.142	-89.4776	-84.1298	-532.8	191.479	13.9333	-488.093	280.26	248.087	474.322	285.207	286.888	713.081	943.389	-378.183	-935.364	-1155.08	-1094.72
2575.88	1888.49	1882.68	888.102	868.968	720.7	37.3093	-177.977	-177.131	497.421	379.758	1295.01	2135.15	2199.71	1400.86	558.833	-837.554	-1507.69	-1069.78	-72.4751	1175.64	945.855	861.905	536.677	266.582	-350.134	-231.601	-94.5124	217.896	5.22975	-74.2832	558.985	287.459	-166.963	-294.136	99.0816	-355.529	-818.119	-1406.14	-749.491	-30.4065	453.39	1191.48	1582.69	1304.67	375.137	-141.269	-566.253	-648.791	-499.722
2749.54	1730.31	790.993	424.897	229.174	145.052	-273.307	-643.98	-103.208	-5.10549	-68.9301	459.573	1231.93	916.55	712.489	6.94046	-1620.55	-1508.36	-671.535	-400.766	242.569	237.595	470.072	857.414	238.337	-6.66856	47.0488	267.049	-318.396	134.542	678.868	1780.2	511.602	208.655	359.893	-99.4475	-373.009	-558.903	-863.997	-748.836	31.8378	804.394	1117.88	1402.64	1175.09	620.643	295.638	-177.951	-130.663	429.871
1410.47	215.914	-1029.4	-534.666	-10.4716	-594.532	-203.684	68.6479	923.269	564.441	-199.83	-537.31	-158.229	-201.443	67.4304	-77.3988	-447.441	-294.925	238.048	-40.5652	337.138	282.261	394.763	570.444	593.643	1230.74	1215.63	1157.22	450.769	77.2422	932.453	1379.14	422.844	317.29	1049.18	567.046	271.327	458.909	153.488	155.519	1276.93	574.235	991.409	1242.96	1188.06	453.59	-525.818	-813.307	100.264	328.406
128.255	-48.5173	-670.663	-976.372	-184.579	149.242	186.825	-256.866	-41.7927	516.698	58.6249	642.755	416.676	655.045	876.803	-48.448	-734.796	-962.242	-831.158	260.132	552.99	958.533	1276.12	942.186	378.67	845.05	546.632	312.821	-526.277	-121.945	955.701	601.556	233.069	746.872	772.236	832.9	557.188	1350.83	940.893	206.859	503.338	409.878	560.57	1073.18	1213.45	-147.397	-584.615	-952.572	-1179.46	-899.606
-616.299	97.1883	405	-55.2161	177.203	700.209	155.763	-558.695	255.49	912.527	447.743	440.65	-277.978	325.786	854.015	159.56	-471.391	-82.0359	-412.833	-199.58	702.714	966.929	975.491	771.981	580.486	985.544	524.547	58.4351	330.425	531.519	406.185	660.191	900.17	727.77	563.489	459.112	583.613	1213.07	1125.79	635.98	101.435	730.154	806.962	1050.51	746.255	-370.636	-653.375	-537.273	36.4949	-66.9917
517.891	347.595	392.623	530.926	346.243	758.521	824.068	-231.177	-403.56	412.635	489.463	-84.6982	-685.4	734.217	1126.75	-72.4365	-484.19	-659.373	-971.22	-179.139	516.434	252.047	-234.887	-176.188	393.432	1214.75	296.513	385.239	-348.72	-725.932	-679.483	80.4475	842.115	1006.69	759.515	460.301	216.441	430.2	892.301	259.846	-341.633	-27.5193	873.635	1120.58	683.732	538.766	148.336	462.737	62.6571	29.0974
1016.98	563.156	-31.5471	1161.38	1134.59	998.678	301.615	84.1594	-37.9056	766.517	1040.74	273.634	-109.441	359.712	1292.23	632.205	273.508	-89.9649	-625.783	-646.374	-512.531	-414.719	-1091.11	-542.446	540.034	763.058	276.91	-50.9886	36.0864	318.41	21.9275	-13.6414	775.186	577.746	713.901	496.034	1108.83	1018.32	1418.4	1372.74	1195.83	1097.67	1243.47	983.052	300.093	486.623	146.446	159.096	275.138	740.565
232.113	54.0248	832.704	621.679	916.13	883.549	915.787	845.85	-12.6633	912.973	1347	814.65	-324.901	-537.662	-514.902	328.502	149.273	-311.896	-536.872	-803.864	-1266.81	-1355.62	-416.433	901.232	1179.84	1142.65	431.137	330.805	908.201	1359.12	846.041	650.798	987.774	652.482	457.829	-114.006	397.896	1155.96	1614.25	1319.02	1376.37	396.128	989.63	92.4184	223.357	591.237	359.675	-730.671	119.053	1255.73
-185.327	-303.244	-247.836	-128.915	350.456	1149.31	881.252	477.97	379.128	388.496	520.586	-470.707	-1515.86	-1133.82	-1421.77	-894.208	-563.232	-483.36	-224.696	-237.791	-511.73	-1542.01	-227.183	1281.48	2001.2	1707.03	1749.93	862.602	530.095	472.868	208.734	287.315	743.427	1016.41	36.4303	-618.383	-137.354	655.193	1098.17	749.918	-210.314	-192.028	-485.493	-287.364	329.392	1049.98	1148.3	-629.06	-205.008	604.516
642.052	-243.764	-392.467	-187.839	32.9873	392.539	682.184	589.888	411.993	-6.52764	-101.383	-682.898	-400.897	-286.64	-481.794	-54.1512	-711.814	-751.915	-119.708	-214.452	171.145	-313.621	306.325	907.707	1192.29	1019.12	1509.01	199.627	130.473	-232.557	-432.689	329.889	1331.79	1386.09	641.421	583.786	994.963	477.982	-90.7692	96.1965	-358.174	-1013.61	-859.163	-418.281	402.84	968.843	1091.43	1497.14	1206.58	944.981
128.55	-625.176	-785.866	34.6269	1142.76	92.0883	568.494	1053.43	542.461	90.8748	-114.899	-927.017	-559.784	-506.303	-380.997	-69.3811	-810.044	-1278.57	-1375.79	-1108.77	361.828	897.112	-312.458	-410.158	280.056	562.694	811.839	9.13545	171.465	623.842	234.727	410.21	1341.93	1547.55	1282.19	787.829	508.613	256.609	659.988	695.491	-448.569	-1067.22	-619.221	-311.748	675.973	1331.02	1581.11	1649.4	1738.47	1802.9
1298.12	72.1817	-513.351	284.027	801.351	-333.648	-440.376	739.579	1088.95	685.152	755.382	190.332	-270.738	-780.384	-1353.67	-572.63	-82.6913	-444.491	-317.847	-15.9377	469.509	44.8447	-127.888	-263.529	177.709	43.9938	-96.3793	546.276	366.031	458.52	310.068	238.602	1399.99	1265.12	1558.24	993.23	462.548	352.425	983.575	170.11	-503.885	-985.011	-1031.88	-468.399	283.985	1493.06	1951.79	1206.89	1412.53	1933.13
823.003	508.462	217.849	793.552	883.028	599.789	210.113	632.251	395.648	-181.732	-233.506	847.944	564.868	-365.246	-1250.68	-749.323	66.0897	690.76	1444.17	930.58	1271.03	485.182	-303.303	-717.143	-444.199	107.212	87.2777	839.015	1746.72	788.568	-104.995	188.081	1389.04	936.231	1359.18	857.301	976.657	1209.61	1386.72	205.349	-78.338	-482.269	-710.324	-173.767	272.073	842.926	1231.83	1220.63	1430.46	1251.73
306.489	686.741	986.975	757.16	251.513	617.531	211.707	-402.633	-677.85	-1530.17	-1122.06	375.768	423.609	60.6151	320.881	538.546	410.416	1804.02	1775.77	895.965	1189.86	-2.70974	-88.1716	-232.943	-953.109	-218.877	680.245	1041.36	1065.3	392.58	759.866	1158.46	780.186	376.148	1040.57	1573.38	2024.5	2188.82	1749.77	330.887	-460.048	-920.461	-1173.1	-327.312	-600.941	-543.515	-575.758	123.907	282.448	567.638
109.15	576.391	599.527	520.596	395.677	-112.647	-69.8382	19.3676	67.7201	-1065.71	-859.785	511.275	276.601	-174.532	-167.231	530.563	1129.12	2363.86	1442.04	158.491	-341.516	209.582	64.353	895.858	718.547	-250.597	98.5832	1288.15	1122.76	-155.556	-5.27195	563.187	391.961	811.235	1339.33	1400.12	1275.19	1075.71	1093.85	-474.634	-1705.22	-419.571	-40.6835	-571.467	-771.898	-401.919	-611.466	-577.4	-386.779	484.176
1050.69	545.442	-194.43	318.692	360.285	542.863	602.644	347.79	445.673	-266.942	-935.514	-754.248	-542.488	-1278.45	-1076.26	361.363	1614.66	1516.23	1163.55	516.95	64.414	1079.77	1358.77	1722.84	795.533	31.8816	-47.408	556.371	1616.02	1324.06	781.675	83.3072	-10.234	23.7539	588.715	1273.18	1112.03	947.371	-284.501	-1085.85	-921.469	-1106.15	-420.844	-435.182	-290.391	219.314	107.911	-192.359	-1125.16	224.891
1001.12	547.762	156.575	283.621	605.121	635.968	226.677	484	874.81	748.292	-24.5396	-744.445	-578.596	-612.107	-1181.25	-213.624	269.787	340.008	649.681	1558.17	1212.31	883.208	1690.12	1555.77	750.429	186.582	159.051	-27.8041	832.629	658.517	328.503	-69.4341	362.021	82.0945	217.357	481.062	829.752	-2.00217	-1101.51	-978.344	-737.243	-205.554	-125	-177.288	-149.239	151.146	102.704	-308.828	-301.4	326.609
591.53	513.693	106.661	352.453	876.641	1112.24	1021.88	602.284	240.086	-225.454	-511.518	133.212	-25.9385	-135.441	-388.148	426.363	762.359	1200.54	1062.19	1893.41	1738.95	374.732	1099.79	1073.18	192.36	-264.402	499.02	747.477	348.858	194.828	-122.479	-534.213	-0.374462	393.842	378.649	364.809	17.714	-1035.28	-986.503	318.053	891.401	602.234	378.292	698.366	1006.18	333.39	-270.205	-445.646	71.3689	971.616
681.453	196.417	323.714	232.885	192.463	975.276	851.974	758.357	23.2559	259.061	-229.508	-585.576	15.536	528.635	400.297	1119.53	1022.65	808.28	115.451	310.946	597.46	-232.316	-119.572	-381.768	153.903	-273.653	-163.864	-199.585	734.231	738.179	1003.63	751.937	778.642	699.713	477.989	957.347	974.418	338.308	-377.844	1383.98	1475.68	1820.16	1461.44	1195.74	1479.63	940.782	-59.811	9.97168	502.535	1228.46
105.334	-145.208	81.2317	674.084	418.374	983.424	838.339	50.6288	-489.201	362.481	161.244	139.652	60.7344	896.535	-373.421	-107.611	371.04	762.957	130.922	-220.275	404.361	-830.27	-634.176	-369.55	11.2947	65.5908	-163.659	-615.887	257.491	931.318	1227.23	878.022	644.516	577.243	17.7265	583.646	216.35	-48.6535	-27.9466	512.148	673.577	930.038	991.053	1414.9	1447.15	928.367	-423.597	3.98827	121.584	512.873
569.427	-981.247	-375.873	633.335	499.449	637.359	803.551	375.605	252.947	683.539	774.855	396.159	147.618	73.6428	-1239.01	-896.043	776.624	1390.21	703.222	67.3662	-293.998	-697.332	-428.853	-71.2323	-57.2522	-781.016	-615.572	-386.696	-363.913	269.886	888.114	612.28	248.909	40.7593	293.448	564.821	-71.2292	-335.242	-190.379	-195.779	-185.499	257.172	300.158	198.147	483.167	769.64	707.672	261.961	97.4191	489.461
769.819	-291.326	-52.0638	-32.9236	18.9528	339.473	1121.29	1326.01	1380.25	1808.79	1112.39	551.105	357.296	198.273	46.8017	272.922	1114.09	2004.85	806.145	77.8953	82.659	-131.641	-150.271	-323.754	-206.317	-541.905	-934.815	-965.007	-1218.18	-136.746	928.554	654.019	612.775	-87.4229	557.717	158.679	-820.242	-784.349	-450.35	7.3414	621.97	541.301	34.3546	-736.448	-383.421	406.445	500.235	-349.96	-345.779	1133.47
1234.15	715.818	520.44	290.422	315.043	878.124	603.417	-31.3604	644.376	756.298	1018.86	1619.42	1013.32	331.03	633.531	701.968	1058.64	1407.62	263.832	-396.584	50.202	723.394	544.932	-191.972	-658.52	-329.284	-479.386	-870.553	-811.132	73.9948	817.593	632.491	-148.4	308.036	305.558	-19.7675	-316.525	-1249.72	-589.798	-39.0692	987.006	482.433	16.8677	362.74	405.375	1372.87	1288.85	361.427	256.116	1059.65
314.38	375.504	1085.46	1427.8	826.121	1103.68	387.184	282.341	768.203	106.525	603.937	1513.31	1385.07	197.504	387.961	558.759	811.716	692.651	-265.828	-666.834	194.82	216.502	700.429	241.252	-67.0464	268.281	-135.029	689.632	543.239	535.836	1253.05	552.782	-226.047	623.572	150.56	-772.17	-678.336	-462.596	217.884	52.0786	1299.65	468.399	-1005.12	-266.778	911.437	1590.93	666.848	225.524	-256.14	852.648
1157.86	1268.51	1057.57	774.556	412.296	299.472	471.478	175.874	585.662	-162.547	-403.172	904.09	1417.52	1042.87	411.466	360.652	595.816	423.516	-343.841	-1280.17	-613.792	-336.597	-84.4452	-375.778	-71.6965	327.898	175.608	520.628	983.674	1119.24	711.091	218.354	-161.161	842.439	-197.807	-589.816	85.6516	464.631	382.89	511.529	1282.42	531.463	-399.081	-248.331	944.024	1498.18	907.541	84.6929	-359.021	-680.054
697.039	783.658	734.157	474.423	437.975	970.264	663.383	158.876	54.9264	221.343	751.854	998.938	753.476	230.821	-551.256	161.469	682.439	525.617	763.157	-198.974	-649.358	-584.594	-975.596	-965.414	314.63	1190.32	956.819	984.449	1096.01	-39.6842	102.121	278.957	157.801	179.982	-977.058	-358.449	19.229	940.198	1257.33	371.66	25.2636	387.929	670.599	-300.494	570.14	1416.7	1253.49	1592.83	578.24	-593.253
704.177	748.998	228.379	272.04	313.013	1502.08	1003.48	783.382	574.57	331.2	205.072	618.425	839.5	863.473	505.46	841.224	667.25	227.795	596.087	504.807	-418.816	-664.821	-436.279	-394.097	781.577	454.885	894.046	681.103	642.964	207.399	-134.341	983.438	404.135	-718.795	-1113.55	-214.47	49.2488	361.739	1287.04	2111.56	1961.48	1317.21	1006.9	-628.047	-325.755	287.224	20.4959	-285.071	-252.549	-368.235
1222.17	459.677	490.686	627.577	1035.76	1335.31	1389.81	1146.19	694.098	33.1312	-233.851	62.9477	140.447	789.533	286.871	-223.695	-241.285	123.045	599.005	897.029	-42.7894	-301.565	-328.608	18.8461	450.243	1750.34	1431.59	106.697	-190.416	295.107	611.826	1410.28	1302.6	541.822	79.3611	597.134	1056.18	719.384	1360.45	2344.01	2353.12	1737.82	877.743	191.875	507.169	366.822	-162.057	-855.144	-610.757	-374.058
1006.69	897.111	765.976	760.288	1089.87	2204.17	1881.44	915.117	9.30844	-59.1455	-28.1612	267.942	324.332	173.287	23.602	384.345	417.139	-420.15	-425.521	578.764	1410.52	1444.35	890.609	1003.04	486.344	246.576	347.637	108.84	-485.517	216.585	513.147	834.514	614.67	572.636	-253.578	7.64782	647.39	288.642	332.736	1304.84	1383.12	969.124	563.243	395.532	1039.91	641.691	9.54844	265.325	1009.97	1088.63
572.771	357.243	373.087	278.455	965.927	1963.43	1360.25	-75.4969	-524.645	-43.9812	31.0307	-554.555	-472.421	-1138.62	-1128.01	-456.76	434.448	696.473	-1.02429	83.655	807.673	1659.01	1235.49	1017.7	435.107	-344.703	-1166.79	-263.25	375.003	-644.267	-287.967	204.559	-189.586	-419.177	-695.763	-557.711	-71.1026	436.626	890.321	833.551	523.906	706.834	430.36	189.64	268.565	877.682	369.889	380.14	500.47	914.911
474.416	814.559	1024.98	962.441	123.268	467.437	242.206	-26.9592	12.7852	198.398	245.968	-118.75	47.3612	-1082.8	-1103.25	-835.965	101.341	164.86	847.875	296.052	253.339	673.567	778.18	644.381	197.701	840.445	209.747	-25.0483	50.775	-191.29	-310.248	-588.976	-303.99	-164.858	48.1937	-131.964	189.474	-29.4042	273.63	506.201	573.795	992.978	811.546	289.204	123.314	658.603	1356.24	749.99	1397.66	1470.29
234.205	317.695	827.904	1232.68	227.987	317.419	-485.891	-895.203	-564.239	-269.133	308.314	380.93	526.492	226.022	87.3745	-131.972	397.616	-214.351	293.107	362.623	37.2909	490.058	985.492	929.582	891.928	1368.8	549.654	-167.296	75.1079	-64.3502	600.765	-22.3802	-302.917	-219.022	276.606	458.517	897.293	677.356	412.436	259.329	427.984	48.1876	19.8533	-307.604	-460.025	-618.902	55.3433	640.232	832.447	689.078
12.9141	-705.895	-257.612	715.705	434.049	1034.57	568.025	-165.283	44.1986	392.737	261.037	620.182	815.361	1257.48	1313.76	548.306	262.276	258.4	823.167	1098.58	827.76	680.005	456.671	852.96	1410.35	1600.11	623.894	781.837	1051.18	1119.25	1070.03	624.492	114.147	318.653	523.281	579.729	1148.77	684.432	538.845	425.525	510.793	575.192	174.596	-113.995	-1149.58	-1759.51	-859.209	439.81	757.982	660.6
367.835	-213.682	465.886	972.154	878.955	1160.97	1470.5	427.913	608.344	797.573	269.417	711.316	720.372	1211.12	1866.09	1834.16	1102.03	625.443	938.966	1139.07	618.579	642.915	855.299	696.768	1586.13	1855.96	1585.14	1574.38	817.907	381.781	372.847	284.732	-18.2378	273.851	489.798	1040.22	1643.91	785.116	655.736	837.456	556.883	808.35	225.96	-219.143	-752.207	-1528.88	68.308	1082.64	1714.79	1050.36
1431.57	642.051	808.896	768.368	686.639	320.189	486.651	290.833	309.392	564.24	329.369	743.982	544.487	1106.13	1838.48	2000.21	1378.98	612.527	1115.33	1071.77	639.148	698.663	1110.39	1483.19	2098.84	2317.77	1974.97	1968.57	1504.53	1099.64	971.949	417.347	507.649	246.108	393.148	761.326	1142.15	429.214	739.976	944.871	1459.1	868.809	-398.863	-908.566	-479.754	-661.051	295.633	949.296	1330.01	1015.66
755.986	1054.25	915.575	767.912	387.305	252.586	92.3522	-227.463	248.004	684.441	492.461	553.823	-108.597	-43.243	732.095	1415.57	1493.3	1033.98	1424.94	1601.16	1985.74	2297.02	2040.55	1541.27	1279.48	2056.64	2425.45	2284.22	1434.21	1465	570.324	31.35	289.941	20.3658	365.083	1187.7	1543.13	325.024	708.568	288.973	403.695	-159.051	-1348.18	-654.99	651.963	362.284	-644.036	-20.9032	462.32	1097.1
87.3418	261.998	339.119	238.317	568.444	215.951	727.661	750.878	620.112	214.398	645.474	954.39	847.817	485.989	1321.47	2201.51	2062.7	1271.83	1295.35	918.858	1210.32	1440.39	1879.68	878.942	542.308	1061.05	1636.54	1427.86	942.497	321.872	392.808	56.0889	727.381	-33.8492	105.11	1058.56	1001.82	793.164	782.95	-278.967	-661.565	-676.857	-469.643	-397.963	1079.17	614.676	-331.094	-532.786	645.927	1394.74
549.5	195.675	254.237	805.624	-205.99	-419.049	497.959	887.226	654.44	106.997	168.98	343.608	501.823	781.119	1619.22	1499.12	1137.44	750.93	235.009	-92.6319	264.152	797.443	728.301	21.2317	602.123	776.091	583.361	1035.64	1239.72	1283.36	1167.29	1557.06	988.31	705.246	927.338	717.283	62.6635	-359.185	-776.97	-529.703	-602.071	-270.634	216.251	436.791	399.632	457.984	-295.892	171.902	537.857	399.209
420.828	572.083	599.364	209.769	-1018.45	-465.501	-27.8381	219.594	-67.5234	-167.219	166.397	-317.459	-208.705	933.296	1571.85	1079.64	1003.82	1637.32	1592.42	608.467	47.6558	-40.9443	583.089	-157.854	601.655	929.875	1130.54	766.257	1022.47	1766	1545.28	1722.1	1757.41	1789.94	1314.89	729.241	-719.542	-1020.84	-486.6	-621.747	-292.999	226.404	118.64	-617.351	-388.45	318.199	314.616	212.424	-30.5158	-350.179
126.512	-56.5458	-33.7788	166.274	690.9	1518.78	1890.6	517.24	308.976	528.046	1111.75	626.891	-851.47	-68.1183	119.13	-323.079	-106.338	813.81	569.883	538.504	213.551	113.606	405.908	-255.362	-202.668	-190.052	329.539	841.378	689.167	317.1	780.435	1254.68	440.824	646.188	681.566	1300.93	673.29	-424.51	-397.64	-532.901	88.5754	945.937	610.283	2.27585	-951.992	292.894	367.656	-808.577	-494.399	-460.629
-257.675	-676.102	-544.706	-703.045	-147.124	463.424	856.155	-299.283	-719.491	-203.884	828.588	631.632	-170.609	157.411	484.609	-54.9292	274.922	1627.41	816.936	157.892	-531.696	-591.893	-210.511	-182.557	4.74591	-336.052	340.697	-472.001	-1199.75	-1076.73	95.4156	239.049	449.448	633.793	1302.98	1515.59	666.53	-218.723	-428.612	132.199	513.549	1073.56	697.275	-392.482	-1389.11	-528.72	-234.005	-1090.1	-1054.12	32.8041
-344.145	59.0071	353.231	374.195	-211.062	-388.116	484.112	168.244	-808.115	-745.278	34.85	343.979	695.84	164.764	256.674	366.631	545.185	1253.84	575.219	549.758	716.462	-212.262	-626.466	-615.764	23.6575	746.469	943.81	58.1043	11.7813	-420.053	326.092	709.307	778.351	777.25	285.323	482.547	595.12	223.107	-300.126	-80.8224	10.6662	158.341	-194.51	-362.406	-257.111	-370.668	-858.429	-1731	-1729.26	346.831
416.612	1434.06	880.606	96.9312	-463.341	-260.568	-68.4753	-389.198	-566.63	-344.223	-804.937	-248.547	293.386	-377.932	14.6302	889.702	949.798	1019.99	1286.87	784.898	477.286	139.163	96.5263	608.904	278.314	1123.82	554.513	830.487	519.166	-98.9492	-205.627	-380.333	-4.92795	505.583	556.062	887.457	1065.27	-129.801	-226.157	-591.785	-917.712	-848.813	-1143.91	-287.745	243.766	-772.746	-1180.34	-1638.33	-1544.97	-101.334
-110.614	622.954	202.587	-405.589	-37.1939	356.46	44.4806	73.597	-285.324	231.688	242.269	195.707	-190.508	-693.538	-356.522	758.674	1563.38	1253.56	1348.04	1368.51	1235.48	666.436	270.883	412.692	-14.3456	540.884	373.743	665.852	0.0572029	-769.567	-526.476	-617.62	108.441	521.575	264.872	248.336	1036.46	35.7801	-1060.29	-331.028	-417.511	-1364.37	-1050.49	-840.748	-707.856	-1163.23	-1634.64	-777.462	-647.543	-11.1723
274.905	405.391	-316.704	-895.136	-536.696	280.268	-91.8129	211.925	-501.513	90.1038	1205.56	874.659	-109.101	-15.2187	697.597	1753.42	2045.6	1635.7	164.546	82.056	-143.78	-612.191	-165.723	19.9726	-224.872	244.133	415.278	1189.56	676.728	-772.935	-841.859	-884.495	95.3433	641.995	10.1094	-142.946	727.424	322.315	342.07	850.316	531.855	-189.59	191.162	540.288	-329.023	-534.298	-1724.51	-897.898	-766.426	-296.372
343.273	28.289	-1001.45	-586.345	708.33	507.967	-139.799	520.272	136.684	827.479	910.282	1086.15	-295.254	-279.968	350.801	1062.53	1396.25	1497.24	827.868	378.953	284.08	-164.251	-173.871	44.3532	-33.2349	-327.291	-474.748	693.741	-117.121	-488.525	-133.378	-727.422	176.908	317.276	-355.388	-569.14	399.168	803.508	106.002	865.843	703.642	669.023	886.87	1282.82	-255.918	-678.359	-1013.21	-185.506	-344.055	-770.175
988.614	269.37	-773.414	-505.643	-287.41	-83.1997	523.944	1280.18	737.53	1106.71	587.362	732.199	-18.6148	83.8979	133.969	851.601	735.041	1656.87	804.505	309.779	-26.7923	-333.283	-7.54113	-1062.41	-389.577	-242.546	-535.594	-336.61	-131.815	9.04528	79.5125	847.754	1675.72	1628.44	234.412	-398.724	860.277	744.098	354.31	986.98	1110.79	176.992	186.082	766.425	665.653	829.281	727.279	7.9351	-643.317	199.823
322.888	418.504	285.946	553.576	-259.023	-709.175	141.32	310.448	28.4768	262.772	268.308	524.109	294.701	412.302	460.459	815.465	282.755	-90.3476	-291.55	858.092	1057.75	817.854	109.101	-946.198	-1511.22	-655.198	-85.3961	99.8282	334.662	434.849	599.467	1458.04	2656.56	2137.36	1309.45	741.805	893.632	768.482	809.804	373.327	288.838	202.135	80.8359	156.567	181.729	556.67	576.223	-385.894	-558.838	374.095
1045.94	1396.65	1235.71	736.911	819.745	337.531	635.302	348.484	298.397	-293.555	-732.126	-436.207	-175.696	-246.968	551.887	511.283	388.948	-133.677	-260.58	923.518	1686.74	2077.61	754.464	201.504	-483.339	-526.836	435.177	778.483	393.871	191.499	1557.35	1435.44	1948.43	1926.26	2213.52	1590.17	868.093	893.038	972.958	261.977	-507.918	35.9911	-489.466	-305.761	368.051	619.463	-111.88	-326.051	-80.018	-317.485
941.543	2116.31	1746.57	338.247	1234.4	812.221	603.632	1022.35	276.065	245.924	461.31	-695.712	-733.862	-230.214	391.824	618.207	-177.562	760.877	1416.72	853.776	644.196	833.246	379.24	97.339	-646.694	-427.623	460.168	956.604	-51.0533	364.008	758.031	1020.79	1255.46	649.548	1270.83	1116.14	837.138	496.689	796.025	596.589	580.614	472.45	-338.032	-287.628	513.596	898.655	-133.024	293.751	687.018	1071.31
602.036	1628.57	1187.33	106.354	450.201	149.564	185.277	406.236	32.5043	504.989	767.725	-109.508	-455.494	-170.448	160.797	128.394	557.627	1357.41	1725.84	1201.39	816.698	1510.54	247.707	-447.803	-676.488	-199.016	494.404	432.348	543.505	655.385	-514.993	-755.907	408.187	610.593	589.828	778.065	844.679	1524.53	1317.04	868.953	1610.98	652.798	-122.057	-408.867	129.044	659.594	1069.29	1202.46	687.721	500.152
278.818	800.56	1449.41	805.359	115.285	142.935	222.99	198.501	151.126	305.947	318.754	-842.58	-815.537	57.147	549.69	668.597	914.641	1983.37	1524.39	1379.67	1495.49	2226.87	1524.69	212.316	267.638	992.216	794.619	1046.82	207.763	707.388	115.881	-381.396	-191.925	-491.836	-261.495	208.604	1315.12	1530.46	1004.54	1020.99	1039.53	533.186	659.139	666.505	-68.5905	52.9409	644.972	233.563	94.0925	238.571
-122.527	-5.14297	1007.14	1000.97	-365.622	496.631	632.634	-202.858	-122.67	-56.4436	240.811	-159.272	51.5644	-531.77	-308.539	603.132	719.121	1609.92	1332.46	1663.14	2174.87	2425.1	1247.11	270.862	457.413	698.714	811.521	741.884	724.027	868.26	600.264	244.445	383.825	-298.658	-8.83255	838.592	1531.45	802.984	116.75	580.563	302.138	375.045	812.349	1005.33	183.17	-419.106	237.269	540.856	458.373	608.894
846.116	882.615	1367.46	1559.4	-12.9067	251.955	406.55	-38.0395	312.031	358.51	921.525	358.331	601.862	322.2	-1446	-980.95	135.32	1280.49	1520.43	1865.78	1628.76	744.991	-369.863	-912.307	-35.5406	448.667	675.026	821.855	524.037	931.169	1026.35	310.035	295.425	59.783	-39.5599	957.416	1155.09	290.798	-471.102	83.4225	-30.3498	-65.7159	-195.936	168.623	252.714	294.261	419.527	846.588	483.435	394.704
1268.33	1941.51	2636.09	2240.78	935.035	1044.56	884.439	319.372	-291.109	685.776	576.2	482.764	-218.279	-137.808	-739.059	-405.576	-32.2612	1045.72	720.759	499.217	1035.41	604.183	-674.936	-569.145	506.337	534.683	693.814	926.852	14.5697	-93.3559	-443.421	-355.138	45.521	280.256	-69.0403	259.255	463.25	447.744	-702.87	-338.682	-545.515	-350.043	-378.874	-5.54689	273.804	-195.472	461.897	890.306	456.022	340.013
2182.53	1805.92	2389.14	2566.43	1539.36	713.193	688.696	339.087	110.693	941.161	650.394	142.514	85.1286	325.827	317.666	587.076	883.059	768.7	-26.4821	-59.9432	586.872	454.052	-948.35	-866.64	13.7106	818.284	860.515	526.964	-232.562	221.949	542.26	9.54565	355.185	780.211	-130.331	-1226.04	-402.048	720.348	-180.088	-508.248	-192.196	-328.836	-375.147	-306.429	-349.684	-777.261	-315.432	221.103	-123.489	-40.1397
2140.76	1633.62	1344.92	1347.49	1771.98	524.801	131.969	609.522	835.538	287.657	196.023	408.589	77.5689	361.437	301.353	628.186	1047.23	513.265	535.771	718.006	523.419	-705.051	-1295.99	-679.905	-650.822	-138.159	-303.077	-639.322	-394.648	11.7406	-587.077	-376.422	371.788	735.2	-247.975	-1121.85	-788.26	-68.7739	129.163	140.685	736.408	-99.8593	-455.184	-613.266	-127.923	334.921	410.058	505.307	-183.577	373.657
756.633	901.412	1473.06	940.012	1007	526.991	328.207	508.749	271.151	-532.269	-116.013	224.631	-401.543	-595.825	-319.265	383.298	922.249	140.762	-214.951	127.006	246.273	214.665	183.762	894.102	290.99	-915.952	-547.849	-727.175	110.674	-217.095	-615.807	-204.072	-564.341	-441.339	-409.569	182.741	-630.534	-701.245	214.847	250.157	1045.96	1102.41	-249.685	-367.113	158.325	541.385	342.287	157.929	375.315	817.054
915.422	846.746	1014.37	550.842	725.161	609.011	664.931	658.886	1099.02	677.446	-239.834	-55.1553	248.851	52.3336	94.9453	706.09	456.163	-32.5384	139.793	446.264	519.326	588.295	762.184	802.187	742.571	212.066	-129.793	26.1161	225.972	760.758	107.041	-813.346	-1282.08	-1020.54	-588.205	-544.303	-981.41	-650.881	335.742	743.943	944.297	655.568	-112.176	573.943	849.694	494.513	307.301	-562.755	-73.0433	698.601
1292.5	429.504	516.421	855.365	693.929	762.513	888.602	745.245	682.338	-62.477	-211.701	665.841	1190.17	524.025	39.5393	936.852	692.578	-142.289	215.363	345.063	775.832	671.808	875.779	411.871	694.514	185.276	-96.8474	366.689	439.595	581.088	25.1753	-312.61	-887.906	-1321.22	-694.595	-244.713	-475.42	-220.399	182.291	625.968	177.332	-171	-274.025	891.135	1535.08	266.827	-225.985	-506.321	-34.3116	173.99
2403.74	1523.18	1074.7	712.726	407.509	266.404	646.249	1535.07	648.029	-153.365	201.897	324.828	741.084	328.101	177.172	428.824	304.223	-36.662	-199.951	249.104	1360.33	1909.21	1198.84	480.081	-22.1241	-463.454	-763.77	-752.844	140.279	337.97	-904.614	-260.891	-544.113	-613.582	573.844	164.315	-541.912	-772.037	-293.059	-150.362	196.116	201.066	423.183	366.906	492.523	243.847	-327.506	-600.567	-45.0426	801.545
1539.31	1144.94	1166.79	1351.71	723.611	1005.54	886.833	1357.88	524.767	-76.6844	440.941	55.5555	1180.67	660.426	543.969	492.77	465.855	146.742	-473.844	-944.698	-298.079	1084.93	1391.19	277.982	-589.502	-236.102	145.583	-739.662	-263.784	-50.7354	-205.57	182.161	-371.849	-669.379	411.351	-117.02	-1034.2	-943.253	210.342	396.825	-186.315	-84.9545	237.42	695.726	-155.77	-484.626	-44.6314	-89.2175	217.817	-20.0325
1369.12	1294.02	1161.62	1328.44	850.33	1155.87	710.525	843.856	-163.756	-515.453	-363.338	336.557	985.415	607.274	-106.843	-457.838	143.175	45.7849	-319.687	-366.201	0.165141	189.051	-340.738	-17.6427	-915.711	-1444.9	-902.535	-348.313	-578.708	-222.813	-1011.85	-561.181	-1210.33	-606.916	-114.899	-403.076	-587.561	-774.471	105.258	-142.368	-228.918	342.493	-129.257	-207.221	-464.261	-325.265	-100.463	667.904	1399.28	782.519
1287.21	869.53	1094.43	1037.61	1336.8	1136.55	128.986	-285.54	-98.4102	-911.069	-611.84	106.193	701.136	55.9862	-632.466	-841.665	-922.718	-62.4677	-65.1261	217.592	-138.241	-195.844	-465.659	-567.283	-1088.03	-1505.19	-1970.69	-1524.13	865.035	1198.78	-1166.55	-521.106	-87.5947	-41.8214	-688.372	-614.057	-629.712	-567.471	-551.404	-1284.02	-844.111	214.153	1011.26	-3.33101	-761.808	-438.488	-712.191	-150.065	446.007	1510.56
1384.2	996.32	1679.18	1223.12	1259.75	1156.13	729.782	78.7871	-53.6819	38.6152	-270.115	77.4423	381.326	499.667	332.898	-59.609	-216.312	17.9101	895.458	976.205	588.937	-19.7409	-222.097	-578.496	-244.766	-297.089	-997.607	-737.988	664.269	1011.7	-533.387	-343.173	-500.224	-410.882	196.254	477.991	583.975	19.3667	-559.693	-1088.95	-340.777	438.966	1990.97	1178.42	-187.67	-263.493	-641.033	-293.923	-71.0703	1617.33
761.691	571.54	1434.68	1022.09	1071.18	1257.94	982.944	299.203	-602.448	-393.659	10.473	-270.582	201.081	163.443	185.169	549.381	797.476	860.607	878.227	526.864	1565.43	1158	35.1785	152.937	246.988	-513.829	-739.758	-348.946	-155.507	362.429	-359.475	-651.058	-855.383	-127.288	489.09	356.393	341.903	-316.566	-609.947	-697.99	36.4771	454.096	1496.59	789.866	-424.51	-381.092	-314.92	-652.779	-852.181	-164.157
549.906	49.546	742.677	283.177	93.0162	1165.94	1258.47	461.793	-788.117	-240.588	-507.257	-477.018	-310.768	-676.656	-576.41	-59.0246	-32.6639	487.62	255.549	190.027	649.058	155.3	-796.483	-828.576	-460.381	-875.978	-1394.02	-1477.31	-511.922	332.59	929.816	723.077	754.796	616.937	499.415	332.341	0.660394	289.717	366.187	-63.098	291.403	354.227	460.416	-368.416	-844.5	-113.689	133.469	13.1388	-341.5	-217.762
447.557	483.15	1273.18	996.504	708.631	1066.71	1213.61	731.73	-12.5216	-711.701	-502.863	-109.199	323.819	-489.671	254.964	556.97	485.405	614.467	79.2239	161.97	590.223	290.454	-421.381	-871.857	-462.813	-518.298	-654.039	-634.611	-761.125	172.135	743.457	746.373	931.053	1144.02	485.972	-298.866	-477.9	321.566	610.794	429.875	-324.393	67.3633	352.452	154.936	496.721	503.286	200.056	-30.6918	-209.903	86.3094
1407.26	1495.6	1763.85	1639.72	972.749	-82.2803	417.508	551.767	799.988	536.443	305.903	306.626	524.806	279.192	454.475	569.774	-30.2199	-30.5943	294.202	-66.3874	66.6065	28.1527	-319.624	-508.867	-593.32	152.808	-250.012	-909.867	-607.584	865.792	803.117	709.147	920.844	1458.06	751.714	161.889	-958.467	-655.622	-588.396	-282.694	-264.817	203.111	594.032	1197.44	1607.78	-96.4207	-487.744	411.226	699.318	541.186
1487.49	2154.6	1907.79	968.771	201.998	-348.132	-154.821	274.586	828.353	-130.848	-68.0777	7.13704	83.8284	293.759	274.869	350.848	-195.115	-339.39	583.629	722.259	351.524	-641.305	-731.893	-637.12	176.664	741.811	906.882	-228.326	-235.113	629.478	630.246	634.697	1051.74	1672.61	1463.56	426.235	133.817	-459.219	-1001.32	-849.379	-106.293	745.537	1479.13	2042.71	1316.81	-89.3565	12.8777	1162.98	955.117	123.346
814.08	1796.64	1993.89	1284.85	63.2223	-473.32	-195.235	61.418	248.778	768.779	223.224	882.515	415.472	491.419	-99.1787	311.851	345.307	-793.446	-285.224	12.8551	230.301	-288.305	-597.674	-304.42	335.541	430.125	123.756	-408.478	-300.355	-301.608	-484.963	-684.438	-276.013	640.162	1383.41	1048.55	833.85	998.967	-323.014	-681.513	-483.506	456.409	1451.72	2270.91	779.396	-462.925	107.353	1095.83	474.876	-632.531
-341.93	36.3344	1098.13	1122.83	386.005	-228.043	-564.116	-504.852	131.21	991.973	165.089	339.801	58.8435	535.793	142.084	581.665	137.901	-443.851	-505.622	-274.239	29.5512	833.001	840.3	299.718	570.278	-156.396	-121.457	-374.104	-18.2025	709.477	310.418	-507.909	-728.443	-74.5386	918.02	1051.97	576.03	87.2656	816.777	117.509	176.82	677.958	1332.53	991.859	840.467	-218.232	82.1034	750.1	403.368	146.293
772.052	163.244	489.596	1109.14	522.527	-210.753	-723.452	-444.754	478.933	1125.35	332.673	-134.843	-488.944	302.484	1040.61	1269.57	617.286	-265.876	392.384	484.781	646.427	622.601	305.654	198.044	250.747	309.534	197.36	-708.246	-685.412	40.1546	582.809	394.595	-23.9042	856.049	809.806	674.926	190.404	-266.82	570.793	391.674	-54.2435	379.314	1035.64	332.56	188.927	-90.7722	-474.423	406.44	805.046	551.077
1349.68	591.225	99.3128	-96.7683	581.684	138.311	-1212.17	-1155.39	-360.127	1116.7	1224.23	592.363	-199.223	302.4	597.648	476.256	635.236	133.864	162.77	-370.341	-97.0247	268.39	33.1177	186.951	712.881	542.47	967.215	65.0586	-441.882	227.029	674.297	1201.8	1022.4	1031.78	993.913	660.112	346.6	453.488	257.328	430.203	403.391	239.85	487.689	-247.609	546.902	647.182	386.024	583.441	439.744	836.547
-56.3223	-234.821	106.487	-370.272	-321.122	62.9076	-365.594	-223.083	310.504	1159.92	1416.16	683.653	252.307	-413.898	656.975	575.1	972.556	1342.38	342.359	798.163	68.8294	-134.711	-485.119	-78.6752	663.171	557.35	206.774	654.306	-125.214	222.263	107.934	1139.91	1757.12	1689.88	1437.31	1664.23	1206.03	807.67	146.306	-37.4033	-548.355	-736.599	-8.94208	166.841	-353.099	73.2729	766.773	823.98	54.2345	76.2419
-1066.38	-1079.83	-205.314	-203.727	27.3974	1015.76	1618.58	470.121	694.137	800.48	837.87	97.2973	-157.27	-419.23	150.384	340.224	-54.6122	308.102	168.627	359.293	780.678	1106.32	459.703	339.782	616.297	1123.58	821.666	604.619	121.177	87.4815	784.522	2164.28	1805.36	1452.99	1944.56	1953.84	1050.9	-280.247	-434.277	212.787	156.339	15.2902	830.738	423.248	-408.362	-409.209	127.831	764.117	41.6755	180.835
-988.244	-828.955	-375.588	2.16602	403.837	813.402	704.696	-378.828	16.4177	424.562	239.93	150.586	-616.251	-68.3218	575.303	630.935	39.8873	620.444	-76.8588	357.472	839.308	1614.96	795.695	149.975	299.063	304.86	271.366	389.269	-825.935	-662.002	528.311	1205.14	715.452	964.393	1127.39	164.592	-155.883	-182.79	169.676	647.147	773.538	833.709	1950.81	626.421	-391.047	-898.709	-655.858	343.462	394.343	1058.7
-41.338	-40.2586	322.251	606.774	568.545	818.856	412.339	81.253	-27.1341	322.436	840.554	561.528	-259.451	-254.943	49.6164	124.519	269.602	1410	826.435	761.562	1140.99	983.919	1432.62	1593.77	1117.39	103.637	-472.731	-249.501	-14.8621	-298.717	542.917	1221.62	1050.13	800.973	767.497	-452.761	-931.029	-332.345	364.356	288.324	1099.48	1204.61	944.247	242.735	-336.49	-476.476	-766.358	-448.48	241.518	112.24
164.276	-193.411	74.5338	1129.09	788.729	68.4696	370.532	242.707	407.155	440.661	847.288	330.744	-45.275	761.864	798.737	766.072	744.012	1025.87	798.411	1044.43	863.387	536.895	281.068	731.686	440.967	-513.33	-487.963	-395.765	139.434	114.965	611.874	627.644	747.964	889.77	1194.28	607.292	-155.825	-183.194	-704.896	-440.543	798.904	1371.6	2003.16	1222.19	687.124	-272.071	55.5612	-71.8202	126.594	29.1658
-123.923	-1252.2	-952.24	331.716	765.202	375.049	1177.93	839.213	674.299	-114.765	-210.803	-197.12	-530.362	381.256	1220.61	1130.3	840.913	268.511	83.4706	46.5761	332.765	-550.283	-512.745	169.244	-128.648	-981.419	-703.784	24.8365	609.555	1089.47	325.032	-287.528	-169.363	-15.4956	564.684	41.5528	112.492	457.21	10.6865	345.487	1048.21	1415.61	1439.42	1206.27	1504.29	806.022	753.634	-500.9	-18.5389	-48.8263
1030.44	-71.4082	971.556	1314.24	1384.96	1505.84	1314.55	914.857	509.46	-316.777	-367.425	-437.023	-815.788	68.1484	1078.63	1506.83	1142.1	455.886	316.337	167.39	358.542	-294.888	-775.518	-140.001	296.507	561.65	347.159	269.217	502.638	417.091	790.901	211.374	-376.125	380.731	372.539	7.14004	-168.406	354.236	945.878	510.036	243.795	221.157	300.519	-98.722	1015.29	881.592	0.769313	-145.054	298.609	-371.827
564.659	355.745	849.703	1139.74	1290.53	1448.93	1026.81	758.259	59.3159	268.978	377.915	-98.0101	-474.647	-736.204	-95.8632	507.922	338.041	7.53163	633.107	662.099	679.76	-116.678	-329.706	681.222	948.973	442.259	456.668	682.072	151.017	-233.305	-726.41	-406.103	-425.994	-146.091	-1017.39	-714.364	-328.679	-485.289	-33.4599	325.707	-147.647	-209.162	-367.811	-291.949	16.4103	259.015	-249.684	251.651	1112.75	119.784
854.451	1110.7	428.68	684.976	1007.45	1634.94	977.019	173.341	682.08	499.82	700.639	306.364	485.424	291.505	357.723	-474.625	-116.482	63.1627	256.361	208.569	298.307	246.09	332.131	282.565	-150.526	-280.304	-373.853	-230.105	15.0851	-450.399	-347.233	-703.544	-121.099	445.856	176.367	22.7169	-137.876	-450.748	-529.867	-346.574	-442.407	-82.5305	646.274	584.295	195.097	406.524	526.129	1133.85	1156.44	777.205
944.103	1045.99	567.819	244.082	1117.94	1382.55	307.016	-509.742	930.23	860.873	11.6602	142.029	423.36	299.25	107.213	-1054.61	-564.94	-684.353	-94.2281	-600.615	-1106.57	-499.83	131.624	-65.5134	305.826	835.283	-41.7082	44.4109	331.482	-396.753	-128.568	745.938	229.275	303.815	207.556	126.303	-41.3472	64.5166	-374.199	-826.808	228.924	243.503	197.148	404.319	218.374	-0.449727	814.223	1215.63	632.862	-4.24628
495.407	754.654	330.193	269.544	656.171	833.475	-92.4334	-73.0307	592.956	970.374	192.295	338.53	-186.828	-631.224	-1018.6	-990.332	-941.275	-939.749	-680.062	-189.767	-344.67	-534.185	27.4136	517.502	870.806	650.003	160.122	831.642	1072.35	41.3871	-272.532	-107.946	368.356	137.772	66.9446	374.152	242.63	337.157	560.293	371.3	519.508	553.501	521.713	470.472	-103.23	64.3897	-222.978	1026.04	852.467	746.866
1359.77	691.775	-362.249	-261.035	-431.336	-860.384	-510.692	-968.384	-463.841	-198.994	337.559	831.792	225.79	-735.19	-539.724	-940.336	-1421.02	-670.247	-569.954	292.098	165.651	735.698	96.4173	-176.006	337.35	455.317	212.948	593.62	1070.82	727.176	-426.955	-1215.28	-52.9398	743.038	1235.68	1162.59	334.207	-450.102	674.175	548.413	804.644	1110.87	-248.799	-480.808	-118.555	-15.7746	-26.3298	852.676	733.806	578.328
779.364	93.2952	-396.103	-529.31	-1352.26	-749.197	-216.295	-834.745	-1009.76	-666.866	228.481	186.586	899.989	-483.587	-1493.07	-1807.24	-1270.59	219.92	531.317	305.842	616.564	812.409	419.771	105.257	-154.198	-481.457	-592.742	-13.0248	333.114	367.151	250.136	-723.306	-425.564	770.865	918.401	64.5816	348.086	-312.016	-96.573	-418.082	38.0188	958.59	-107.095	471.4	768.907	-138.679	343.275	-180.27	-200.331	358.285
1063.82	927.965	218.664	-146.767	-1616.43	-137.11	223.941	62.0582	-624.876	-1033.13	-183.457	-93.3467	821.555	473.536	-321.886	-1029.66	-689.793	649.665	1411.44	717.067	975.184	597.286	-80.802	204.764	33.2688	-776.311	-828.276	-641.91	-273.603	259.07	478.998	-349.771	-226.935	615.608	366.1	180.866	803.371	305.184	-720.403	-431.558	53.4611	200.875	97.9377	180.722	-618.714	-922.656	-723.528	-712.331	-292.752	101.41
1519.3	1718.03	1059.58	468.196	-1240.08	-345.054	-155.155	-84.131	-528.299	-145.674	-261.344	-496.493	510.892	858.344	1050.32	755.34	381.362	400.385	900.311	542.185	712.628	941.541	179.9	371.455	150.354	44.5938	-213.796	-1026.03	-461.865	673.966	337.237	474.919	513.639	1001.29	172.207	-212.031	-40.6272	-686.005	-616.954	-150.835	295.229	-160.212	139.923	219.629	-449.393	-512.505	-625.678	-904	-618.868	-776.939
322.912	971.452	733.044	-321.524	-795.056	-397.274	-310.781	354.843	604.734	669.054	-107.471	-398.13	-680.846	-552.487	-104.059	413.661	194.403	-129.38	-20.5843	238.359	-179.879	9.23469	-28.8567	-187.722	-221.227	306.386	178.545	-159.982	-426.839	306.605	388.581	286.908	688.254	1107.17	240.066	-31.1791	29.5784	42.8482	-112.749	423.599	-161.832	-567.718	-234.088	5.66281	-714.528	-415.549	76.0518	295.795	181.415	-108.576
76.4029	239.388	-130.746	-1018.52	-190.435	333.186	136.941	123.011	-137.915	-143.428	-511.933	-272.008	-597.517	-832.302	-1052.63	-684.957	537.429	-120.883	-140.282	-50.7302	-51.8458	49.0593	-24.7033	-265.039	-30.1446	483.076	1115.97	373.529	-84.3364	260.124	669.686	467.838	263.333	-249.779	-811.718	-817.013	-292.28	-233.147	-148.859	60.8561	733.764	506.172	148.157	414.879	-76.9557	-111.673	-168.521	-533.259	-54.8022	-281.465
103.367	124.322	-737.31	-2613.81	-1701.36	-466.639	290.697	12.9454	-126.388	-731.824	-447.976	-165.412	-790.501	-321.117	-506.784	-396.319	634.148	247.549	-412.752	576.31	313.497	801.895	448.896	113.981	-89.5324	17.3009	1069.84	605.815	1196.08	307.99	17.1746	-289.511	24.2951	-587.991	-1436.14	-818.326	-96.3487	-689.374	-1067.78	-222.703	336.398	101.082	871.035	654.796	-170.35	-432.512	-1051.47	-1324.5	-875.173	-500.186
243.168	424.714	-80.9443	-1057.41	-1664.05	-815.337	333.822	-328.933	-242.437	-581.464	-306.068	-240.888	-978.786	76.3615	-317.008	-542.867	-456.613	169.516	353.081	1115.88	343.407	575.94	-438.539	-789.627	-1380.21	-1415.02	66.3314	494.582	737.688	418.904	-134.223	-647.006	-1.30944	89.962	-426.11	-1404.41	-1222.38	-948.467	-923.944	-779.55	-23.7401	-380.396	-264.142	1426.99	635.977	-0.435726	-909.399	-1108.57	-575.785	-1029.34
34.1179	119.906	68.8131	-376.065	-1292.54	-695.528	-252.112	-796.791	-292.398	-392.176	-479.973	-282.112	-202.378	90.7621	-377.35	-1454.65	-843.467	-474.698	682.851	2051.92	1292.45	721.604	92.8566	372.838	-450.554	-1361.24	-983.969	-113.209	-449.364	126.927	22.1168	185.856	-38.1607	531.997	618.528	89.6695	-962.247	-1049.33	-1055.03	-620.454	551.337	145.352	-621.608	-358.75	-442.674	916.888	1229.93	163.663	-1229.16	-499.222
15.629	998.672	631.085	761.799	-36.149	112.634	160.621	-591.512	-1120.21	-675.493	232.198	437.593	1102.77	878.955	-759.438	-1471.18	-1138.6	-720.405	716.695	1598.41	1091.95	709.363	454.213	1013.4	494.133	-444.069	-470.361	-833.488	-1590.74	-556.397	422.497	720.755	506.358	537.909	434.331	759.956	-89.6227	-783.27	-1080.01	-1192.46	-183.138	-321.134	19.849	355.44	1138.24	667.526	857.66	171.977	-455.577	-75.3521
230.329	757.458	741.013	1015.17	636.217	310.19	-273.706	-287.703	-102.156	587.509	594.882	-203.172	112.717	812.169	-596.275	-817.66	-193.819	-15.676	930.2	896.668	706.11	1602.01	1424.45	823.679	436.07	214.983	-76.0705	-846.319	-1075.56	13.9455	597.574	627.589	42.7064	147.627	185.146	1156.39	456.513	455.319	-512.92	-607.38	309.301	-117.988	243.905	583.858	123.516	-469.77	-103.265	211.012	336.77	65.0323
1209.2	784.461	1239.37	1271.78	890.343	-323.793	-280.277	192.84	952.969	725.168	676.387	1075.23	1448.74	1153.6	815.115	1155.45	178.331	-271.093	215.053	207.358	254.045	381.217	636.733	275.09	481.906	769.478	33.051	-424.14	338.375	140.226	-168.398	714.933	-378.837	-849.126	77.5425	1048.43	1507.04	1219.89	460.111	-506.259	-189.84	208.444	1158	2053.02	641.117	-392.866	-820.8	680.396	751.349	388.085
1731.43	1583.2	2131.08	1642.82	896.754	-763.643	-920.447	-181.707	1260.38	1274.82	760.042	355.058	856.412	807.526	1214.74	1404.01	640.329	-38.9155	83.3268	-19.9226	-465.925	-127.576	-221.602	482.227	1082.3	958.318	383.189	-582.796	-356.272	404.166	103.261	1275.54	512.82	304.605	31.8094	-73.6717	416.125	35.3382	-92.3551	125.045	586.618	504.03	591.341	1730.81	724.708	-59.9548	-619.945	36.5783	-224.494	24.7962
642.006	655.498	1926.19	1978.94	698.569	-283.027	-192.19	254.898	1574.25	1436.73	385.914	125.26	932.927	129.387	283.103	557.3	-275.737	-376.466	347.23	556.664	-228.763	-306.395	-497.137	278.488	216.869	560.165	896.025	86.8385	-608.947	-200.292	-201.7	-43.4721	151.616	621.622	517.59	18.4819	-514.017	-633.491	-471.585	371.705	1380.95	1807.27	1339.05	1570.86	1039.74	-156.469	225.834	-18.3961	-431.866	-0.253763
697.324	785.417	1769.48	1817.19	1131.1	960.76	1221.8	1318.66	1502.41	1081.83	-397.843	-625.798	127.193	227.153	420.459	902.643	471.97	186.026	799.16	1084	-136.018	-235.577	235.49	548.024	337.521	558.764	1156.18	979.591	-288.194	-120.728	105.237	789.698	815.881	326.832	383.937	217.599	-484.013	238.103	89.3507	592.849	1393.18	1509.85	743.976	1554.29	1904.32	1241.43	1227.03	720.68	790.401	380.405
1528.95	1191.11	1728.48	2271.46	1853.87	799.382	146.099	274.081	340.575	1058.38	782.13	-20.5073	-466.704	-493.274	819.151	785.43	33.8922	-553.364	200.524	90.9979	-577.964	-525.684	317.647	675.544	426.121	171.756	752.806	732.532	299.685	153.06	-477.38	693.412	1111.28	944.349	-149.589	-436.14	-398.245	936.163	1467.41	1155.88	1063.52	1343.55	465.311	1180.32	1718.99	1405.38	1131.62	923.599	1128.9	978.845
873.659	1077.87	1521.87	3103.04	2370.44	1320.73	447.787	774.848	693.108	244.262	-455.564	-301.794	442.682	18.3624	213.654	1113.82	950.41	276.606	616.348	672.1	502.587	44.183	266.024	545.104	311.797	642.777	1034.59	975.555	339.778	-480.07	-192.941	568.552	534.623	774.067	937.82	240.135	382.004	696.99	1078.79	1277.66	1166.49	978.686	617.154	385.677	765.128	908.4	596.37	475.81	762.493	525.381
736.081	1102.01	1775	2690.64	1964.1	1106.63	816.283	954.811	1124.18	485.864	-892.437	-902.887	-643.237	-248.729	-151.179	383.749	1210.9	636.86	1006.44	1097.32	548.377	315.919	582.138	381.496	6.91262	473.208	1088.22	963.996	996.069	601.85	865.539	841.099	815.648	316.714	568.289	154.856	532.549	1202.87	229.362	-18.7105	393.064	1287.01	1431.86	757.175	660.512	993.299	769.141	622.385	691.166	-268.508
1670.32	1444.83	1819.5	1684.85	869.291	1043.08	1097.21	392.088	466.647	476.82	-186.31	-1271.41	-1109.39	-761.37	-145.757	159.621	91.2685	283.352	402.447	42.9715	54.0198	391.837	607.877	557.603	598.872	1000.3	1983.99	1937.7	1640.35	1004.59	38.1805	424.614	1257.79	990.355	396.031	-217.652	529.154	914.853	692.07	150.679	491.846	1475.79	1112.4	241.257	2.31222	283.746	607.68	302.953	666.85	578.596
1822.73	1614.16	1956.09	1724.83	601.125	830.543	336.123	553.692	802.544	363.881	495.054	-361.818	-616.385	-296.819	12.2673	-493.723	-1197.73	-420.331	695.364	551.438	263.901	589.936	404.907	-345.012	-76.466	192.279	1193.96	2078.7	1664.16	927.437	-219.769	369.322	1052.05	1464.6	616.898	-619.163	-572.415	181.163	509.205	460.457	344.574	642.582	646.722	125.73	18.6746	34.6878	593.418	914.404	307.046	319.37
1655.93	1575.21	927.54	494.8	468.111	1284.45	453.184	362.465	851.773	74.9522	44.8521	-285.126	-524.537	130.102	523.344	-629.551	-966.766	-952.781	269.322	-25.1361	244.566	310.658	68.5592	-592.877	266.426	132.117	328.611	594.511	573.111	780.808	-4.97442	-186.555	325.849	850.049	730.038	-352.919	-745.155	-124.281	476.527	153.398	548.622	1056.06	53.4314	172.221	613.599	240.432	704.817	1257.71	739.168	318.324
2115.5	2014.86	1432.45	345.839	-178.546	-72.814	499.232	670.889	490.408	-568.38	-508.759	-399.671	-296.833	400.529	503.872	-420.21	-657.032	-596.175	-293.787	28.5522	1270.72	1723.24	825.798	183.063	840.793	350.531	87.1682	412.901	149.701	249.469	662.554	1077.33	778.382	645.116	559.398	15.8177	158.08	350.87	620.317	659.057	499.996	1006.93	251.793	744.889	1033.1	256.41	297.483	282.423	974.105	901.975
1313.87	1396.37	1283.57	791.307	162.325	379.309	1049.97	1286.33	1176.81	135.545	342.173	-426.184	-497.856	439.334	296.155	-715.583	-6.08932	709.716	163.678	-237.94	514.388	1348.89	624.186	739.991	1090.74	967.931	1004.77	881.208	710.526	278.66	922.429	1786.94	1160.59	1250.68	877.997	-98.2563	633.02	1518.17	1078.1	-159.093	25.8262	552.113	-144.305	1130.32	635.615	-226.636	-217.083	-73.0592	1588.06	1129.15
705.956	1614.7	1450.7	378.491	-637.221	596.218	733.664	552.404	745.381	660.096	926.742	693.593	613.496	1111.34	443.445	487.302	974.233	652.736	331.283	-157.041	11.8362	490.842	737.911	417.508	118.305	609.424	1095.21	1215.5	1064.79	690.413	1232.38	1352.54	1401.35	1767.48	1207.7	967.236	773.49	1593.66	1279.86	663.401	611.229	408.904	225.331	1211.53	493.255	15.6351	8.45232	391.748	753.685	717.222
967.036	1814.47	1072.54	446.06	388.615	842.853	344.378	536.296	969.449	784.13	149.947	667.612	1489.87	994.072	367.987	920.112	808.376	786.223	81.3079	-88.7539	-189.726	194.929	117.102	84.3981	-694.274	406.421	944.277	1076.77	905.441	1205.82	1692.65	1419.72	1538.87	1846.12	2171.01	1534.98	627.599	1101.3	1062.34	424.288	180.478	1233.45	1252.08	1071.85	739.12	694.029	215.204	46.8275	651.412	690.615
269.044	1268.36	400.121	603.187	424.378	735.219	422.638	-125.731	313.931	437.104	247.48	254.222	1255.11	987.438	748.023	327.477	573.073	950.256	498.952	408.787	284.59	-164.931	-471.324	-86.8896	13.4117	327.678	566.932	1367.92	1254.92	602.869	935.283	1177.32	914.448	1167.03	1328.89	788.926	461.277	666.337	1507.39	1110.72	429.273	1187.39	1419.47	731.913	596.204	1079.63	1156.53	923.276	1936.39	1052.13
317.362	-41.8689	136.124	239.999	-307.156	-613.723	-7.95997	585.747	-297.288	-552.426	68.1557	788.214	1017.72	703.533	406.178	709.647	768.154	674.983	638.277	358.882	566.449	-48.9336	-543.287	-34.314	-99.7594	-517.536	212.644	1035.29	795.263	198.139	186.077	1104.51	582.572	1324.6	1138.22	667.332	549.897	-128.297	871.021	1276.47	975.76	1171.17	1336.47	459.732	211.589	580.521	829.257	489.555	1002.38	906.599
95.9212	-617.346	-590.08	182.38	480.302	-362.88	-123.031	615.22	396.501	-357.902	-265.974	1013.85	1390.59	586.983	433.532	326.812	-116.921	-236.162	390.27	504.889	560.773	127.941	189.301	292.851	24.0063	165.246	515.674	561.642	253.098	-240.872	147.984	1184.31	1030.01	1407.72	964.235	225.49	695.657	700.62	816.544	361.343	1167.55	2026.84	2238.68	967.749	-94.0644	288.7	663.485	473.423	278.506	499.869
975.839	307.663	128.074	221.481	708.45	-403.304	-264.423	-180.175	62.1299	-280.577	-217.117	534.765	681.594	809.035	617.036	307.455	-13.3299	-568.491	-983.68	42.1429	539.642	759.077	883.621	298.529	319.346	162.072	-239.092	42.1273	478.416	506.705	779.489	1195.13	898.84	1260	1193.36	626.99	1117.35	1510.93	1194.94	92.2133	758.273	1617.35	1476.48	277.73	-144.737	-152.719	266.456	800.538	854.151	1170.94
479.779	-119.071	-268.744	-670.754	-841.415	-1277.52	-1199.44	-554.727	-414.994	-580.88	-562.093	780.527	894.492	863.742	773.165	716.028	355.041	364.896	21.865	47.2145	-107.789	-38.2084	285.156	411.666	405.708	-146.246	184.525	408.745	-13.0735	77.7925	1061.42	1980.74	762.988	958.601	1237.55	1287.11	1573.51	1599.17	1038.69	619.805	943.701	1314.74	694.733	-172.132	-202.565	-624.338	-569.169	312.085	723.073	350.258
674.977	431.922	-131.705	-304.503	-1146.4	-782.457	-525.747	-358.099	-589.807	-597.392	-256.707	924.228	369.434	359.784	478.307	81.7692	215.737	731.987	550.969	290.706	122.437	-10.4356	598.06	409.669	706.021	787.032	1418.26	762.626	179.733	-342.2	327.531	1791.1	1439.83	1844.24	1552.52	773.216	832.65	1665.29	993.11	518.262	122.276	498.351	176.511	-265.796	-712.109	-1027.59	-357.445	503.257	365.559	-390.757
919.088	250.261	-77.7282	18.7506	-873.401	-1315.14	-531.465	-173.271	-315.43	-350.274	893.486	1263.26	580.78	866.43	540.262	-238.866	376.325	594.262	1236.71	670.583	299.302	790.158	1245.49	1339.56	1172.37	944.478	1110.56	961.449	72.1826	-276.493	-83.842	782.92	1212.63	2205.54	2642.96	1738.96	1449.09	1809.4	1308.9	720.471	890.911	1182.37	134.603	-347.452	-88.4942	94.2602	277.467	302.968	103.41	709.35
328.278	238.656	43.398	-429.252	-222.808	-501.655	-797.989	-338.901	-289.452	287.951	1589.31	1219.53	521.702	1337.39	769.362	-199.416	-561.584	-16.9145	666.465	1148.07	978.179	906.16	1083.76	898.045	-166.198	-551.646	24.0483	564.775	336.245	-523.849	-46.4362	549.998	1259.84	2034.4	2821.19	1418.65	532.957	591.564	1469.13	1610.36	896.347	456.621	-136.359	238.535	843.298	959.232	573.209	-55.8511	409.632	645.572
239.617	721.885	382.823	-862.075	-516.378	-228.096	-352.843	-651.238	-132.46	514.91	1110.45	762.818	936.751	1092.37	764.407	310.866	81.1811	419.734	475.895	612.238	680.764	771.148	822.459	179.433	-554.308	438.363	245.342	421.35	853.896	276.167	864.726	902.276	936.067	1340.39	1553.77	540.838	667.967	1270.89	1738.07	2145.98	658.144	-130.901	-559.971	1171.17	1098.74	409.507	-314.331	-674.638	281.954	667.652
0.409079	733.741	91.0025	-655.705	-1003.7	-590.194	-496.645	-483.208	-441.599	-97.3144	850.385	719.916	758.469	627.685	638.407	473.499	705.755	1310.92	819.198	682.853	809.745	125.552	-569.916	-190.792	139.926	544.334	112.141	524.447	-181.383	-646.215	802.529	1485.3	799.648	1017.37	1042.79	3.68206	585.108	1337.46	939.636	1223.92	967.484	-46.8273	676.96	1479.75	882.837	65.4091	162.204	682.85	1235.49	631.113
1024.44	1141.03	801.724	563.639	-426.896	-658.031	-34.8765	-389.358	-629.252	-585.102	323.777	56.6002	867.368	1352.95	1350.33	692.121	732.137	965.371	433.172	125.41	185.136	-32.7501	177.642	-290.627	494.517	834.156	446.488	369.361	-747.162	-581.925	-522.458	-159.449	130.435	782.036	431.872	-328.964	483.164	587.671	239.862	1007.83	475.766	343.506	1384.12	867.13	470.016	634.527	716.823	2224.8	1950.7	596.04
926.489	745.482	1092.39	589.308	-327.206	-392.983	-553.217	-956.059	-625.157	-203.912	442.053	1050.28	313.154	908.169	853.695	675.653	8.80672	3.01172	-821.1	-639.222	655.368	617.872	600.895	-278.115	-377.167	154.869	939.042	969.327	-306.395	592.088	326.441	-376.241	513.982	472.753	981.698	793.747	478.805	-150.249	22.4318	648.397	292.76	285.058	399.42	131.604	-371.48	-299.286	1115.83	1311.51	1600.17	756.634
618.601	275.369	68.0805	88.801	-425.768	-498.023	-390.699	-390.798	88.9353	-617.417	-191.098	413.229	-181.635	231.691	-128.588	186.418	-14.3498	-366.436	-1354.64	-1428.68	-101.261	100.259	444.834	317.426	-35.3224	-150.547	672.516	1415.54	638.685	645.252	1179.16	-492.61	53.1932	538.204	1178	980.752	-176.296	-772.929	-30.0505	936.842	1573.27	1303.32	764.773	-14.2873	-5.00047	-201.914	990.967	1223.47	495.858	-395.127
548.178	491.306	468.69	884.544	764.586	364.065	320.865	332.416	595.513	275.324	80.2191	199.081	159.286	312.066	507.651	199.634	-188.555	92.2785	-453.019	-857.635	-345.058	34.5754	589.723	355.694	182.249	474.067	356.897	660.443	749.691	416.948	636.618	637.826	728.769	312.37	971.131	839.571	-666.288	-1072.54	-129.329	882.431	1572.77	323.921	213.075	409.811	421.547	286.87	262.687	180.934	-371.196	-253.525
324.083	482.03	949.051	763.483	21.7479	632.463	236.248	394.658	651.433	866.367	976.412	796.411	139.663	772.461	1257.61	498.725	211.639	944.786	598.849	-299.832	-594.342	-434.147	750.877	451.328	280.301	151.979	191.189	133.451	171.475	491.038	602.649	380.429	364.179	-508.16	-168.341	381.655	-353.985	-1069.9	-586.735	76.523	545.846	868.393	645.009	371.452	552.155	672.491	1337.19	1254.34	387.981	-221.873
603.817	655.182	1001.08	303.91	-1117.24	-491.111	84.4326	343.506	470.183	1172.38	1822.2	2070.88	1212.54	675.553	345.07	776.352	771.218	1166.12	1114.24	210.221	-441.544	-737.611	-34.8907	243.555	491.342	340.651	789.34	449.693	137.832	251.233	-390.448	-170.321	-256.02	-36.47	202.749	-231.503	-209.203	-418.477	-438.186	415.812	475.891	22.6886	51.3649	-99.5851	-175.727	-41.6945	1023.46	961.453	679.726	391.066
844.619	450.54	797.975	635.239	-258.738	-71.0971	261.261	545.995	456.997	174.768	409.362	1461.5	831.432	206.882	-194.646	139.884	995.227	1790.09	1079.74	345.528	-337.359	-443.867	-118.303	136.429	530.168	451.984	280.296	348.457	645.943	605.169	273.185	547.592	250.292	259.892	-347.242	512.028	188.817	-111.654	-1098.33	179.539	784.982	668.386	412.231	51.1039	130.904	573.122	951.775	-133.102	380.909	774.326
74.4372	121.11	558.125	392.868	-87.6457	842.192	805.663	143.159	-98.9942	-90.4576	-839.991	-3.94405	351.037	163.296	-143.786	-231.77	1064.68	743.612	513.172	683.736	-188.387	155.557	-18.7792	649.679	1459.28	381.096	64.9513	96.498	353.822	-441.48	-213.927	943.917	1038.63	389.504	296.618	110.533	-115.444	-612.481	-1090.61	-1039.97	-1574.76	-456.14	-114.121	-289.729	130.074	656.03	294.226	-405.955	-68.8011	725.897
-392.316	-282.832	366.599	845.506	435.811	201.036	-230.732	-644.877	-496.293	158.778	46.1522	361.512	56.2779	-288.996	-6.49595	221.64	1470.23	994.468	470.966	296.243	985.329	862.26	111.549	519.656	579.951	110.434	36.1734	-278.442	156.843	89.9571	581.996	100.311	305.472	-271.13	-645.16	-710.298	-835.588	-792.327	132.327	475.734	310.621	-36.514	432.958	-303.15	-194.778	399.003	476.569	-75.471	446.354	612.588
147.736	-326.933	-203.08	312.817	-339.719	-133.375	-268.979	-158.758	421.234	634.66	899.637	1152.98	420.969	-255.098	-232.046	219.409	856.116	1290.03	615.456	282.377	799.619	421.332	652.075	1454.47	1461.09	966.871	10.3808	-283.772	448.28	1064.19	939.016	16.3699	-185.935	-879.022	-476.569	269.831	-70.0401	-626.531	-225.53	482.848	37.5558	-392.673	-110.882	233.447	734.742	7.52788	-138.456	-132.802	124.578	821.119
494.068	74.0034	90.8775	412.952	-339.025	401.302	-5.77538	930.87	429.669	-62.6962	-50.67	667.72	213.77	25.4819	-285.465	712.911	1333.78	1596.33	1248.35	891.067	584.248	629.943	746.747	1448.97	1116.06	446.401	605.518	491.011	495.659	544.682	323.764	349.645	-351.777	-338.681	-222.443	376.168	372.224	374.573	1185.07	987.193	-240.292	-885.604	-367.469	245.812	122.316	-356.305	297.974	249.408	872.108	1153.91
657.962	436.991	-120.194	-294.317	-1106.86	-199.66	-313.593	661.177	-138.363	-377.939	-948.103	-1341.62	-909.785	253.236	-15.1395	255.946	598.394	558.562	712.537	1885.67	873.545	1316.56	1695.74	1299.24	763.014	333.349	1157.29	601.975	-200.781	-233.187	-720.242	-551.534	-754.572	-266.678	-591.904	353.86	184.082	719.716	1008.01	802.937	-338.903	-378.297	-448.828	-252.669	-403.543	-71.0702	-58.5947	852.737	493.526	30.5303
630.026	196.087	-97.3054	352.524	-608.11	-310.242	141.427	431.254	185.591	-516.123	-868.701	-917.906	-901.438	-148.78	32.1367	-922.249	-914.412	-261.05	322.866	686.201	128.973	282.564	855.773	843.062	1238.99	929.415	743.466	-13.7189	-10.1503	-548.891	-981.814	-1506.15	-480.438	-34.777	-549.2	-65.7913	125.538	214.742	417.209	813.622	563.236	155.345	-430.32	-1291.17	-614.444	-281.974	414.919	520.673	287.201	237.509
-517.402	-743.122	-9.57431	-198.45	-480.715	314.643	-181.293	68.3365	135.24	-622.771	9.96378	29.0002	-663.649	-412.701	-757.884	-909.328	-618.828	116.536	414.941	23.5641	227.477	23.7119	585.434	369.007	588.38	460.543	120.24	-144.397	-558.11	-735.479	-710.079	-1668.56	-552.249	-136.049	139.813	247.118	905.135	775.993	327.966	264.938	272.377	511.086	-238.233	-551.387	-545.954	-27.3726	303.426	-68.5074	631.43	1736.41
-1103.37	-689.78	624.394	1195.5	649.336	199.855	-653.25	-306.486	-318.758	163.35	749.961	869.369	436.486	154.379	-827.013	-423.152	-531.803	491.659	585.084	1084.81	606.857	597.66	-163.952	-218.318	254.523	165.806	-236.035	-253.666	-543.193	-686.699	-1208.77	-1070.26	-567.399	-183.077	513.942	582.394	773.62	797.741	-279.708	-410.617	-440.984	-69.2895	79.8071	-92.4684	178.402	324.433	-73.1661	-85.4896	391.377	121.016
-471.149	-416.817	830.226	700.821	826.704	710.593	194.853	441.033	-63.3589	-103.222	685.438	1274.2	1166.48	-0.67063	341.164	653.038	-831.526	-881.559	224.145	1180.77	405.472	460.136	-469.42	-1028.38	-297.409	48.9325	-470.077	-247.7	-284.165	-703.505	-1675.97	-1350.06	-785.017	-606.524	28.2305	617.004	904.943	589.827	-205.935	-31.559	-342.16	487.279	1096.27	886.767	474.007	339.084	1225.36	1696.94	1149.15	320.471
685.467	-240.343	-75.9803	-184.887	-485.118	297.876	1377.2	1115.59	547.777	118.038	-57.7246	-53.9042	-87.2541	-789.253	-394.497	283.707	-376.997	-1298.58	-75.7609	1219.13	1206.44	807.969	168.067	-550.557	-929.901	-770.127	-517.453	-623.159	-367.997	-465.668	-1396.73	-996.691	206.324	52.5467	873.033	678.779	801.086	571.39	228.206	280.137	-306.837	186.36	837.61	1445.64	799.115	-431.071	736.983	1709.36	1621.86	118.952
969.584	275.006	49.6333	3.73064	-766.29	-94.7681	871.714	787.963	66.0294	-750.206	-415.998	-325.206	194.95	123.17	-469.086	-453.642	-278.449	-568.052	-66.3475	444.812	238.292	-65.9296	310.761	321.827	-48.8904	-410.083	-353.744	-556.469	-770.344	-173.67	-421.459	-92.6064	440.348	979.736	1617.52	1929.71	907.844	714.815	765.575	654.435	508.698	719.76	464.756	807.429	209.061	161.049	637.501	202.338	391.737	-418.988
830.563	223.253	14.9265	-108.957	52.3315	969.346	1133.88	141.493	-38.3707	-542.569	-45.3039	166.036	699.6	372.663	61.6869	379.926	932.158	-58.0488	-12.2527	-567.622	-1305.04	-1317.95	223.962	1281.32	607.275	552.474	-232.222	146.764	-214.667	-589.815	-846.379	-10.4723	21.642	129.595	824.352	1477.09	1037.5	376.584	5.53006	-105.795	55.8872	462.473	466.473	830.705	490.154	-243.435	-17.9538	30.0156	35.0175	-478.864
1493.95	895.93	46.6067	-894.089	129.498	677.328	107.301	393.957	119.739	-139.616	412.821	8.17921	-467.991	-294.253	14.0532	-216.504	180.126	688.914	724.021	-147.489	-1346.26	-1525.13	-324.057	482.52	977.893	298.487	-16.0442	211.928	77.0381	286.819	455.956	670.464	739.738	629.688	1094.83	1196.18	285.551	-381.977	-556.771	-497.888	-90.4728	380.875	1058.05	1410.75	625.357	-539.852	-729.256	-271.891	-211.138	-291.671
1265.92	650.063	556.749	64.6901	450.217	389.846	-112.056	769.19	259.34	-33.4305	633.537	-184.548	-1307.49	-393.828	686.654	-116.859	-345.613	-251.641	239.858	415.725	-219.033	-396.363	181.231	-95.7046	-87.1971	-498.075	-623.522	-102.716	-518.716	-62.7807	443.395	161.243	554.566	1334.9	1560.14	1364.28	74.0689	101.189	-582.292	-876.1	-562.666	-167.582	629.047	739.623	42.5794	-810.425	38.344	121.035	-627.779	-372.343
1116.58	504.381	-103.777	196.24	-159.883	-870.803	-150.535	962.396	989.707	603.866	888.244	-84.478	-1605.69	-483.669	742.374	545.934	591.921	-616.123	76.6252	346.13	6.90359	20.6455	312.045	-491.36	-559.248	-458.556	-158.968	66.2747	-301.256	85.4635	887.224	556.659	677.033	919.859	1011.76	1041.85	43.6151	-71.0686	63.805	-235.032	457.536	246.866	169.593	-29.6535	-792.878	-855.644	-92.2541	-364.886	-678.31	-108.795
432.09	129.203	97.4441	193.827	125.906	-127.691	-160.686	-474.337	-323.709	81.5884	544.861	1136.26	249.603	487.956	207.384	46.3261	-221.089	1.51956	172.869	74.947	68.6413	740.516	456.039	-370.994	-408.393	165.612	-26.4829	-538.847	-200.393	94.4101	-97.4344	284.879	310.367	128.169	220.528	1218.42	1046.98	129.616	-189.894	35.7489	235.125	-307.912	-692.532	-838.773	-1044.54	-1040.95	-99.3874	7.72055	-585.47	-580.803
846.985	-43.2196	-267.905	-252.434	350.112	421.784	-298.005	-788.192	105.733	429.973	565.499	942.106	121.316	4.69698	35.2397	103.213	79.4921	137.815	-228.308	180.09	597.602	322.594	129.011	-363.26	-835.556	-164.703	-103.125	-385.336	151.652	213.977	-106.596	-0.532892	174.627	57.875	-191.187	1131.45	1327.78	660.808	132.178	315.398	17.5122	-356.07	-338.219	-110.603	-477.861	-176.256	288.619	193.368	-529.925	-348.99
1101.24	235.529	44.652	167.188	842.343	581.7	402.898	-377.03	426.191	498.409	557.719	542.018	-638.813	-515.071	39.2278	187.673	133.323	426.506	89.0183	222.199	632.995	510.888	-172.527	-1089.08	-715.064	377.929	708.53	17.2904	940.577	965.46	661.86	520.38	240.769	532.848	-133.172	582.273	564.831	224.793	35.9523	313.441	89.8123	413.889	884.925	225.666	-220.103	331.127	1160.82	978.451	-160.263	-272.117
1238.92	90.7258	-284.349	95.9471	350.726	979.94	328.549	-233.368	-100.966	343.697	673.221	699.813	-546.747	-983.536	-1114.61	-896.025	-807.35	378.844	554.814	-255.531	30.4391	332.201	422.606	-135.629	-555.498	-26.6942	83.7267	-567.016	721.842	850.336	-144.104	145.749	-212.886	-130.892	-454.534	-65.8923	163.999	514.307	339.995	-16.1293	-430.261	-376.393	152.523	639.942	693.646	-368.136	212.826	660.163	802.854	456.312
-229.263	329.964	544.563	148.176	595.909	1039.2	687.459	388.823	32.8647	-484.897	-1497.97	-1052.64	-1140.5	-736.701	-1085.98	-446.025	138.204	438.213	528.438	-320.754	-531.93	199.563	1394.86	1912.72	1172.19	-185.825	-208.258	246.44	291.379	1171.75	470.034	51.3997	-520.8	443.394	441.651	603.511	426.069	800.186	403.929	-635.023	-1054.06	-744.549	-558.588	-380.445	232.14	-264.37	-93.6772	-35.2716	1354.93	793.729
-214.051	324.346	342.55	238.958	167.779	189.321	-86.9705	785.164	1030	398.837	-455.893	-1023.44	-925.857	192.089	243.251	693.838	79.9126	107.027	331.934	-172.531	283.19	770.632	998.212	2013.82	1823.5	181.252	-339.131	-5.83779	82.1372	663.913	580.479	-345.802	-456.422	961.041	1263	303.511	608.372	932.884	-300.05	-738.12	-853.35	-1969.26	-1062.75	-539.567	-436.64	-350.892	-60.5978	340.849	840.138	670.715
722.265	580.902	1134.69	994.009	-169.031	-361.91	-163.893	7.63364	330.623	-171.498	-794.723	-319.461	-806.215	-461.429	289.424	113.627	-335.178	2.24313	22.5624	-316.531	-267.668	-260.62	780.447	1202.18	661.544	10.6466	-364.474	14.7272	-404.517	-227.242	74.6353	-649.156	-304.399	281.032	643.445	483.069	1186.99	588.333	-263.347	-250.034	-234.403	-419.394	-140.916	43.5821	518.473	544.06	495.434	-196.186	-39.629	852.667
785.428	916.463	-132.603	285.213	473.189	-202.572	-265.611	-978.072	-435.318	-734.802	-997.078	-776.121	-1141.61	-1188.43	-180.023	-508.691	148.923	118.233	-733.692	-361.777	-843.158	-468.445	450.691	-161.121	-177.325	-299.122	-196.762	600.252	153.396	553.652	549.34	-391.718	180.303	443.746	375.612	266.999	218.239	251.305	560.608	212.39	-303.492	-31.8773	-163.348	-163.462	161.969	707.695	598.201	45.8975	531.334	1316.17
581.097	362.852	-284.721	-294.555	-592.436	-575.542	17.0134	-693.851	-551.044	-1037.75	-1333.94	-836.122	-316.937	-407.747	-627.419	-998.413	-964.337	-362.706	-116.361	222.101	-406.434	-107.717	363.827	329.364	-170.048	-3.41575	156.678	803.976	861.743	477.479	1048.4	1132.55	524.641	385.779	474.582	-127.646	-1019.52	245.281	535.073	511.084	320.673	-132.088	-317.635	295.466	478.348	-102.383	32.1045	44.6064	557.571	475.007
-930.803	-1652.57	-637.11	322.008	280.603	-457.75	-99.6391	-492.224	-461.688	-91.4608	-197.543	-49.7367	-10.6981	-374.891	-739.722	-826.042	-1184.07	-815.126	-801.996	-187.05	-353.305	-408.042	-162.085	216.69	-130.386	183.177	256.926	707.927	-183.565	-873.33	322.12	1095.13	350.346	367.836	561.695	-438.083	-159.061	246	-64.9315	-763.779	-880.094	-900.823	-953.445	742.289	129.448	-390.189	295.228	758.223	-420.626	134.933
-977.269	-1414.73	-871.897	-16.4026	192.495	-162.077	-747.869	-819.271	-326.364	265.09	394.77	-211.34	-435.934	-224.051	-969.745	-1288.17	-1345.82	-1261.62	-1277.07	-1060.44	-1391.81	-531.558	169.855	616.738	814.663	1158.51	1182.42	1159.88	254.644	-347.512	119.398	677.382	467.128	2.38783	-670.704	-751.437	-207.469	-170.719	-569.587	-534.875	-579.882	-785.7	-809.958	-132.353	-730.588	-471.546	34.1989	354.464	-946.652	-734.289
-795.618	-477.949	-730.039	-95.2559	428.627	356.904	56.3059	-190.017	-391.268	295.789	459.17	152.463	924.14	234.9	-568.804	-967.98	-856.719	-631.025	-299.144	2.17676	47.7218	436.182	901.559	823.276	1515.69	1754.52	1159.03	1181.95	647.954	-364.469	-415.585	217.206	737.995	297.396	-167.92	-46.6497	699.261	92.0549	258.638	236.75	143.792	353.641	408.369	834.272	-342.627	-1370.04	-803.949	303.575	-606.517	-354.948
-682.713	505.702	602.164	-52.9922	335.861	662.556	429.249	-545.399	-1059.34	-309.567	210.751	-137.803	641.538	943.996	1.33547	356.119	380.938	466.384	959.612	1262.67	1098.69	1089.36	1170.72	941.375	862.485	815.997	680.59	287.43	-57.2379	-405.291	-993.268	-701.936	9.65401	-556.789	32.0247	387.831	134.921	-277.94	504.887	265.434	430.592	1003.47	663.757	257.461	-327.57	-1101.93	-1470.2	-300.366	29.4738	171.347
-153.141	100.04	713.702	343.983	-329.553	-493.212	-65.717	-629.652	-417.429	12.1108	224.254	885.642	1125.17	847.743	551.378	269.537	377.267	647.522	1095.57	868.884	528.007	1068.56	1597.21	1268.62	696.209	348.826	169.132	298.428	-40.8769	-133.527	-830.423	-1228.25	-371.924	-297.937	-105.581	414.274	-67.8556	79.7355	1053.41	879.388	1039.9	1562.68	522.935	-554.958	-505.017	-737.96	-598.719	-256.041	-268.03	97.5888
338.192	-76.043	938.963	930.348	37.454	-360.327	-437.008	-105.151	93.6431	731.478	693.598	1537.35	1419.39	900.157	559.125	-91.8396	-248.883	-293.784	-436.906	-140.881	886.599	1203.88	1326.04	1267.45	577.504	517.997	904.123	855.397	-175.928	-18.4161	-801.201	-735.528	-331.831	-475.631	-527.24	183.661	515.622	404.073	894.486	1411.25	1476.15	430.55	224.156	-30.3961	-669.987	-844.748	-334.302	314.003	724.683	646.463
1005.12	465.317	452.767	924.095	708.3	732.149	-127.894	484.337	62.4415	319.204	421.541	662.626	479.606	79.8476	39.1545	-503.941	-705.297	-932.21	-807.477	-721.432	289.945	432.714	581.892	1547.2	648.882	-7.26095	768.542	985.555	256.208	-456.881	-703.072	-735.407	360.728	54.7338	-152.058	120.536	-111.458	350.121	205.129	441.275	818.088	404.196	253.448	363.439	-105.514	-1214.07	-595.65	456.098	924.229	729.057
679.547	606.343	649.279	954.317	900.162	1091.23	636.871	1138.01	334.324	94.9963	791.06	571.691	749.266	555.912	-13.0302	-428.596	-93.3686	-267.054	-465.296	-484.392	378.339	477.661	958.183	1001.32	849.825	583.705	378.299	321.454	-652.204	-761.132	-1123.81	-952.909	-417.643	-435.707	-57.5772	740.077	116.908	-396.427	-322.042	-266.499	498.021	300.173	-180.457	94.9314	-271.206	-413.523	-160.501	-297.023	-220.675	345.142
414.169	355.178	250.75	602.495	462.925	780.482	673.876	912.652	1396.57	1125.48	501.44	590.193	731.711	642.202	894.255	-173.344	-178.102	-527.715	16.0105	601.494	938.681	745.328	346.099	328.449	624.569	682.689	140.447	134.806	-171.936	49.7426	-814.792	-933.78	-257.015	-666.531	-319.995	112.008	-737.764	-578.224	91.4905	361.053	550.612	586.013	397.076	334.185	56.2816	734.051	261.839	-56.9644	-305.07	31.1639
532.52	-227.708	25.2695	748.498	1274.97	72.5058	-239.814	452.353	175.708	30.2054	-1357.11	-236.444	91.1849	297.684	601.631	-96.6599	493.615	314.489	514.788	1001.9	1435.89	553.326	-975.948	-642.984	114.369	94.6145	103.713	19.1233	-340.047	-332.002	186.786	-204.366	265.31	-669.424	-314.135	-6.15103	-75.7554	309.475	819.303	909.5	341.871	32.713	-400.449	259.154	1269.93	1092.2	217.8	498.063	443.874	288.993
280.556	-261.209	219.234	816.147	1136.77	317.433	18.5392	287.185	-172.7	628.07	-707.732	-591.421	-411.646	225.047	231.658	-559.67	-212.296	-65.6233	841.791	1423.99	1228.12	-167.878	-959.604	-467.151	-91.3247	776.035	1032.54	1322.85	296.588	-470.195	-49	-326.803	14.923	-430.305	-117.537	459.233	608.304	837.416	454.135	-630.471	-46.4775	-13.4276	-617.716	-12.3095	698.839	376.594	-98.2226	-7.40487	-504.468	-377.267
601.07	283.97	148.913	-307.534	274.179	445.467	1200.62	638.594	-299.084	788.804	-190.759	1.62328	76.5852	651.302	436.406	-91.8256	537.475	504.809	1122.67	1178.15	147.559	-613.402	-1153.62	-336.068	24.3905	-95.8825	-14.4411	302.374	784.003	-406.904	-801.749	-476.424	69.526	-604.621	-27.8033	316.916	749.042	568.549	-56.0815	-637.777	-536.564	51.1886	378.358	885.2	200.574	-236.993	-53.6626	162.136	244.089	325.464
724.63	1002.25	-48.2567	-588.786	-343.176	72.1326	1086.91	911.175	203.119	578.875	328.439	129.789	626.401	1124.86	380.046	175.444	-27.3049	281.858	1123.06	1618.48	400.214	-118.56	-523.023	-427.598	-449.935	-67.9393	-53.4265	-178.181	607.146	740.859	201.385	-49.5815	-104.418	-411.92	-556.707	50.3654	446.227	410.198	304.386	117.572	84.566	6.94527	171.195	856.345	-0.577359	-639.641	-755.686	-1189.28	-680.353	513.007
816.327	945.014	655.529	184.716	63.2584	-389.966	-228.41	54.1628	1197.57	1155.44	647.324	780.363	925.301	560.001	199.104	317.021	-397.382	-516.403	199.817	214.264	-521.067	373.109	692.961	449.737	97.4353	100.837	419.546	651.134	740.863	1534.96	828.435	764.217	418.257	-489.219	183.852	808.531	-199.931	-278.803	-119.61	-96.5639	844.488	560.915	36.9174	209.773	369.74	48.2874	-946.496	-780.159	-709.876	-739.654
873.816	982.683	612.024	202.232	-206.542	-604.701	-769.944	-123.525	731.436	109.354	611.852	1712.06	749.26	-407.342	127.311	1277.94	1405.42	812.782	282.104	103.215	-613.867	-157.907	31.5792	-414.363	-316.219	580.633	690.19	753.666	310.676	952.796	1117.3	836.841	837.9	-196.345	-41.4958	422.876	429.881	675.812	1009.49	1105.95	1422.12	277.342	-599.12	36.9432	149.5	-366.734	-477.174	-717.358	-392.597	223.643
437.172	676.742	759.852	273.652	64.7763	-712.09	-908.693	-380.373	180.277	432.542	612.703	1064.98	739.113	79.2033	187.518	483.801	212.717	597.233	378.379	-20.9836	-328.999	-275.95	-408.801	-1233.6	-1134.77	-10.2893	423.052	255.761	-430.147	178.849	1233.19	1416.05	670.49	520.389	18.7346	314.577	1112.68	1070.67	1096.13	1437.17	1428.95	-33.0732	-284.322	224.483	-378.488	-570.197	84.23	-29.1404	277.566	804.255
644.048	158.661	491.603	640.26	7.22588	-527.202	-910.722	-879.014	165.537	903.075	657.739	899.438	344.52	416.857	-69.1761	-362.599	-409.749	101.078	569.069	707.634	-87.9578	141.501	-29.6653	-480.895	-1311.43	-823.008	-442.936	-584.083	-1047.69	-67.5191	1178.87	798.645	482.875	-26.3717	-355.443	-648.212	208.938	904.228	1443.54	849.089	1081.77	523.762	441.03	838.513	258.373	-866.055	113.842	148.783	615.485	1252.55
647.573	474.131	318.762	479.988	-114.318	49.7335	-283.036	-71.7721	-363.488	101.487	5.33526	-3.2729	-316.73	167.718	352.54	-477.744	135.668	797.617	509.097	226.942	521.175	599.747	1273.25	1239.34	74.4042	275.905	99.5349	192.903	-208.99	423.603	801.982	1288.11	987.022	93.0856	-254.655	-449.394	-542.451	320.352	1086.01	892.31	1125.37	740.661	557.375	-130.971	-253.658	-705.814	-211.671	206.839	736.179	55.6672
665.305	33.2098	-120.184	599.72	260.355	727.16	1059.34	630.664	19.9405	69.7019	-428.934	12.1621	573.145	792.677	711.106	280.322	201.293	523.691	-154.592	577.311	1475.84	1250.71	1533.97	1045.88	496.92	490.482	482.847	215.415	345.811	1118.56	1439.17	1528.86	1250.06	1224.13	855.566	-176.217	-363.228	784.594	1834.95	1705.47	1506.51	1150.41	476.347	-141.123	-497.034	-204.759	-262.226	-488.594	560.092	-120.781
808.264	479.294	27.9549	464.606	566.888	408.959	415.901	676.917	812.836	1247.71	311.035	476.965	185.254	1564.58	1288.17	690.478	482.621	795.977	269.71	229.855	740.471	548.752	357.492	-476.863	-956.84	-829.721	-594.129	69.8133	767.46	933.275	1495.88	1114.14	463.61	1239.93	675.208	-237.48	-174.197	563.375	1386.86	555.355	222.937	683.317	192.836	-488.532	-225.328	151.101	128.461	-420.233	25.3937	155.298
414.489	230.553	57.7761	-245.471	173.783	515.585	370.283	815.876	423.611	313.04	182.399	715.656	491.27	625.289	390.779	457.237	-55.7323	-97.7195	211.751	4.40129	-414.643	-432.768	-355.304	-576.875	-392.897	-213.657	-357.074	355.1	1801.04	924.697	1084.75	-178.313	-116.506	221.458	-101.681	-526.5	47.8961	0.7119	601.293	128.596	-262.762	484.493	359.671	-330.722	71.2811	87.5055	491.817	-5.82278	-128.146	383.865
1141.53	674.334	611.038	-30.3401	-58.7461	51.373	-536.803	133.554	507.73	553.103	664.167	340.453	-12.0995	-301.91	243.023	281.001	594.223	-131.9	449.226	739.145	369.082	326.994	133.656	-192.899	-333.361	578.596	204.805	181.609	483.311	502.518	296.419	-622.427	-419.805	268.313	466.231	-72.8301	452.919	496.483	152.765	44.7306	849.453	525.265	543.713	287.314	694.039	420.582	206.197	299.38	-552.818	-720.305
1211.89	1315.75	1478.07	263.654	-127.826	-974.871	-1031.41	93.3101	265.994	1443.73	1552.94	1182.74	245.651	148.23	267.411	-194.541	63.36	26.4811	6.7235	66.9061	249.415	62.8909	351.144	298.531	-25.0986	-40.7454	-161.005	-45.6254	15.9932	353.049	383.288	270.251	-595.879	560.81	913.819	956.274	382.825	-102.536	45.7367	-270.486	15.4443	506.295	145.652	346.405	415.652	434.601	332.498	750.974	369.275	-747.688
548.231	-366.383	-104.983	88.6667	113.866	-894.626	-947.904	-242.688	364.166	533.715	1082.39	834.053	855.598	546.256	157.046	143.623	240.774	-208.196	-492.451	582.871	814.421	169.574	709.819	146.345	499.379	510.025	682.63	542.327	-313.096	35.2922	322.207	1221.03	1252.71	1003.51	771.529	691.198	6.79954	80.7931	776.315	74.4512	-320.757	170.431	158.484	-362.426	354.464	431.794	-224.242	241.009	245.697	-779.981
-56.478	-551.178	-3.30282	379.306	409.599	-249.449	-227.284	404.948	-411.849	-418.518	158.853	-157.216	940.068	524.493	-253.879	-172.911	877.247	789.853	283.036	598.746	285.151	-172.408	584.478	779.235	1219.4	1007.69	260.77	281.845	48.0947	-176.95	380.867	823.669	1034.55	681.729	141.587	504.167	424.475	328.705	609.288	3.67042	310.549	435.22	669.017	67.0811	298.781	-416.439	-626.548	372.077	774.499	-314.751
-183.636	388.161	1094.51	322.221	437.372	467.593	282.044	354.324	-0.429585	442.866	769.823	-208.173	826.071	955.39	58.092	52.1659	53.8535	485.894	659.106	658.27	91.6399	-37.3971	497.25	676.056	395.18	142.653	-83.0872	411.999	719.231	64.8901	509.62	970.309	735.546	822.023	851.575	1034.18	1157.53	1572.56	641.37	-35.5248	260.841	610.634	1362.7	1346.49	377.122	-319.628	-534.655	167.486	882.058	472.198
750.46	1033.05	1859.97	816.627	386.946	-115.471	-468.291	11.3536	-93.6121	19.4511	523.226	372.351	753.273	586.948	-677.731	-712.447	-342.385	58.4747	-32.4017	-63.5833	272.639	277.449	711.453	789.111	306.381	190.445	826.832	969.809	553.878	-181.571	249.524	568.25	936.821	1041.9	1157.88	881.689	932.738	1567.53	867.422	-94.2712	515.916	615.957	987.62	1665.5	707.02	-18.9493	352.13	501.398	1333.35	1616.76
354.466	812.82	1095.11	910.796	460.591	-23.51	342.513	-232.973	-523.456	-209.41	490.898	1116.33	911.262	404.593	-257.128	-816.216	-660.869	-224.442	-203.181	97.3863	256.324	77.276	561.949	1223.35	1398.99	1292.85	1401.21	116.504	-341.129	-391.06	315.927	259.914	96.2214	-448.579	-444.972	885.088	995.603	458.813	635.684	958.994	1167.6	293.502	529.062	1134.94	142.359	535.35	244.971	143.422	746.383	1047.43
718.919	614.885	-258.817	-349.82	272.494	617.445	422.78	54.9438	-626.062	-620.199	-80.7874	322.662	453.558	11.3967	-108.931	-73.2485	190.501	502.509	223.754	205.878	6.36105	140.125	359.941	583.072	942.393	1194.72	799.951	167.603	-492.797	-643.279	-1002.5	-494.219	-242.524	-616.695	-49.7352	770.222	772.715	411.673	260.296	226.736	956.046	730.086	1162.59	1286.98	711.822	831.527	-183.742	63.2761	784.658	989.34
1698.21	1158.56	-32.3743	-333.625	-79.9451	206.142	416.781	145.287	-138.23	-426.559	402.309	849.051	594.289	827.437	1254.47	806.967	326.717	253.665	328.983	672.571	354.828	623.198	546.777	864.774	731.687	238.995	435.029	505.1	-74.2631	-15.7146	345.236	152.636	461.44	371.274	397.782	260.352	224.53	274.365	545.716	617.321	803.387	172.825	1293.16	1248.31	824.356	1335.26	1070.7	1352.95	1390.84	1382.87
1391.29	1351.57	905.04	-242.915	-148.817	563.309	-31.4991	94.0408	-13.441	146.719	329.768	469.016	443.088	357.648	1496.84	1808.06	205.325	274.158	609.597	463.871	-109.881	-63.2591	225.477	978.857	729.707	386.683	379.106	351.666	746.617	720.399	1089.74	1049.52	978.113	968.244	411.819	368.436	-121.72	345.437	996.587	339.055	1028.13	1300.4	360.999	386.636	840.044	909.568	1038.12	859.134	1150.57	665.872
1109.52	1962.34	1293.35	759.801	255.439	559.951	712.489	648.029	1032.69	1108.07	756.895	21.0375	-384.795	-761.215	626.843	939.78	605.8	312.102	20.9748	-360.415	-839.991	-520.332	622.092	689.899	394.122	-238.434	-612.526	146.748	1139.66	841.442	678.062	835.712	1180.19	807.457	-149.243	276.164	507.432	417.942	508.142	644.587	1156.78	1202.74	451.132	295.958	807.796	765.611	74.1485	428.936	1546.49	382.334
692.951	1475.51	1874.42	1381.47	746.578	735.656	813.543	797.778	1380.5	789.797	180.281	-810.762	-1153.27	-732.789	-114.722	76.9606	-8.69128	-533.944	-83.8539	-544.77	-315.294	-369.594	251.415	597.774	504.005	21.1406	-336.407	148.768	381.874	933.106	1004.11	1121.71	1007.58	232	-549.05	-231.578	265.998	297.256	240.103	240.155	523.362	562.844	808.225	364.582	643.949	186.891	18.2878	494.956	1314.62	1124.12
294.89	702.123	1399.24	2069.51	1475.97	984.57	855.067	174.138	-271.711	431.822	427.081	-237.841	-786.67	-684.646	-524.191	13.0946	472.259	188.982	479.053	141.184	-430.095	-664.962	-349.011	138.971	321.429	497.503	163.969	93.5582	-85.8157	505.759	501.817	820.266	1052.23	339.679	-4.07135	360.583	306.269	467.382	31.3467	283.842	234.215	841.251	470.032	-512.77	-110.263	416.929	414.923	1216.66	2001.7	1772.57
509.695	1251.57	798.526	425.604	505.515	520.925	596.407	325.415	80.7316	21.8308	308.535	312.732	-202.49	215.835	28.6134	-120.023	-28.1535	450.658	66.0556	-306.857	-667.557	-294.214	264.414	620.31	159.197	719.786	548.561	245.67	553.72	461.896	409.751	-19.8299	185.172	1109.97	832.753	922.758	1090.7	650.478	114.413	318.394	316.477	666.158	-426.864	-427.141	426.415	294.76	362.793	702.159	1102.11	1606.79
1093.2	1785.5	1491.85	707.477	62.2629	-174.289	-428.699	-757.306	-27.8774	122.971	199.651	248.78	471.715	653.702	1099.44	1578.46	1050.1	590.374	95.4016	-280.782	-1059.5	-766.018	-334.393	263.691	187.396	1022.95	694.827	57.295	-38.6982	55.1395	860.797	369.637	6.65479	1260.48	2256.68	1628.27	1595	832.075	416.562	296.597	395.572	232.34	-177.083	903.258	807.102	445.886	122.6	8.40454	1028.62	1348.13
1057.6	1906.57	1599.84	931.194	-24.8195	-718.892	-620.834	-561.847	-308.953	46.23	-10.7375	345.029	467.379	446.927	1368.31	1434.4	1458.34	728.331	61.1151	-5.35719	-494.076	-1028.1	-1236.48	-564.819	278.471	1188.71	1072.2	1308.49	894.93	95.2979	60.5499	209.891	651.247	923.056	1971.86	1272.8	732.135	525.369	482.351	525.026	204.734	40.7729	63.6765	1214.31	1099.33	712.698	12.5471	31.9804	919.128	926.812
956.177	1141.87	751.749	1024.41	309.053	-344.735	-392.636	-65.0797	-419.99	-312.005	-225.538	787.677	493.159	311.882	663.274	560.994	816.773	137.052	-632.601	-157.829	-153.364	-969.61	-1082.5	-212.206	-144.3	545.125	1082.38	996.654	2335.31	1305.41	-92.0075	504.241	636.229	427.02	422.974	793.028	775.554	129.439	384.615	845.166	-204.126	-342.019	-112.106	413.33	857.006	738.662	361.682	-67.7173	194.201	217.232
1202.57	1318.76	1035.13	649.531	430.853	10.6151	-290.225	-304.678	-206.831	-99.3095	791.158	1226.85	273.988	-203.231	-90.3578	484.735	1146.94	-13.1022	-666.942	-170.988	-399.79	-976.101	-1097.85	-673.582	-151.466	433.326	928.567	939.352	1941.67	800.032	-57.3772	641.856	510.939	818.956	370.165	388.264	583.297	719.053	932.35	775.584	373.682	96.3671	215.061	740.42	1096.5	435.793	353.424	-54.6667	31.4561	-161.676
1411.65	1215	758.497	195.933	174.669	-594.213	-325.591	-562.599	236.066	760.182	1819.08	1426.12	650.622	-395.74	-64.3357	394.713	319.555	-727.451	-1355.59	-858.352	-283.201	-578.977	-727.926	-102.831	-112.96	746.159	828.788	1515.13	1533.51	988.932	987.991	798.688	871.748	779.031	461.675	395.462	613.842	527.974	678.113	485.979	214.625	260.932	551.928	713.727	1104.95	697.685	300.445	162.42	-64.8593	385.042
775.001	1249.5	1275.5	1122.87	310.781	-32.2537	-267.781	-70.5056	382.998	456.842	536.345	619.911	918.2	1285.95	972.406	634.328	-204.387	-671.291	-767.847	142.213	538.424	391.818	283.765	845.512	319.529	495.8	1505.03	794.24	-132.924	-93.9693	467.15	792.439	1520.39	1227.71	405.091	242.513	322.814	500.646	338.275	11.315	218.366	741.131	764.608	639.025	564.567	281.445	131.187	306.373	507.238	122.506
996.727	1550.85	1010.2	721.159	183.143	568.65	590.119	577.391	655.611	247.568	-56.8211	525.214	746.844	2314.74	1832.12	1143.95	24.1039	374.803	-441.656	290.8	586.768	-220.445	-179.971	497.791	254.253	656.862	1468.1	1315.47	834.481	-282.212	-282.295	344.585	602.604	1269.9	667.984	437.832	28.2757	225.967	43.3033	-247.353	-87.7192	208.851	236.724	614.082	806.214	513.485	-139.083	-654.969	45.6933	-289.689
758.796	898.167	515.714	680.929	462.396	1142.7	1268.93	627.275	491.563	563.715	-398.134	527.308	331.513	834.096	1192.76	653.976	208.253	-155.074	-227.2	-339.582	759.138	889.013	304.105	-62.3801	-10.7286	663	707.762	1536.21	1469.76	1035.51	461.334	460.006	1309.17	1462	1665.27	1011.75	-162.406	233.187	547.972	91.9371	-119.72	761.163	760.767	665.829	1443.28	1454.88	421.118	205.017	791.013	1009.52
528.885	956.382	951.65	1187.9	-96.1365	-352.621	549.042	938.988	537.812	-512.212	-1160.46	-387.159	62.4289	29.5936	867.707	532.818	581.417	317.647	77.941	-1156.63	76.7463	731.064	468.591	-330.042	-429.597	551.111	1313.16	1853.96	2084.77	2127.31	1780.32	665.174	475.27	738.963	1189.05	1275.94	203.612	818.042	619.934	135.79	89.2824	417.615	194.63	127.38	1265.38	1160.12	201.899	270.009	731.012	650.998
578.867	497.661	944.031	1328.85	-510.951	-981.604	-284.232	16.6562	-757.183	-1226.84	-872.79	-490.102	301.157	134.829	-242.326	249.558	469.751	608.537	-138.639	-347.604	-237.773	330.408	533.352	423.802	-453.957	466.991	1490.47	1578.73	1261.72	1356.11	1504.79	15.2582	-415.353	173.026	856.877	1149.97	744.439	307.531	827.493	172.339	604.672	614.116	-251.329	-242.777	662.529	512.277	183.077	-297.225	300.332	751.337
613.791	498.556	1012.56	926.289	-154.685	-926.04	-809.46	-218.949	-566.667	-564.748	13.5887	337.237	188.809	162.09	-547.654	-567.361	-461.229	83.1888	55.6747	-53.6943	-390.081	-628.707	432.065	577.841	409.683	-50.5287	291.679	586.849	750.47	513.393	794.705	557.786	479.875	682.823	723.297	855.655	285.762	188.478	1195.07	788.568	1244.22	697.939	-202.732	-7.54417	383.999	399.374	855.169	586.992	1200.99	1545.2
321.93	1170.07	1702.06	794.992	-254.996	-202.364	-808.663	-420.712	-632.339	-283.293	116.248	934.231	1107.51	685.33	-468.986	-1004.78	-1013.86	-16.7012	513.873	340.201	217.385	-440.853	-304.288	203.747	641.51	261.575	-259.895	835.927	567.708	6.65398	53.6856	1026.42	622.369	1135.16	1435.24	1294.17	843.564	651.152	1155.57	260.575	157.625	240.05	9.42941	15.2624	556.234	-77.8698	873.766	997.072	646.992	540.313
597.017	1695	521.113	-136.583	-467.492	211.428	37.4842	-326.514	-422.558	-161.244	232.017	1139.76	1539.99	1236.25	-82.4328	-775.626	-970.457	-197.283	95.2384	296.974	279.875	-290.829	-80.7006	509.876	692.653	322.432	-343.435	-328.635	-24.156	72.5425	567.071	1354.47	299.944	640.077	1379.86	1583.75	714.219	889.937	1461.41	204.611	-37.1535	458.532	666.827	79.7186	519.856	-80.4437	-468.178	-253.578	-337.952	-626.992
1027.97	1202.17	758.332	-40.2947	-223.235	-44.4433	122.194	160.351	434.172	-102.697	93.3049	1206.69	2123.64	1420.16	-13.2307	-414.859	-775.014	-772.336	-127.379	766.175	1389.9	1347.34	1032.03	152.536	507.63	575.691	107.22	-750.337	606.822	1644.08	504.996	256.694	-248.398	-509.615	298.387	556.16	205.002	656.687	331.382	9.85767	204.769	-729.207	-1139.35	-416.566	580.573	191.115	-148.143	-468.883	-590.284	-198.895
2007.67	1874.87	720.628	-37.1438	82.7308	-242.55	68.5957	111.032	71.6417	160.345	272.14	927.619	1057.8	143.401	170.816	96.5831	-883.722	-1062.41	-299.56	73.188	751.005	954.714	429.408	208.75	408.009	476.633	-137.279	-348.835	696.325	1387.46	254.386	-292.791	-691.885	-557.632	-0.611149	379.188	530.851	761.87	89.2605	-116.071	-173.008	-902.664	-509.888	-415.207	481.364	101.955	-87.727	-538.299	227.15	450.901
1633.82	1028.39	694.477	55.62	-371.707	-791.426	-526.537	-1390.55	-1229.53	-708.523	399.064	319.604	-57.7083	-695.137	-856.987	-1018.06	-1163.29	-875.715	-128.984	169.13	-672.737	-437.843	-128.876	-445.895	-757.593	-713.988	-638.879	-456.544	480.725	966.424	128.527	-193.527	-864.922	-276.954	-484.482	-832.042	26.8171	635.721	514.452	197.658	-240.308	-320.468	-151.692	-236.794	-226.862	-228.187	-659.413	-641.966	192.326	308.012
1239.87	-90.6592	-494.263	116.422	-183.039	-236.186	-218.518	-1472.77	-1895.02	-1592.14	-854.029	159.271	684.442	220.289	-143.977	-423.821	-453.477	-338.411	-930.167	-1317.37	-987.862	122.02	243.155	-550.396	-709.319	-760.819	-619.868	-251.981	-94.3545	-484.915	-965.377	-890.24	-103.568	1083.96	282.562	-545.716	-671.477	-161.541	626.79	531.833	516.04	253.038	42.1531	53.5526	-245.322	-249.613	341.377	718.487	834.762	191.543
970.053	121.716	-735.777	-998.692	-695.755	146.688	347.355	-260.329	-721.7	-614.417	150.215	859.395	1064.03	955.408	95.8445	-530.823	-453.594	47.8567	-278.223	-466.627	-276.357	588.187	454.028	34.4851	-21.6355	629.1	783.018	389.518	-396.432	-228.962	-469.22	-586.202	82.8946	360.682	224.346	-210.872	381.282	311.344	-180.544	-303.83	-611.237	-216.902	-19.3844	-402.934	-725.944	-463.267	-386.833	-24.9261	335.322	621.128
1112.4	520.375	-169.153	-640.492	-1171.6	-401.132	-123.33	-637.658	-564.273	-309.309	-177.371	-381.588	-312.556	127.196	-158.13	-1006.62	-721.75	-206.402	401.576	609.934	322.45	360.056	313.296	230.734	128.297	-319.038	7.44758	994.034	660.273	-204.909	-722.109	-473.234	-142.24	595.548	236.06	-192.909	269.089	405.566	-685.317	-1168.93	-6.76802	747.256	781.717	633.864	-69.8556	193.192	-596.699	-419.149	806.488	899.631
485.308	-380.865	-575.973	-848.356	-872.298	-1438.57	-702.536	-724.261	-372.055	-397.213	-746.197	-465.227	-236.685	65.6815	321.773	-383.079	-421.738	-357.917	500.634	1002.9	441.98	633.697	112.561	68.8013	-216.897	-407.989	-198.871	474.637	781.935	-62.7494	-382.538	-124.355	494.651	372.311	-242.13	-277.126	404.693	458.353	-1060.82	-668.185	531.525	1540.65	1205.46	817.547	390.477	431.104	-62.1926	89.8169	1047.97	1369.55
661.922	418.733	-712.081	-293.032	61.9896	-216.066	-575.43	-559.238	-828.585	100.084	224.347	-11.8847	275.943	263.116	331.893	352.869	438.549	-564.043	25.5472	892.864	1167.54	762.413	657.857	253.185	307.956	-33.755	-685.128	283.525	477.093	658.086	570.99	957.896	890.742	557.251	685.248	157.073	256.624	538.358	-622.732	-291.23	666.979	983.445	916.571	943.101	800.68	963.628	351.296	226.214	379.349	1059.91
123.595	-134.801	-544.136	-825.914	-640.173	19.6769	-364.287	-772.223	-599.169	170.12	505.22	647.28	759.924	17.5043	-404.597	-361.339	409.952	560.111	842.389	1664.28	1270.54	870.893	463.129	144.586	71.5029	714.701	488.024	375.208	96.7952	594.82	1085.67	704.291	484.611	155.117	765.838	804.809	361.591	468.8	-174.399	-736.356	423.44	993.329	542.882	381.835	459.895	936.604	420.818	-181.893	1460.14	1712
-560.366	-384.385	-96.5021	-616.4	-761.762	-199.707	113.121	157.627	-332.057	134.167	324.721	505.711	601.249	-50.2325	-405.236	-317.759	-96.629	251.86	587.095	620.748	958.703	1710.22	959.222	900.564	884.927	827.081	1277.42	802.341	28.2987	-1075.24	-483.501	592.588	794.154	964.603	893.057	468.887	-385.479	-136.232	696.302	-175.897	-364.458	-98.6248	83.8642	14.7327	186.355	364.813	56.4426	23.5543	635.452	739.891
-655.278	27.1696	275.477	-87.6559	-551.242	-481.672	1271.5	887.313	549.907	305.554	82.0002	335.896	403.079	35.3544	-957.478	-876.7	-331.896	-937.357	-227.953	556.621	774.534	1731.77	1860.45	1127.1	967.365	1539.96	1595.37	968.713	206.824	-527.937	469.317	912.836	1588.74	1421.28	183.261	-101.953	348.785	273.248	147.969	261.654	349.455	361.481	686.644	360.028	928.184	1228.45	1081.22	752.334	1009.54	300.406
-1733.72	-1911.23	-327.878	31.5781	-637.005	-485.595	478.817	257.549	-3.77753	188.302	511.013	765.13	619.262	270.818	-1348.48	-1760.01	-829.903	-1109.72	-460.863	20.5837	889.991	1329.23	1571.44	800.249	247.407	481.04	895.309	713.174	282.208	-188.852	407.74	359.366	1413.19	1501.82	856.385	457.79	540.17	-294.313	-400.206	84.8842	569.62	295.552	227.277	-462.371	477.997	559.472	1648.86	1824.45	1115.47	841.344
-1254.54	-1152.59	-666.07	171.053	321.966	258.498	405.713	622.835	154.231	1016.33	442.302	403.48	76.8051	-321.07	-1236.81	-1605.81	-1261.07	-294.337	421.408	600.5	972.531	442.736	457.827	793.478	37.2925	-25.6022	136.193	961.397	974.809	145.997	216.77	713.519	1615.42	1427.2	1501.45	1708.36	1208.24	-29.1031	70.1098	555.257	354.385	164.978	409.704	25.2756	105.717	171.124	618.137	1481.76	560.806	-200.648
-26.3852	-474.085	-826.709	-185.416	98.5485	-212.962	526.819	1543.94	886.28	1408.66	1295.65	948.963	204.497	-28.6506	-661.928	-752.645	169.704	826.518	584.886	1205.82	917.887	237.247	390.08	935.623	930.883	781.451	-55.4021	595.572	302.802	-131.917	596.485	1413.43	851.392	684.514	618.526	643.69	162.515	-1009.87	-519.512	-98.2743	-53.2743	-257.848	119.927	547.106	522.092	-1.29984	435.124	351.461	62.2902	-519.865
571.53	428.136	-359.16	17.3727	270.772	75.5663	267.819	876.987	1566.04	1395.19	1394.75	638.578	47.826	701.884	974.479	-8.05578	275.6	820.287	1061.63	920.715	546.367	38.3501	495.315	803.315	735.406	798.04	69.3429	-93.5585	-454.189	-6.72167	281.705	984.826	526.357	1082.76	931.621	5.57748	-384.737	51.8452	49.7874	-89.107	110.658	-504.591	-623.395	-762.642	-452.58	-356.119	-272.012	156.437	-134.734	-1.95545
1622.72	777.962	71.6959	315.198	687.577	285.821	448.275	707.627	1223.68	959.767	392.53	461.516	343.347	1009.75	513.341	-282.748	341.246	280.556	866.954	343.868	376.701	540.577	808.589	831.767	1082.37	802.29	-251.166	-395.396	258.05	336.299	600.276	929.591	391.306	1122.68	643.254	285.811	881.985	368.78	-218.486	-309.666	-94.1305	130.829	11.4499	18.1873	303.016	-203.096	-276.642	476.501	532.709	4.6885
1339.81	702.732	376.597	1171.72	1261.07	210.433	396.157	195.099	301.948	708.803	1077.64	1338.93	319.853	338.977	89.6509	370.666	225.198	-444.232	118.013	680.971	280.807	839.145	710.031	303.389	50.7944	280.286	157.118	321.253	627.214	831.51	152.325	604.507	235.609	758.958	413.091	279.755	899.654	1023.42	-202.759	-633.944	-732.964	-165.908	384.531	595.484	21.938	27.3799	-40.5627	758.956	593.463	-312.969
357.586	345.332	1081.8	1287.08	846.691	233.035	-129.905	-264.786	-184.07	331.835	343.431	310.779	493.444	293.422	78.4746	-338.37	-585.266	514.981	211.171	547.432	-29.9568	-597.014	-883.988	-357.352	-41.2584	1047.98	1740.13	1515.7	816.509	917.27	-35.8237	-229.937	332.084	169.596	520.169	345.283	216.355	809.774	64.4004	-117.318	-575.851	328.028	474.503	458.415	426.821	331.916	203.986	-286.305	-374.524	-403.252
-103.376	145.006	1035.8	754.644	501.902	750.308	945.147	12.3681	472.192	811.292	978.742	209.734	18.0554	-483.255	-662.987	-652.888	-448.631	1195.7	1479.51	1212.42	35.0929	-787.4	-885.105	-739.302	-458.24	412.606	585.675	481.027	-91.9251	378.74	62.7241	-385.439	-323.224	-299.45	201.968	184.175	-516.809	728.899	473.677	353.949	-382.578	303.306	359.585	499.441	665.677	364.509	169.509	-815.461	-710.772	-722.983
-270.566	293.576	1178.93	1438.61	833.024	686.251	842.553	265.454	-43.5888	-77.7644	237.869	-195.844	-505.542	-1401.64	-560.167	-129.18	505.448	991.215	956.765	613.733	346.556	34.6827	-326.397	-498.828	-197.515	-432.756	-907.312	284.26	-83.5163	-1089.89	-1233.56	-764.09	41.7443	211.409	-110.608	761.705	394.509	736.22	323.877	564.224	363.938	265.792	893.123	500.162	390.224	78.8651	62.4884	-294.372	134.439	165.378
321.229	845.807	541.468	776.55	-88.6858	52.9906	476.186	329.038	692.104	894.044	740.285	44.3823	-153.938	-420.179	-315.521	139.737	74.1574	178.833	362.029	633.78	1072.27	331.456	115.464	-47.1856	56.1979	-296.187	-767.217	-713.048	-73.1712	-596.233	-880.999	-204.967	627.633	1102.93	792.004	580.05	571.137	1341.04	860.191	721.474	165.092	329.5	506.656	558.586	850.652	709.402	456.059	686.048	977.515	1282.46
-375.76	1005.45	815.195	765.346	574.734	539.472	1112.37	458.627	233.459	1111.28	765.728	-23.8954	-607.364	175.55	186.801	1165.08	918.52	1375.57	1113.92	456.253	517.344	-30.5903	15.4751	568.023	133.285	-539.943	-1726.88	-1040.82	-747.542	-729.379	-827.223	247.674	1375.36	998.571	1361.11	940.411	846.978	1248.02	1079.06	726.093	474.926	930.118	129.357	140.954	836.793	672.836	465.489	122.43	46.4089	426.636
-604.559	663.887	1391.63	1260.07	549.543	745.805	805.243	250.66	541.742	190.994	-1022.61	-1683.06	-535.96	640.731	936.52	1134.9	762.389	1043.91	795.908	207.048	-384.445	-569.028	-258.108	93.1049	697.583	120.899	-1007.7	-474.846	-221.892	-86.5575	-221.331	176.796	427.422	449.976	871.797	1037.1	1402.8	1180.51	738.27	332.417	-180.309	2.77938	88.453	200.052	837.392	631.133	85.1664	222.833	-280.808	-641.332
-122.384	565.161	966.421	439.502	462.102	798.487	595.22	-525.888	-389.814	-1247.93	-1468.4	-888.86	-16.8674	751.197	1882.02	1675.52	927.554	852.058	774.626	252.82	-140.98	-794.107	-137.235	-108.279	227.568	212.069	-773.759	-764.784	-121.475	565.711	282.14	-417.454	58.3463	768.849	691.126	1208.15	1602.59	389.439	542.878	335.558	-524.589	-832.406	-538.49	-31.6809	470.08	1274.74	613.043	721.566	530.49	68.0639
-263.594	47.751	451.847	149.12	498.183	842.134	184.874	333.264	348.252	-423.595	-432.741	29.5369	488.259	-10.2911	155.814	573.656	1201.73	1187.15	696.045	-102.417	-358.019	-88.8093	-374.156	-643.716	-870.077	-103.622	127.566	-301.31	160.117	-170.02	9.64001	337.313	528.513	292.996	868.053	1319.8	2083.74	1636.28	1264.39	1063.62	-349.386	-736.201	-426.56	709.829	723.713	1015.79	520.595	439.315	320.297	165.996
-23.5422	-401.032	-347.029	324.838	903.757	330.731	-403.637	-503.807	-304.924	-471.112	-127.993	69.3448	150.34	65.4438	-245.704	-68.8381	1183.25	892.352	395.031	447.664	733.056	326.111	-844.963	-1064.12	-1036.95	-578.068	287.025	666.821	506.035	-7.80718	46.1972	790.456	863.406	465.525	1301.02	1236.55	1957.83	2105.81	1270.12	727.245	44.1416	-203.505	47.9831	515.115	883.994	299.892	-233.155	-410.238	-112.093	-251.154
749.066	385.681	187.137	613.041	681.061	314.924	60.0422	-366.573	-487.405	-530.839	-261.869	325.965	501.944	347.932	184.562	-263.193	757.712	1307.28	604.865	543.213	1249.75	694.616	240.529	88.812	-820.939	-1064.48	-410.572	23.7543	616.713	537.524	119.284	303.587	453.362	55.8088	908.767	969.53	435.093	628.671	618.091	912.025	590.324	223.274	130.266	536.619	978.363	7.54579	-856.876	-1172.67	-467.113	233.944
1026.09	1468.21	1494.71	806.763	557.284	878.594	-386.308	-526.058	-1400.69	-1759.93	-991.619	-573.887	41.5408	87.4541	-249.47	-1167.9	97.1269	590.369	1104.41	1298.84	925.967	-387.483	-12.6267	234.613	-62.5592	166.92	-232.699	-1013.68	-284.858	118.367	-106.739	-236.332	576.056	727.099	722.051	73.0325	-244.871	-255.773	-510.425	135.756	842.014	374.194	-308.829	934.773	1948.17	334.096	-416.236	-926.149	-79.0352	525.17
914.5	1495.9	1479.78	691.955	509.396	517.777	208.993	-363.507	-274.324	-248.858	-209.014	-436.843	200.762	-158.683	-926.999	-26.4742	34.8374	383.975	360.957	1186.21	1383.74	273.141	249.85	228.612	-3.43402	-1.5987	-325.369	-828.273	344.341	57.453	-446.624	246.485	404.17	251.385	-183.686	204.124	673.147	-172.576	-994.702	-117.199	503.698	-71.2385	-92.2073	380.105	538.085	-586.259	-873.196	-1161.74	-516.474	637.769
633.369	1025.51	1052.46	447.257	-108.969	177.958	85.4763	108.552	489.644	378.248	843.302	604.872	1033.72	217.314	-292.159	-99.5214	-292.942	-1058.53	-163.964	996.412	1183.76	328.523	396.87	858.405	538.868	-378.052	-899.608	119.334	253.327	-905.354	-549.333	-119.035	159.56	627.735	875.333	535.358	220.924	195.247	235.896	311.097	-441.271	-395.921	375.71	858.329	743.397	-244.502	-1335.07	-1064.75	-270.656	-35.6583
-519.606	-487.679	80.1132	601.618	58.9778	-16.6942	-752.619	-776.117	-559.143	-195.991	502.98	851.946	510.533	200.477	-3.81667	44.1449	-227.822	-670.917	13.3763	343.484	285.412	197.795	666.51	1627.48	479.215	-302.295	-474.26	9.77717	-172.747	-354.548	185.769	-29.5882	139.985	1019.58	877.435	423.185	-14.6525	-153.11	180.352	-162.779	-221.668	126.9	1068.29	1218.26	1096.39	247.63	-103.956	-707.648	-522.542	-250.794
222.755	706.499	1389.67	1501.57	782.295	-33.6688	-506.002	-163.479	62.7222	163	897.966	1556.01	756.999	-21.646	-187.572	1285.74	959.54	-135.432	122.779	474.151	489.704	-236.578	103.302	1372.37	711.783	-215.483	-321.905	462.824	575.847	1049.96	1561.98	1533.51	1081.9	1207.66	464.6	66.0025	304.091	-503.806	-104.698	-13.7456	346.707	1112.22	854.146	769.255	580.08	-256.075	-700.751	-994.492	-1161.82	-640.515
-46.1235	378.839	872.359	1910.97	1234.18	546.257	-424.213	226.574	194.008	692.322	838.625	734.639	244.542	-44.5137	-421.857	76.4427	526.804	877.207	468.118	841.314	1196.41	284.516	375.63	246.693	280.556	623.5	223.746	322.991	497.491	1241.44	745.987	626.722	702.219	584.523	-664.456	-537.008	-701.089	-500.398	295.521	858.39	1138.91	690.888	610.806	52.193	-83.5644	-846.455	-1371.46	-1583.74	-966.183	-458.409
-1.71881	988.955	693.003	1556.4	1246.17	485.618	-216.482	565.42	1340.23	559.585	58.1157	37.4298	-795.551	-821.542	-872.632	-566.485	21.1073	133.252	304.927	444.465	511.041	250.071	43.5131	-271.313	-677.866	-270.055	270.767	115.603	-379.709	63.2586	242.414	345.088	226.69	-184.614	-888.599	-239.535	-332.274	86.7933	953.003	884.224	189.443	90.739	-172.988	-178.68	-159.186	-412.747	-80.8303	-714.096	-1045.53	-799.256
711.06	834.478	998.118	1064.1	620.584	292.612	-380.373	-502.319	465.139	389.681	569.074	599.437	-571.339	-1143.14	-408.731	-731.707	-58.9781	884.914	278.404	376.625	420.624	126.315	-104.618	197.012	145.815	397.042	658.612	503.842	-278.141	-920.434	-978.034	-508.3	-175.623	-51.5915	-38.3513	-123.845	185.482	824.946	908.652	516.752	504.356	-370.769	-1013.31	-788.737	290.287	103.57	1053.58	587.229	205.751	114.963
1260.66	872.645	718.081	702.483	294.749	254.281	294.487	-351.418	42.0531	95.1915	1101.76	483.353	-885.383	-848.238	121.901	-143.678	-133.072	230.065	473.343	687.718	371.195	559.961	408.66	778.232	578.299	768.215	626.815	567.01	144.149	-775.193	-204.495	-230.828	-332.348	188.751	515.217	854.288	1144.96	1338.85	934.111	598.058	1289.97	479.254	424.174	446.461	-176.03	-949.822	119.301	1126.6	1677.17	1117.04
860.224	677.764	741.352	146.036	204.284	293.42	364.405	-226.463	-1014.2	-489.273	262.411	130.595	-590.2	788.141	198.417	-291.858	-377.106	-531.792	831.237	1071.26	-108.973	514.024	421.942	189.165	73.6846	15.2826	-89.1409	-573.884	-287.717	-964.755	-735.472	66.0619	143.54	132.34	719.317	899.268	1513.74	891.62	-270.404	-198.606	1241.7	857.539	650.039	396.676	62.5805	-670.788	-373.049	390.577	525.013	495.411
608.845	1212.84	751.021	-97.7752	7.50989	658.56	476.592	110.1	-1007.88	-837.142	-682	-280.786	-439.853	691.371	-445.553	-1069.12	-529.174	-598.823	-304.011	-41.477	-218.096	160.868	640.719	-129.014	-431.324	109.953	498.481	-282.035	-424.44	-438.647	55.0221	-51.7121	-6.76325	425.891	207.845	759.499	553.153	48.8437	-1275.01	-1079.24	612.532	781.809	1256.5	729.755	379.944	-31.4924	325.676	473.714	201.89	401.012
1055.47	750.745	1120.17	275.852	-222.416	-345.589	324.042	-209.42	-929.855	-543.134	-107.138	-525.219	23.5658	-429.461	-354.669	-560.286	-555.815	-316.674	-601.071	-627.888	24.0384	685.031	928.892	455.893	397.906	360.7	912.61	209.34	-300.431	-709.62	225.589	255.735	-459.692	-396.827	-273.063	569.797	640.53	-1036.85	-1317.93	-725.522	1.37479	687.617	643.681	213.714	575.891	655.087	251.189	626.21	744.119	775.146
683.661	874.021	988.736	1063.18	336.249	429.935	532.025	-206.859	-378.544	262.865	1081.88	791.004	517.162	-166.424	-445.404	-672.515	-782.911	-769.097	-685.757	-251.526	447.746	442.695	570.83	390.71	356.597	496.537	629.873	388.242	21.1679	-557.921	-393.182	-271.748	-620.385	-1058.46	-963.077	-994.561	-361.375	-705.16	-835.386	-284.954	138.04	-119.521	80.6009	541.936	1130.34	1000.12	-47.5881	297.938	475.81	517.322
856.472	761.189	1036.83	1027.93	874.185	120.879	-693.697	-692.901	98.9156	342.755	674.123	316.77	155.758	-1013.91	-963.272	66.157	-645.069	440.186	260.537	661.522	216.173	-112.018	-122.885	444.297	-187.738	101.162	358.213	-335.019	-360.189	365.603	65.2681	256.194	-0.695674	258.024	-814.02	-1692.91	-810.54	-874.731	-960.17	-111.893	459.681	552.569	680.994	558.759	1271.98	1133.7	675.939	575.514	719.053	983.196
956.13	529.382	571.392	71.9316	618.817	399.671	-437.404	-671.803	-261.433	-142.549	152.04	528.604	1205.23	45.8068	-12.5012	211.092	-170.226	621.494	31.5855	-118.686	-163.019	-640.633	-508.973	251.82	482.987	774.101	557.701	467.363	-209.604	527.68	535.179	611.484	824.672	706.11	-340.997	-605.903	-340.348	196.763	-50.0943	276.511	624.186	311.872	826.319	938.59	799.994	615.657	619.4	527.912	537.52	755.306
846.439	874.891	74.0469	-883.525	39.0454	287.535	-283.251	-797.964	-206.374	-497.152	-708.087	197.707	1022.4	76.6044	-695.969	-421.008	-578.108	-250.46	-102.295	-76.8993	525.618	-16.641	81.1393	568.301	549.132	-333.384	-281.411	-94.9894	-341.211	199.306	159.333	661.246	444.156	-83.8227	-323.166	-869.604	-432.8	1033.22	967.429	677.87	616.43	-581.515	-624.289	404.304	60.8859	-214.717	-22.0456	-189.326	-99.8588	580.949
996.445	1554.73	1126.05	352.252	-132.778	-540.843	-375.807	3.22071	-333.311	-424.461	-1108.67	-411.316	395.817	370.02	-301.803	-726.799	-860.225	-499.475	-122.914	-436.69	126.868	337.351	735.93	920.692	262.73	-1002.43	-851.393	-240.347	-74.8216	245.614	84.8762	568.073	329.17	109.268	-767.871	-1006.73	-921	645.019	915.771	882.757	563.647	-610.097	-642.493	-324.488	-371.442	-58.4044	632.045	183.491	-299.097	88.5373
1695.71	1791.26	1313.57	686.449	-305.12	-1111.08	-1371.14	-428.446	-510.751	-624.476	-184.586	256.991	422.746	-115.569	-241.181	-879.242	-638.598	-174.577	208.045	517.712	372.345	487.582	1168.51	949.177	177.647	1125.27	958.684	417.227	594.571	762.879	444.593	203.039	420.29	112.35	-626.295	-881.755	-703.492	175.415	667.914	-8.94107	-174.009	-848.38	311.129	-83.2093	-233.834	-528.504	-292.216	-426.145	-518.284	323.038
802.928	632.142	142.802	651.926	-18.3644	-789.722	-1390.99	-779.744	-560.316	-390.778	484.94	167.319	139.266	29.8039	-195.151	-125.267	154.808	909.201	399.338	-467.185	-1035.22	-159.091	299.532	1185.5	1071.18	732.671	1195.03	1021.08	485.139	1044.79	1194.71	432.916	410.17	240.44	-138.193	-512.223	-434.923	419.137	265.118	150.775	-473.807	-638.687	-147.758	-183.644	-643.113	-686.692	-52.5085	-205.526	349.62	-213.048
962.347	574.094	-124.658	540.863	84.0465	-849.022	-1061.78	-450.433	-378.189	-474.651	-416.541	-55.9955	254.928	711.225	-28.5002	-9.26456	364.38	374.789	557.25	-367.132	-347.574	-44.9244	-1124.29	-520.446	1095.44	585.032	538.252	365.246	80.369	564.723	1210.34	1220.51	-41.819	-233.101	447.686	427.267	110.542	-201.025	-115.175	-380.39	533.021	408.698	-227.32	-720.071	-825.318	-702.906	107.974	778.05	847.995	-232.871
839.475	1050.4	163.122	492.194	396.275	-487.52	-469.095	-179.542	-37.3692	260.11	-442.793	-262.037	226.959	1026.4	268.119	189.459	500.347	281.051	400.088	65.9001	494.375	429.116	-834.828	-421.088	647.322	716.594	-43.3952	-77.139	134.403	413.06	1104.49	851.062	-112.526	-159.392	99.7739	-371.308	-187.068	-726.971	-267.382	125.723	1196.64	941.177	-15.9599	128.459	-1.87869	-25.2873	399.376	291.417	-215.78	-365.513
630.357	544.972	726.321	1218.41	1241.98	374.258	-285.355	-679.992	-692.429	-589.835	-326.346	-88.61	698.624	951.755	224.002	493.757	1047.92	464.048	804.919	390.172	248.608	350.353	-155.59	-183.116	709.48	301.259	-555.779	-432.617	340.785	119.305	1023.65	428.136	190.947	943.901	391.943	-970.708	-567.585	88.1004	285.881	184.284	547.555	152.74	-479.775	-334.005	-476.959	-305.763	426.688	-361.047	-427.219	-415.37
322.353	-506.732	619.292	1252.53	1376.84	529.105	683.301	-238.018	-904.977	-502.791	171.885	437.018	617.705	638.392	770.524	819.247	1567.19	786.522	918.583	377.68	721.906	607.527	-303.708	135.304	822.214	477.007	120.667	146.663	638.135	729.986	251.701	-47.1957	-17.3638	-49.4225	0.67721	-174.092	-436.114	-96.5346	-20.9974	363.666	405.268	-42.446	-375.967	-369.212	-677.328	24.1718	547.134	-190.702	-334.952	117.386
221.229	-383.037	199.854	430.435	-269.114	-975.361	-428.296	-339.67	-609.627	-98.8418	303.701	-8.5045	-252.869	354.213	1772.37	1303.77	998.377	429	631.65	336.982	493.626	-10.9291	-464.514	136.074	890.219	549.78	-232.129	-686.517	193.13	-21.4721	-613.23	-152.947	-120.031	-531.736	373.631	-249.857	266.831	-195.329	-604.296	302.288	-159.384	78.7837	292.847	509.202	-170.121	70.2687	617.763	717.292	288.362	266.546
372.563	36.1759	-461.644	99.3883	-792.377	-592.589	-366.308	596.491	215.187	62.6621	76.1861	450.371	269.775	727.9	1427.05	1432.2	1787.28	1173.64	624.421	977.066	352.943	278.016	-0.308954	453.741	797.845	364.031	-59.0055	-491.07	506.222	388.502	-981.195	-20.1889	189.093	-379.309	340.878	-430.764	-304.535	268.28	-436.906	778.929	606.417	593.806	670.134	1203.08	431.966	-332.585	-33.0458	397.517	137.728	-521.7
686.182	793.519	208.122	401.675	11.909	-62.8838	765.026	1606.57	691.057	-46.3095	-336.186	360.298	669.186	213.346	222.56	519.132	1328.28	900.657	1322.31	1805.02	737.927	994.816	1169.65	1142.21	961.172	474.178	-61.1821	135.445	609.42	605.038	789.669	300.378	-911.386	-1047.07	-430.838	187.595	310.05	524.85	682.096	263.337	196.576	673.59	1351.13	2033.03	1422.73	597.959	535.418	1508.86	962.354	-456.958
583.466	1024.67	1096.02	963.432	520.549	378.384	765.742	969.192	615.851	515.747	19.3456	93.1283	1399.46	1102.08	211.746	101.291	687.454	494	973.204	852.536	239.562	1047.04	1485.04	733.354	879.057	1042.83	683.739	356.102	131.461	-118.841	747.374	1260.75	-333.027	-1247.64	-1002.36	-1081.22	-119.252	173.131	102.956	322.639	109.503	1242.56	1804.15	1684.72	1292.14	719.776	458.76	684.542	300.096	-366.868
831.993	946.768	1367.01	189.423	-702.211	-46.2387	-2.33982	-530.342	473.63	403.295	-95.1594	375.874	1325.23	1019.18	112.567	481.75	487.212	914.858	1502.18	1236.18	740.483	873.751	1336.23	739.779	-322.225	-136.467	385.077	69.4146	-276.3	-99.0323	654.283	-468.032	-1119.1	-897.553	-1360.44	-734.246	108.527	1084.6	-58.4888	-502.163	-492.787	554.2	511.93	-570.659	119.208	439.967	1314.64	612.198	-183.439	-168.596
1256.48	1265.74	630.04	-886.577	-1942.55	-695.505	-672.565	238.459	860.42	479.297	-237.852	108.849	945.684	738.334	948.197	1062.29	1094.21	946.982	1103.38	585.903	471.756	-210.511	-638.781	-301.143	-449.573	-446.455	358.12	244.017	-13.6578	131.708	857.058	-385.258	-1122.21	-1353.56	-1273.68	-867.82	-512.863	91.1238	-127.78	-764.944	-250.384	416.79	709.777	701.782	255.773	353.693	778.035	91.1368	-911.008	-388.955
70.6677	-760.123	-327.368	-431.426	-242.243	165.495	265.072	-393.008	298.115	912.066	576.608	858.449	1028.35	1083.78	1545.2	1133.69	1058.19	635.501	502.444	554.604	238.971	-355.752	-550.48	-462.938	-176.704	17.8555	933.6	990.073	471.53	866.927	779.709	-108.936	-667.255	-374.153	-151.681	-696.133	-1042.14	-541.765	-312.797	-202.811	-462.952	-174.286	751.245	707.112	594.902	919.319	935.324	-426.794	-570.853	203.81
371.063	-229.309	302.314	-100.011	-53.2108	546.517	143.785	345.789	1110.19	1298.72	1176.25	684.712	300.883	804.743	1489.31	1804.98	846.912	336.284	-83.8703	408.985	-43.388	123.078	727.027	509.894	486.872	445.27	538.204	1004.81	607.114	713.958	924.822	-200.477	277.132	464.532	729.643	299.854	-972.374	-674.395	-254.242	594.784	113.613	-283.625	-405.054	68.6758	640.248	1298.84	810.92	-748.039	-987.039	-278.928
465.88	597.305	683.219	-249.231	-584.446	-410.387	-114.02	197.523	1056.46	1252.34	985.962	419.513	-19.2018	-302.713	647.596	963.945	333.671	-95.4837	-180.225	846.518	-27.0414	295.85	577.523	300.947	152.885	-13.7909	459.259	534.119	360.384	280.303	434.355	-323.921	-219.758	23.0274	111.818	477.428	148.323	-799.172	-273.898	691.922	910.988	464.39	-538.218	153.956	507.174	419.077	6.67894	-72.5954	-266.149	396.639
627.796	-158.918	52.446	-23.4866	-602.916	-695.808	-424.29	-179.128	321.192	925.464	640.875	-277.306	75.8743	217.038	853.338	584.083	807.35	377.763	-168.918	1048.33	732.099	854.015	811.493	468.084	-448.611	-459.845	544.6	1187.92	387.349	419.627	806.319	908.037	284.818	258.559	-16.7679	-78.8851	103.22	-781.746	-720.261	232.385	1397.02	1164.73	-160.762	25.5034	238.641	239.936	-271.2	-291.504	50.3076	851.162
-252.971	-463.265	31.3754	871.127	322.963	-287.37	80.1478	392.61	-384.845	524.632	-63.9869	-1238.25	-445.576	377.852	920.531	623.703	602.63	548.257	16.7305	684.714	-196.38	-146.644	106.219	349.777	-56.2501	-244.277	337.774	898.532	529.627	756.227	893.007	745.601	62.4727	-127.112	768.546	618.617	-186.989	-258.119	-390.324	379.702	190.207	406.296	193.241	-200.323	-453.145	108.8	-44.5752	-241.258	395.918	909.315
-340.012	-715.863	-292.9	976.187	973.47	248.965	326.524	766.654	444.257	153.809	-463.113	-563.164	-384.444	136.653	740.9	162.458	294.801	723.165	229.28	356.408	42.5888	-22.0147	-21.9561	-223.648	100.689	914.414	714.939	838.909	442.501	643.633	862.513	928.5	-87.0366	-417.087	177.598	257.808	-233.179	-92.1089	145.207	759.428	640.845	92.8946	51.2819	599.452	492.384	57.1216	61.3859	54.1525	68.2995	1572.05
-224.477	-297.823	-327.571	-19.1681	8.48592	97.5154	432.995	792.801	785.22	723.01	447.444	453.299	285.442	388.991	374.56	-16.5879	14.1709	-855.582	-607.76	-428.226	-479.907	-677.251	-1070.38	453.137	1605.27	1835.78	1115.55	326.109	-517.927	-101.146	939.079	604.804	222.096	-91.4471	476.544	148.409	-147.064	-63.8362	1131.38	1101.05	422.062	320.291	239.174	116.741	-147.171	-114.938	184.713	152.13	73.4705	789.307
978.359	81.1277	-311.979	-553.701	-1195.5	-635.837	-860.872	-154.317	204.166	515.118	185.094	-431.897	-695.454	446.783	499.305	695.965	666.3	-678.644	-887.805	-834.229	-420.42	-362.904	-603.783	1125.48	1430.96	1117.95	1070.73	534.376	-402.942	-42.4592	548.206	94.502	-89.4293	161.34	900.115	1356.78	587.405	440.231	910.91	194.69	-413.15	-349.352	-64.8222	295.876	-77.9288	-212.049	15.8271	310.968	209.601	203.767
1766.3	960.623	328.919	-653.348	-1201.61	-707.831	-957.043	-428.885	-124.945	422.129	541.811	-41.481	-125.589	-88.1527	949.23	1493.44	945.719	-11.0806	-400.596	-231.245	-8.63492	441.795	694.229	962.605	572.534	-179.231	301.541	526.631	-580.031	343.945	699.885	309.275	149.68	1142.46	1268.11	1579.28	1244.22	909.969	789.027	-364.604	-647.556	95.3556	492.176	166.124	-242.293	-135.882	818.421	523.349	987.812	596.347
1333.33	727.34	590.542	427.202	21.2546	-807.04	-931.115	-700.974	-377.296	259.411	253.982	506.621	729.007	296.641	-331.438	-411.726	102.087	487.987	12.2825	571.246	774.882	232.113	577.716	939.19	845.001	55.2045	348.155	768.58	-193.336	386.971	700.28	1067.51	1418.15	1182.77	586.547	1457.51	1533.03	804.806	849.805	163.497	-426.499	303.712	355.545	-232.219	-824.987	-855.854	-343.621	163.008	-263.663	-112.924
1354.93	1004.72	888.185	523.814	-1384.31	-1200.22	-1140.03	-1356.67	-872.183	-443.662	139.033	884.944	869.39	118.707	2.33748	327.345	457.168	496.529	148.867	379.433	687.139	-274.649	-549.736	-25.1568	990.334	551.584	430.411	816.076	34.7202	638.514	170.437	-333.304	18.5928	197.676	-54.7745	1181.72	1574.3	1374.19	644.54	625.505	-264.316	-45.3386	816.106	89.3437	-948.57	-942.2	-718.517	-58.1293	-39.229	300.085
2397.32	1106.75	902.617	306.61	-1673.36	-1745.63	-1538.33	-1283.83	-390.344	-96.0592	769.432	1204.7	699.081	155.221	101.385	557.514	23.1771	137.073	-555.027	-442.618	-58.7577	487.808	-20.8335	469.058	1165.49	248.026	43.6269	257.664	352.386	658.547	515.516	-272.909	-260.64	146.604	-61.9884	102.849	847.252	762.198	508.526	181.936	-386.733	90.793	887.357	1271.32	-120.118	-524.172	-748.647	-532.046	240.457	1368.1
1159.97	505.757	307.761	-206.646	-727.264	-885.988	-962.81	-378.581	662.487	920.314	1029.28	813.794	599.494	284.06	483.534	275.581	87.4251	350.071	195.801	-32.5837	58.1747	1052.6	503.731	912.314	1347.64	39.2638	-260.469	379.963	384.561	621.363	911.718	187.043	445.331	446.802	264.368	237.658	687.488	657.504	442.98	380.239	879.383	506.904	33.1076	393.078	552.206	319.875	-494.416	-591.887	474.101	1104.14
1335.44	783.998	12.3096	-1032.62	-997.109	-970.401	-487.645	-352.55	182.669	742.06	928.768	351.472	-233.567	-118.026	228.849	-26.0202	-474.058	469.985	605.85	889.778	99.3782	71.9204	621.914	1059.52	1022.53	-61.4103	46.8504	791.595	525.736	653.777	383.393	261.64	280.819	234.398	422.147	332.844	554.786	850.659	290.366	283.677	-373.806	-787.493	-163.236	-338.946	1042.1	690.478	-23.8338	-1401.62	-390.121	666.197
1193.62	1343.55	521.095	-1026.7	-851.694	-663.774	-724.123	-488.783	214.777	937.09	608.562	197.522	-378.191	594.755	572.94	-253.706	-1389.18	-1101.49	345.029	483.37	-448.926	594.79	961.15	820.952	773.309	573.259	398.173	588.03	746.524	575.727	-475.055	-224.077	-185.512	244.882	261.577	446.348	510.341	800.071	416.834	567.689	443.361	-68.8722	63.3228	-123.312	-42.5997	702.627	1191.91	57.8972	-219.778	146.074
717.873	535.746	-584.016	-644.445	63.712	324.898	169.448	4.88207	436.663	374.5	598.051	546.518	739.677	1501.73	937.787	944.21	200.1	-239.873	110.656	-406.415	450.528	847.928	208.311	332.009	970.841	697.684	213.713	33.5132	-184.233	30.3789	-788.894	-1400.97	-664.214	-103.321	19.1656	398.45	567.014	538.973	213.389	611.454	776.922	406.812	503.188	280.056	-492.102	-185.391	-119.378	-36.0708	-323.516	184.94
115.621	-160.119	-875.993	-949.267	-148.19	643.541	19.1953	25.6771	944.375	594.247	303.181	861.501	1534.52	1305.48	620.003	1066.88	660.978	915.329	257.983	-147.152	463.692	270.264	313.336	618.367	588.716	313.523	-141.385	-174.246	-351.391	474.67	136.456	-776.787	-160.937	396.503	534.014	915.584	423.081	20.6383	-314.323	-124.291	-126.344	-382.289	-119.011	-147.599	-901.344	-1188.96	-625.928	76.4841	399.052	938.577
-140.049	-88.5182	-679.934	-922.457	-513.505	543.701	31.1123	348.037	300.739	137.366	-225.155	21.2161	987.379	820.964	689.617	262.747	-91.7924	-492.96	-477.739	688.12	503.943	-244.039	-430.603	63.3959	-205.666	554.177	881.459	1156.21	1103.93	1329.12	559.543	5.30572	264.459	787.01	789.239	428.342	207.103	677.171	828.042	-328.791	-439.122	336.695	-312.366	-104.828	-338.747	-941.095	-272.699	350.715	1132.85	1687.09
-94.5496	583.605	337.765	-166.722	-36.1354	306.113	357.935	627.844	831.429	634.327	746.964	697.494	995.856	478.376	393.24	575.739	352.347	187.705	252.403	278.878	-90.043	-227.275	-414.429	310.544	714.264	839.957	730.19	708.017	1108.65	798.316	436.183	-27.085	122.737	44.2071	-136.67	-34.7202	1068.68	1632.73	1160.09	433.695	-119.657	-25.0946	513.958	298.809	457.037	-547.556	-309.654	481.21	935.675	1188.27
36.7796	830.196	632.739	588.783	-131.852	-56.571	446.097	793.199	1060.2	1357.99	678.778	28.2526	297.459	-217	239.9	941.753	1033.82	598.379	350.346	276.717	211.041	-287.546	-427.803	217.367	1100.36	1123.64	41.4678	-835.314	-464.918	-600.698	-559.899	-570.048	-341.818	-498.823	-562.386	-6.01477	517.521	916.473	-40.8284	-294.576	518.396	-234.69	-261.096	159.875	815.759	161.141	-148.425	-305.439	-163.246	736.513
-0.547584	1145.31	1561.53	1003.43	552.631	-94.8098	21.2663	109.176	88.1174	626.035	467.527	98.3143	256.446	259.11	606.026	1049.38	1051.66	644.578	605.991	304.073	266.266	-233.281	111.521	560.935	1467.01	1104.92	-126.511	-1884.56	-1308.83	-436.742	-771.328	-1062.68	-170.192	-549.638	-185.607	890.943	930.751	1379.45	-12.1307	-369.164	509.524	-168.707	-492.454	-106.71	280.352	173.686	-195.481	-128.725	-287.308	705.287
780.324	698.424	821.264	592.316	650.938	437.962	771.749	351.605	-463.165	-698.702	-1158.04	-805.05	193.367	126.839	1096.67	869.48	-402.86	-867.105	-577.197	49.1766	109.63	27.4686	290.349	926.369	735.643	472.519	-637.197	-1750.16	-982.245	211.452	-331.343	-428.548	520.397	64.5854	6.15127	517.794	854.787	1059.78	383.518	61.6787	384.435	587.22	281.74	-414.152	-1177.04	-763.346	-944.364	-625.07	39.6438	806.982
883.101	836.059	1110.07	301.099	275.639	-79.0959	597.685	184.599	-303.724	-550.387	-954.485	-154.831	64.1513	186.74	1042.06	991.013	631.403	42.7795	65.1086	-337.587	96.0793	312.253	6.23168	488.026	421.881	21.5044	-281.773	-489.812	-224.16	-229.471	418.619	475.234	243.266	-378.55	146.914	153.864	1197.99	1115.86	552.888	101.427	196.593	711.645	967.082	513.618	-629.334	-154.742	180.801	-35.5041	122.297	258.284
864.249	599.227	-50.0174	-52.1294	-376.466	-199.162	724.097	624.302	-59.748	-150.629	-534.059	-531.466	-303.967	481.473	273.827	576.588	628.407	254.293	459.458	515.046	129.882	-135.796	-609.732	-60.6964	-499.94	188.532	401.718	693.331	774.787	450.247	887.622	497.415	-97.7564	-938.41	-560.091	-442.452	368.271	447.667	674.863	653.139	1251.44	908.088	947.791	1025.43	209.345	561.201	712.646	800.219	386.75	135.252
1117.09	665.628	-218.351	-249.279	-667.449	277.231	316.369	255.266	11.1061	198.276	57.1005	-593.203	-690.309	708.236	671.463	153.455	484.45	869.023	598.806	170.256	-169.16	629.348	763.846	563.472	-141.34	471.024	803.939	776.714	240.546	-606.359	-95.5092	-456.105	-773.406	-468.769	-48.9396	437.819	351.62	901.538	1388.52	958.127	1334.89	362.239	870.265	369.701	-256.982	22.2607	602.796	195.07	672.858	507.291
-30.4054	680.291	116.856	-162.964	-549.932	195.251	559.88	328.643	176.639	175.471	-139.576	-577.752	-379.88	275.848	532.207	244.744	428.556	231.149	302.771	284.484	471.78	569.806	395.456	-208.517	-912.548	-461.075	726.68	873.604	218.283	-275.937	-677.772	-846.027	-554.088	-206.134	-537.059	-132.342	-80.6879	616.131	1106.62	930.389	370.09	72.4532	717.918	926.731	203.348	-302.781	94.5277	-553.324	889.237	885.011
-1583.86	-365.687	249.518	282.543	353.104	321.923	204.75	393.306	825.38	-262.029	-251.631	-782.51	-71.8251	292.514	692.475	973.745	710.476	561.841	1099.48	614.821	704.764	468.937	915.334	446.16	172.253	-552.937	287.533	487.768	15.3356	-135.397	-107.335	623.93	568.773	334.161	-122.385	-50.9436	-233.908	-153.897	585.546	781.07	599.706	438.291	-13.3157	265.513	236.307	-67.0846	402.181	178.819	464.415	596.199
-1561.16	-402.062	-138.037	96.3246	151.16	837.426	862.459	83.4819	-133.894	-349.99	-453.271	-203.389	190.089	-281.849	-122.412	512.313	-86.9807	532.667	1417.92	411.046	-4.47989	210.997	640.725	-57.8286	-227.929	-11.128	243.231	486.264	505.782	525.631	934.178	1256.49	874.575	-264.644	305.826	404.807	-310.463	-178.922	811.461	398.497	-227.349	82.9914	-101.479	463.444	-182.559	362.966	690.097	753.686	1253.09	1139.57
-779.981	-235.122	381.512	181.614	266.214	970.806	1781.03	989.257	228.653	60.863	3.78263	761.932	511.724	-276.274	-1006.27	33.898	831.405	1358.57	1213.67	4.14968	-144.977	96.4961	77.9041	-499.207	-253.067	670.564	739.274	669.599	691.51	362.37	826.223	829.387	520.396	170.648	138.719	8.67235	-307.385	-85.1939	642.794	205.653	-547.744	583.742	526	38.094	-116.902	1013.21	1313	907.259	920.415	759.399
126.674	-860.694	-105.405	228.784	781.741	790.101	500.445	-182.642	-424.626	-298.182	83.5044	605.407	595.357	201.577	-819.097	138.195	900.36	872.579	-157.007	-257.25	-531.616	-215.717	208.197	485.682	451.242	361.259	101.364	217.751	139.348	67.3577	926.066	1238.98	533.492	1090.12	719.385	-76.3044	548.209	762.583	854.406	625.744	-107.224	-282.795	353.467	-599.304	-767.956	-702.581	165.218	635.376	1243.04	669.644
543.124	-254.979	-333.738	-424.319	-289.803	398.414	561.466	161.683	227.117	85.724	610.865	751.712	1184.62	871.731	-167.296	208.861	438.517	704.096	923.13	852.478	2.67955	-29.3753	553.615	469.278	596.381	465.251	541.801	654	751.467	780.037	1396.75	938.109	1064.89	838.088	587.821	159.207	874.817	377.619	-91.3922	-108.557	-115.893	-432.431	246.769	8.96079	-135.483	-373.362	169.168	910.117	657.605	-115.133
414.636	-124.677	593.99	179.45	-86.4642	-34.5253	-118.245	-157.648	117.466	-166.377	552.92	-175.202	-215.587	462.719	-78.3515	-317.982	230.403	679.627	1038.96	1445.79	473.668	272.643	1157.88	344.323	-136.528	36.9602	68.6531	406.521	457.094	955.602	488.571	127.66	997.268	889.064	852.079	722.736	1571.57	547.711	297.046	-395.737	-906.823	-870.503	-157.743	-316.779	-67.6271	311.196	1045.32	1347.31	698.835	254.401
602.377	-9.18833	126.769	848.68	-363.871	-1494.78	-787.75	205.306	960.732	786.46	862.987	10.0596	-83.7301	-302.523	-376.308	-920.075	-181.493	1127.16	1481.75	1596.99	-109.957	384.379	837.15	189.939	689.546	95.3952	235.866	329.409	327.75	610.754	661.589	-155.072	359.527	869.073	1006.8	1447.65	2190.92	1474.29	1389.38	926.337	195.245	-875.607	-341.301	-529.722	-490.406	617.83	1287.23	1541.75	318.313	372.546
162.177	-467.241	-108.735	-103.124	-338.401	-738.476	-258.432	-210.347	366.785	746.01	948.486	917.475	544.644	-347.147	69.9774	988.021	1328.98	1036.67	1217.06	2029.14	1384.25	724.402	463.238	402.611	698.718	275.483	550.981	278.889	125.989	251.222	-45.7116	385.525	608.581	819.846	905.532	901.379	1119.06	995.826	1221.24	474.749	119.559	-615.914	-619.047	-295.68	-59.895	833.661	1074.35	964.236	822.085	487.578
-249.793	-344.93	808.89	688.115	315.322	-310.109	-128.647	-25.1858	493.451	1105.79	1185.27	1034.46	201.038	165.958	665.368	1644.57	1228.63	629.605	517.835	1703.76	1442.35	187.165	-577.02	309.389	85.9727	-256.935	-182.057	-15.1235	-148.309	33.5052	555.941	1177.29	630.391	302.292	486.583	612.752	143.998	647.922	1239.73	431.227	472.602	409.261	528.674	547.149	754.117	1170.91	1103.41	1095.88	1042.78	516.018
293.327	23.1264	171.134	985.875	828.275	473.282	123.229	146.236	509.871	1482.3	1484.58	339.62	-717.802	27.2143	1373.71	722.934	133.272	526.511	936.038	1159.74	623.57	-34.4752	299.288	496.87	502.559	380.392	239.303	210.978	215.34	227.478	423.989	694.612	167.072	28.42	734.244	1000.9	646.991	656.677	1101.66	1198.13	669.908	163.436	528.62	1244.94	1426.36	1779.24	719.766	373.284	732.037	857.187
-5.20422	-107.52	-0.253682	733.476	1220.38	1015.29	169.46	45.6299	103.289	842.069	920.263	551.007	235.493	777.489	1346.78	-156.648	-680.53	561.493	1367.92	1028.02	1105.97	1346.58	1095.89	481.467	753.218	777.181	935.847	11.249	-68.1125	449.784	312.083	-100.44	-833.472	156.401	1068.17	1481	1483.06	1090.04	1485	1883.26	1586.2	614.115	541.96	1212.52	530.185	1007.41	153.847	-304.059	444.529	851.7
-182.774	-208.576	-85.4361	82.6467	829.756	647.795	396.513	73.3644	-53.1932	268.37	654.975	-11.653	32.915	604.098	711.501	-202.3	-242.439	208.889	1001.56	1196.96	341.089	580.145	1221.99	260.583	596.951	602.486	474.149	778.875	837.848	685.125	552.498	148.698	-631.519	-307.342	532.353	882.978	819.339	1095.75	837.241	357.184	588.822	471.85	211.909	-355.565	-5.80642	140.858	-193.612	-254.316	213.135	262.679
380.209	253.278	-127.364	534.058	533.998	-38.5987	613.297	774.476	430.471	-26.5557	776.765	800.256	413.616	106.742	44.5872	-263.193	244.359	398.194	418.527	347.742	-275.328	388.415	1640.26	980.182	451.648	488.421	246.789	526.953	360.743	375.71	636.755	900.383	299.25	147.029	562.995	719.101	608.688	700.903	794.039	336.758	266.97	180.677	-188.095	-896.23	-172.274	79.3772	-559	-830.023	-388.647	8.80497
-356.185	-171.526	-383.197	260.692	125.701	252.796	30.111	319.787	1275.82	930.637	889.434	807.042	289.75	52.4359	102.704	581.811	953.281	564.013	783.118	1052.47	131.351	393.549	769.831	877.63	417.794	118.651	298.209	126.578	751.097	908.021	1001.56	921.454	761.64	42.7738	-688.555	-780.631	119.414	530.14	-37.2275	-8.76073	-706.071	-153.846	-74.4905	-574.788	-460.749	18.3224	-718.973	-325.078	-166.053	-84.2446
-377.64	-217.08	244.117	519.821	1587.79	1322.31	389.284	453.313	242.316	1019.45	459.739	187.907	90.3562	-562.517	-276.113	1268.8	1388.74	1551.02	1753.26	1734.18	811.595	270.897	395.41	272.138	-614.548	93.4216	145.882	-149.831	280.573	1290.58	1889.69	1752.92	1368.05	371.165	-1155.85	-1698.53	-786.044	646.164	182.419	-54.9316	-672.895	-528.352	92.6805	1108.59	106.396	-549.596	-435.926	435.106	484.289	614.341
669.007	896.722	421.711	839.451	868.799	724.266	651.843	1456.37	504.097	1221.56	1295.4	247.596	630.023	17.6746	180.831	1237.62	1137.55	791.72	905.941	644.952	235.135	375.514	205.629	439.349	305.063	870.766	957.244	204.555	-187.233	740.151	1143.79	1845.08	2111.22	1595.22	203.611	-1195.32	-1406.79	-486.033	73.2504	378.862	174.279	95.8846	-524.671	1556.38	1175.13	-269.333	-30.1447	38.9525	-282.68	530.407
646.532	710.808	372.448	585.751	139.344	220.551	435.659	601.51	662.638	978.424	887.535	-1.11813	898.806	1585.36	1230.87	299.021	-328.492	368.525	946.494	283.898	835.87	488.009	305.926	507.317	1065.54	1534.19	1341.16	658.348	256.517	306.393	146.599	1346.81	1920.34	867.286	-19.048	-1080.49	-889.509	-98.4476	-135.917	174.876	436.389	81.7284	-178.739	488.787	1020.86	134.359	69.5416	8.75664	461.602	205.972
306.928	210.719	-280.509	-42.8442	390.41	474.804	76.8889	162.443	721.304	690.406	1001.3	1124.78	1930.39	2143.62	1465.08	489.483	-494.77	-64.5521	664.564	132.337	1229.86	638.764	88.2462	548.419	1086.45	1153.4	907.798	1022.72	641.321	569.339	671.978	873.333	1819.16	1070.73	335.892	-479.561	-346.217	-439.196	30.7064	726.994	249.592	397.65	300.703	583.17	257.301	-217.043	20.827	843.668	837.584	-28.0472
-19.3969	224.778	-143.206	126.529	296.327	330.52	520.055	504.533	706.69	1300.78	968.733	915.677	1658.46	1297.94	858.322	369.385	-386.372	243.132	532.93	398.355	656.261	799.696	498.207	-114.42	-312.895	71.0637	666.072	1067.36	845.825	890.947	109.588	509.438	2113.55	1721.97	437.309	11.7285	-703.222	-1702.38	-1016.43	147.878	401.029	536.442	15.4777	488.314	826.387	467.935	68.5286	760.527	987.511	109.061
585.507	678.874	476.588	336.38	817.582	923.345	985.586	1141.7	1273.77	1972.53	1478.28	1036.6	327.46	927.08	1167.69	1263.94	641.997	70.4611	88.0994	-122.317	-63.254	-91.2014	339.967	-133.948	-635.866	-289.667	263.383	865.052	948.516	968.527	-376.753	-442.639	975.773	1278.16	468.922	252.463	-136.82	-888.469	-668.884	-513.346	-33.2669	559.632	853.314	445.751	314.877	167.462	759.469	755.905	96.5658	-509.796
831.603	471.777	963.731	111.504	897.751	1017.07	876.035	809.961	1810.23	1862.63	1613.94	443.212	-609.343	-236.068	439.526	729.942	286.397	113.357	-114.275	184.067	-61.8735	73.3831	1447.15	781.25	-279.063	-111.184	285.83	396.662	1143.8	1221.41	-61.3093	-202.507	256.519	836.953	384.235	386.228	479.071	395.911	293.939	87.574	384.423	-178.418	1029.89	956.953	737.671	413.048	1078.55	1392.58	70.4779	-101.171
461.02	1093.94	973.122	463.618	1006.04	1718.15	960.856	980.332	1112.3	1229.48	1249.25	1019	-110.708	-418.61	-749.186	190.833	818.721	316.402	7.36401	154.187	717.337	-80.7555	693.888	339.053	35.0355	114.373	-318.425	37.6659	253.687	407.727	86.889	147.337	241.819	623.259	234.164	403.701	285.475	219.958	723.451	97.7612	418.322	408.415	921.881	867.206	838.49	1170.61	967.683	622.356	-62.6847	81.0628
590.699	929.26	1065	1292.99	1437.43	2283.13	1471.83	674.705	687.59	145.797	142.692	1028.5	208.28	-90.6371	193.3	200.776	175.46	53.7048	140.519	104.072	-26.3992	-269.746	-17.2723	-48.5872	261.779	756.717	939.935	373.463	81.8049	422.233	784.667	1001.51	446.811	-98.3545	222.098	601.948	741.419	1222.52	715.853	-51.0261	60.8066	668.448	209.815	851.83	132.647	147.95	-322.219	-657.894	-333.354	-191.396
562.588	1401.28	1214.06	752.52	756.068	1503.27	1666.8	1260.45	1715.44	657.871	352.35	300.901	130.303	926.733	954.518	724.936	482.655	-255.135	133.602	187.424	533.074	610.883	283.967	-317.312	672.836	536.584	1609.44	921.483	243.967	681.796	468.464	976.404	526.349	310.669	482.876	715.511	653.771	1234.4	570.443	313.959	357.471	-231.346	58.8905	498.508	607.689	454.194	859.658	200.832	-355.891	-288.378
571.834	1017.51	587.592	461.758	1046.74	753.288	1051.02	993.014	954.759	-195.143	-791.765	-492.039	39.8822	892.05	1117.83	465.893	125.727	59.0076	-444.343	-217.944	1224.14	1068.89	452.601	-375.979	-256.169	435.538	231.849	109.457	871.831	1447.98	1143.15	1757.77	1396.49	554.158	192.09	630.34	431.45	487.206	657.469	547.21	-96.6388	-657.516	70.3282	625.842	-1.4149	849.143	958.536	577.28	662.773	694.182
1293.83	957.173	624.236	1327.3	1036.93	448.862	681.426	793.829	506.342	-427.671	-1042.25	-726.206	135.214	320.095	268.75	20.5397	-254.966	41.9889	-296.756	-10.6663	-271.298	-462.379	-540.198	77.8842	43.7226	230.93	422.357	-39.6888	747.068	1136.77	1135.86	1841.08	1767.45	376.923	584.122	1073.47	338.922	749.522	912.139	521.958	183.927	-90.4175	266.385	-173.909	-479.973	269.94	248.802	534.832	1262.14	1298.09
1031.57	934.25	225.846	131.472	577.351	621.183	873.593	886.382	977.132	-326.239	-848.215	-221.181	328.96	552.353	635.498	-202.986	-906.088	-685.156	125.597	-98.1342	-585.613	-672.773	-165.779	484.004	161.204	-367.233	1.58583	204.782	450.787	392.643	728.007	1116.42	1041.81	855.936	291.755	564.572	335.865	409.426	241.785	-14.6719	509.744	813.406	911.826	131.425	-540.459	-156.397	-566.212	50.0585	809.975	280.899
697.03	856.427	461.541	-212.63	-31.2449	162.469	14.5844	338.928	909.913	904.77	895.966	793.365	1315.32	1580.56	839.645	-275.856	-557.678	-162.611	-160.17	-955.94	-896.262	-951.578	-27.593	865.018	181.233	-193.815	-1381.42	-618.542	33.5121	50.7125	-244.651	79.6734	-399.513	-690.447	-363.396	-215.926	500.04	960.695	1012.98	-69.7107	-215.879	522.755	1060.74	1166.86	446.69	-412.389	-592.034	-884.784	-324.852	-331.818
865.044	559.415	745.824	-179.839	306.592	306.225	384.269	195.483	1016.38	1253.78	1010.01	1722.87	1066.58	1272.82	524.077	35.2017	-438.545	-507.837	-227.384	-487.619	-742.904	-838.985	-381.162	306.038	253.698	188.094	-188.427	-58.0527	550.999	19.7776	-680.201	-520.459	-286.092	237.314	-255.388	-171.478	-238.549	187.161	822.4	-98.1965	-171.016	671.764	829.654	681.787	612.309	371.601	-574.111	-1936.38	-1077.85	-558.006
823.628	1154.35	1071.39	466.924	290.378	348.241	249.994	404.126	754.819	1221.59	494.906	895.935	1179.81	1461.08	799.671	46.1788	110.376	-551.52	-118.182	487.557	-376.658	-753.342	-26.7319	-255.691	388.226	827.946	637.609	-158.71	850.638	705.445	-342.487	-355.753	679.796	674.724	-374.959	9.33138	612.333	1140.1	475.744	188.755	642.966	492.446	702.604	6.88689	-349.096	-353.011	-174.905	-332.618	-35.7506	-489.722
-634.037	242.256	343.245	323.997	245.262	582.384	694.376	340.026	505.624	973.743	877.846	582.409	584.861	944.914	44.1811	-70.6165	338.157	-509.47	-391.208	446.416	138.684	51.7509	1066.34	457.051	955.484	1135.28	1182.16	760.296	1031.82	1218.29	-246.82	-407.956	144.585	928.292	23.7639	134.415	186.701	977.926	842.183	291.794	54.9398	-400.569	-711.458	-901.216	-338.499	194.877	346.123	403.775	570.233	644.315
37.9431	209.416	284.748	-49.8987	-212.665	172.106	143.348	58.9614	516.328	855.682	895.302	499.862	148.644	706.647	-202.897	-458.707	-372.968	50.3626	-193.639	-171.717	652.354	941.92	1551.29	2018.51	1358.79	640.512	981.667	722.724	819.457	936.965	404.407	-126.106	-348.229	-97.7808	335.951	64.1228	486.798	1291.82	917.857	417.078	-104.349	-279.507	-740.533	-947.274	320.34	701.953	307.979	594.835	888.198	1276.52
-582.053	-76.1859	-116.622	-746.871	-527.967	-506.688	-279.879	-105.171	363.505	-3.26361	171.557	-65.2331	334.893	854.449	-349.983	-697.76	-477.8	5.03882	-122.322	-60.1139	406.651	873.154	1522.57	1335.19	318.985	370.182	631.814	764.694	239.102	-40.6852	-158.584	392.373	526.6	89.0684	661.313	293.928	1178.16	1380.21	347.403	-290.379	-733.635	-591.681	-988.773	-715.864	383.987	632.365	330.184	342.327	93.2665	-27.3882
-327.38	-381.042	-871.173	-815.122	-981.09	-1018.22	-598.841	-137.171	-19.6049	-454.943	287.568	314.69	588.502	941.46	-43.2528	193.054	605.64	656.441	-215.665	-425.425	184.496	734.781	1381.84	239.212	-771.68	-408.576	-11.998	326.669	-105.066	-105.24	-141.854	1028.24	1046.68	107.885	36.9651	572.152	546.826	264.812	-46.9472	246.703	-116.148	-266.005	108.516	-93.3217	-202.032	404.267	1105.44	395.276	-1233.17	-1329.89
-359.719	-318.584	180.992	-787.103	-406.259	539.579	823.108	437.993	-385.703	-362.114	193.93	471.065	486.731	686.992	161.958	452.829	1003.32	1078.14	65.4713	11.3131	527.651	279.862	1022.99	615.226	-95.8681	-826.023	-741.504	-491.588	-77.2703	-756.128	-603.638	629.624	921.812	205.767	-344.991	-410.889	-166.007	548.127	308.657	555.489	508.432	-317.686	469.185	374.78	382.677	416.977	1097.43	778.935	-1056.61	-1367.76
260.841	14.954	-9.53697	225.602	44.6797	775.323	857.117	314.115	-357.317	-545.159	-332.691	-34.9741	396.964	77.8589	541.299	725.548	441.889	421.253	783.084	688.749	869.29	1094.22	700.762	663.24	662.478	619.744	-131.301	-58.8336	410.081	68.8686	766.44	1004.49	460.254	283.664	174.1	-799.914	-406.553	328.727	629.803	741.557	243.786	-628.728	-143.573	230.343	371.415	-375.685	302.845	267.113	-198.485	165.002
214.041	90.4426	596.285	1101.21	786.255	494.648	609.809	726.009	475.705	-158.479	157.181	1281.31	771.941	-334.194	44.9299	897.652	693.428	304.997	-136.759	83.977	740.969	993.976	331.153	732.716	663.917	980.128	377.478	-96.2066	86.4239	-203.957	-112.101	143.364	154.858	361.055	455.331	-149.679	-808.968	-362.932	1276.46	1421.1	990.996	864.226	873.62	689.442	797.251	425.948	-248.359	-308.518	197.908	323.403
273.467	-22.0038	1004.32	1089.36	838.802	307.89	259.492	203.694	404.914	-192.821	-208.421	1006.37	999.031	42.0517	-390.426	-84.1101	-174.79	-324.12	62.6364	386.371	-85.6145	264.563	417.442	611.095	1099.18	604.377	408.675	157.485	-31.6653	-58.0227	-581.59	-779.504	-670.02	99.004	790.601	922.974	-168.655	-742.734	139.858	401.125	142.306	1008.25	553.992	677.639	600.043	653.507	-23.7483	-253.501	-291.144	-594.34
467.037	326.218	932.588	670.913	806.561	476.865	-50.7339	158.826	634.853	225.323	78.9202	-13.1299	760.894	607.597	-596.808	-245.866	522.971	811.975	439.437	1130.63	639.518	52.1265	480.315	769.945	216.563	-180.224	11.2049	561.031	1155.57	967.479	-300.931	-670.354	-57.1736	603.798	766.665	404.015	-360.186	-493.404	-800.822	-816.842	-743.275	143.199	635.499	959.738	246.368	-118.496	-158.215	439.263	-4.2579	-169.299
900.699	573.115	526.263	790.773	795.459	638.239	678.047	572.685	541.369	270.673	-12.0289	-67.4609	312.535	859.855	-50.5284	-388.458	65.6152	533.741	1229.6	1141.48	477.237	-464.958	288.124	1126.46	385.399	264.612	741.17	342.741	111.79	-188.699	-24.4375	272.676	79.0968	194.447	888.535	868.13	205.381	182.078	38.4189	-194.449	-239.132	560.028	881.983	521.511	66.0888	27.5189	433.185	937.417	56.6478	157.115
1031.75	-25.1867	-459.432	565.291	845.787	742.361	773.37	865.07	485.033	685.446	667.582	1339.35	853.228	1062.84	576.248	-95.1441	-214.568	191.686	1419.78	1349.51	726.348	278.678	205.38	1094.83	1320.45	626.918	613.824	305.311	-47.317	-270.595	571.253	1005.57	203.508	-53.4369	-161.443	-92.4204	147.049	-64.4514	-374.446	-143.717	-72.6568	119.708	186.967	855.476	1098.21	1172.31	469.957	-89.4358	-648.548	-315.744
216.499	58.6816	1393.28	1109.37	346.561	899.373	1548.78	724.468	-50.1805	1038.28	1649.93	1082.27	766.399	475.786	234.694	-204.42	-527.522	-131.796	548.602	827.75	1146.61	914.146	422.699	501.752	515.817	800.199	1072.16	988.822	293.351	-428.141	1110.36	1287.3	210.957	-284.772	-590.764	-155.543	-195.05	-321.783	-103.423	-454.391	241.652	-40.6462	17.3982	554.584	-117.189	483.97	782.335	463.927	145.911	114.382
335.988	889.15	2092.84	1387.11	695.497	887.013	1242.37	755.113	-121.749	434.042	1369.78	608.408	205.052	219.404	324.413	265.745	516.127	435.648	382.169	-371.665	316.171	866.546	413.465	53.3433	518.069	1141.42	734.303	-146.493	-281.547	-233.261	925.227	1137.83	440.968	552.499	-51.6021	-369.518	-30.6378	790.565	924.45	347.253	-406.83	-331.564	423.541	1219.82	480.956	396.604	-29.2861	-333.945	424.402	775.692
595.38	1051.15	1336.99	809.263	618.903	474.006	822.066	569.022	736.704	581.309	1132.47	582.79	-173.195	117.254	364.568	816.209	1178.09	871.742	-433.538	-966.546	-13.9236	76.7033	-414.356	-194.909	777.565	1045.87	773.201	229.157	-337.767	-793.024	-21.4818	501.46	593.836	550.412	611.977	537.845	32.0822	-32.3487	85.9028	381.097	-298.579	-375.398	-248.072	654.386	1186.29	1137.74	14.6397	-550.654	-135.458	1017.61
133.879	527.59	288.525	-84.1964	-285.581	457.382	718.06	578.595	811.561	553.137	1019.11	197.763	536.163	647.372	1108.14	1299	1346.47	545.596	-300.754	-135.641	727.492	566.233	367.521	-60.4095	788.835	1475.78	618.775	192.207	-469.286	-544.821	-92.496	310.288	198.085	-421.009	-530.312	-262.491	132.582	-100.267	-76.9373	179.682	-37.2856	-43.8442	62.5392	625.676	1285.74	1086.66	275.227	-91.8812	508.904	1110
-395.913	166.726	-740.949	-1179.93	-486.294	56.5773	369.63	794.932	850.585	1692.21	1300.84	574.223	377.621	289.028	144.117	617.741	600.894	10.4436	-524.128	-212.786	39.0742	180.01	-135.404	407.466	924.132	712.611	543.302	429.378	323.989	382.34	47.8384	83.3085	-357.117	-612.38	-460.103	284.13	-223.969	-353.436	80.9395	353.18	956.282	1134.35	1088.77	377.434	843.533	838.335	271.448	864.411	929.259	691.923
-602.603	102.944	395.109	-513.841	-706.684	-562.702	240.452	543.969	588.071	1108.77	208.622	-70.3698	705.159	1157.09	758.538	199.113	45.9335	110.334	-82.4023	693.562	210.473	-311.685	-826.236	-969.606	-553.791	340.937	641.22	484.256	609.394	867.076	226.951	-690.277	28.8897	106.523	329.152	470.619	-219.761	418.894	372.684	686.748	1578.61	1551.29	1609.78	975.97	158.356	607.93	649.274	1054.28	1120.3	526.856
-564.459	98.7751	1158.52	209.687	-783.547	-662.666	-101.126	537.869	581.483	762.494	223.752	-950.705	-127.02	505.453	949.536	1000.97	557.201	1221.48	180.915	413.686	97.079	-586.31	-806.329	-840.569	-376.382	505.985	430.766	38.4099	875.99	1159.7	-17.7303	-905.077	-17.8741	63.4365	-172.901	-508.188	-342.777	662.447	1078.63	622.437	-63.1433	425.105	749.062	915.886	85.5398	480.152	638.358	530.476	1175.59	1707.42
-327.021	495.374	814.971	380.29	-980.402	-94.2317	539.924	317.445	66.3206	375.488	25.2827	-1237.01	-868.761	606.59	807.373	937.572	766.501	1759.99	997.155	-235.924	193.825	220.698	614.468	-361.819	-683.986	24.3204	1065.23	637.475	128.896	766.931	1040.62	676.44	-166.366	-81.7841	-1043.29	-403.835	356.156	495.527	43.9327	131.008	-87.2964	307.159	76.9488	6.89372	-185.016	-70.3812	248.355	341.167	654.238	1460.33
-393.786	560.336	50.1098	135.188	-410.376	-129.972	391.341	619.677	672.341	290.622	831.861	311.843	-244.383	94.7521	243.135	778.329	612.239	922.734	886.172	-130.116	220.158	161.272	745.441	-92.584	-1227.36	114.245	1393.25	1672.56	1188.84	1075.17	1297.48	832.834	362.952	510.657	339.099	24.8248	381.782	-291.293	-196.998	-93.1428	-295.261	-364.428	-918.338	-645.622	-624.077	-529.613	209.996	925.932	862.575	1517.49
14.746	607.833	342.364	291.612	56.7569	313.573	252.969	491.612	484.909	-7.41717	626.47	13.5046	-436.063	-374.704	242.196	407.389	620.362	657.278	119.795	318.443	238.102	-360.268	-382.363	-814.418	-1780.67	-550.309	923.416	2088.77	1866.03	1282.77	1067.94	840.054	600.73	847.891	853.385	582.858	207.3	-28.5135	-530.685	-356.779	172.062	17.0059	-603.678	-166.856	-60.3471	-155.748	3.67913	644.25	748.056	1032.7
718.789	182.943	17.4577	365.214	695.426	236.979	-493.852	115.634	-35.4312	-176.28	970.432	270.201	4.35156	113.368	-33.1664	8.43672	-91.6152	108.715	-531.732	-1000.22	-455.937	395.753	763.407	488.603	-466.967	-1036.64	292.701	1377.62	940.164	512.041	664.474	837.573	967.84	1596.36	1602.57	952.609	345.301	311.768	-156.186	322.128	817.761	657.761	-270.363	-962.465	-626.068	-202.689	115.197	181.52	-111.849	93.9876
488.938	820.69	430.86	744.719	1118.72	985.802	-399.547	256.69	1029.42	1463.98	1280.48	1167.9	208.537	-294.248	-299.261	3.61074	-272.55	-49.3733	-435.909	-770.61	-399.988	862.744	1351.81	1304.63	942.807	502.96	647.387	386.017	129.981	1062.5	1471.36	652.937	190.337	793.141	782.506	-138.103	1032.97	822.104	-135.558	638.138	655.267	26.5172	-569.309	-1067.93	-912.377	8.37275	333.599	-198.827	-384.758	140.936
1379.64	701.054	652.358	1549.4	1654.34	2191.91	1611.5	1467.88	1385.05	1397.51	1393.46	1669.47	775.685	290.982	538.995	306.965	35.3472	849.6	574.561	-113.421	-498.89	377.547	527.089	501.539	913.648	1089.84	828.345	857.359	646.346	753.433	846.417	265.609	151.258	282.888	413.113	191.141	623.912	56.4843	103.637	752.652	979.024	510.79	286.288	-142.635	-180.074	-413.549	-438.078	-220.801	-402.854	-518.753
1064.81	622.703	194.373	737.897	1674.16	2077.49	1751.74	1436.76	145.325	126.263	708.367	752.14	349.369	341.38	-407.239	-505.423	-179.093	612.441	815.318	1040.49	486.566	320.98	302.512	992.782	675.004	85.6441	235.149	682.393	422.433	-238.139	-173.385	184.679	613.874	653.642	379.969	352.43	430.51	-197.456	471.731	931.697	602.964	976.251	916.911	485.603	277.239	-257.985	-94.5931	444.041	204.984	-460.842
643.885	732.533	694.941	-64.273	343.545	1215.54	1239.21	1621.05	922.908	666.057	235.302	-92.9871	-982.734	-732.79	-701.484	-496.551	287.172	1119.66	1144.95	1202.8	1734.72	1187.02	564.787	922.293	879.54	-119.261	555.341	335.601	88.5724	-530.679	-799.186	-524.354	456.294	543.915	-71.7943	192.232	628.966	254.323	273.291	215.637	-28.9711	604.946	994.244	1012.97	1289.97	610.364	289.196	380.818	690.433	551.795
691.657	800.911	655.872	233.604	170.007	174.56	561.992	1463.76	810.55	93.7018	751.58	12.5357	-524.823	-1041.95	-1161.6	-264.171	-320.232	290.813	753.081	562.34	1011.59	687.247	895.832	1328.67	558.216	-197.158	-887.255	142.542	623.169	171.749	121.441	168.44	480.251	222.352	212.829	1000.4	749.765	865.515	998.576	563.095	116.963	563.513	849.182	1264.47	1425.59	1030.51	809.293	1030.1	1245.78	1328.66
1222.07	724.346	368.055	538.099	145.256	-106.986	904.045	1065.65	882.806	767.91	327.704	388.531	509.678	328.704	-155.44	-211.67	-329.734	319.125	818.437	493.302	339.604	178.711	387.314	482.181	533.761	402.457	79.0784	620.472	593.382	-299.15	248.98	421.564	288.363	786.901	741.305	887.932	687.617	484.519	466.627	161.65	-384.291	256.852	804.104	877.366	839.981	604.415	644.714	795.664	1646.54	1488.98
813.316	382.309	321.986	777.155	481.702	695.742	1061.2	310.232	235.836	666.048	-198.014	629.097	799.272	1416.88	559.252	354.831	226.643	-225.594	-176.395	539.054	4.42106	-365.311	-210.163	-4.44783	75.3234	1274.71	1734.17	1753.7	1309.98	719.882	401.123	418.093	976.454	541.614	242.058	-96.8766	361.915	352.002	185.359	-336.572	-251.659	308.417	986.995	1289.33	1416.68	1651.16	727.947	821.208	1136.16	1334.67
-176.113	103.79	107.774	375.411	410.272	259.725	874.968	619.443	67.2919	-508.288	-832.96	908.939	826.389	413.678	227.298	573.234	1026.05	568.351	115.299	-43.7907	-264.448	-352.756	-476.552	-209.305	-340.151	496.412	1186.47	828.596	1245.84	1206.28	-28.7871	252.095	707.054	510.75	-455.35	29.2105	-57.5277	156.709	317.935	441.137	477.349	273.742	281.291	946.8	968.858	1713.57	1451.6	972.846	297.14	214.781
-395.539	149.222	317.192	599.258	609.686	1190.18	875.082	784.123	864.062	623.36	588.222	666.869	778.397	33.5855	-122.395	415.696	430.481	1022.46	648.796	199.246	-139.444	-666.195	-1076.23	-144.489	-356.916	-9.6522	555.506	766.117	462.425	411.558	454.513	447.769	508.471	-676.188	-1148	-89.6325	-81.0221	643.278	-270.89	-119.764	661.079	378.029	-45.7149	239.469	1418.73	1671.79	1817.89	976.096	383.85	178.566
420.809	239.913	936.152	927.213	508.488	1001.44	937.317	1072.21	890.471	586.595	728.849	906.521	907.048	551.298	-37.0602	111.732	-296.866	892.891	630.753	589.796	-45.7931	-1254.41	-992.23	-428.561	-214.081	-422.206	678.697	187.74	-766.036	-304.987	346.318	442.546	373.683	-356.917	-15.9297	94.7972	986.461	1627.87	79.4747	-1060.12	-880.327	360.408	277.593	-182.429	429.28	924.718	907.509	426.056	339.545	299.78
-62.8878	218.511	-80.5759	-66.1877	552.983	621.911	722.688	1710.72	773.565	-357.208	10.5914	-23.1179	-94.9493	533.58	854.534	604.15	445.287	886.609	902.223	791.289	477.876	-82.108	-373.486	-999.126	-1032.04	202.139	1253.54	1253.38	466.469	-120.984	135.564	739.028	640.023	657.173	142.688	-6.3813	253.623	655.311	125.363	-467.838	-955.518	-288.859	625.411	-433.37	-67.2028	658.421	310.616	107.652	935.021	1257.63
444.932	717.725	125.873	-294.798	-82.7803	385.865	273.863	634.792	495.91	545.891	-166.963	54.2282	85.7897	591.79	745.652	552.938	961.491	1012.51	369.091	10.1318	495.712	816.173	-29.8852	-304.668	-199.94	629.385	864.448	1207.07	795.329	275.34	1358.89	1358.88	791.625	495.721	112.43	-708.318	-383.791	195.905	397.965	-120.114	-341.12	140.174	592.591	-128.721	713.707	1200.99	462.352	130.245	553.602	651.021
344.28	653.237	492.936	50.3315	-447.969	40.8533	185.444	886.924	830.16	1141.35	707.555	-57.8978	-285.478	-53.2734	721.578	1487.6	1344.39	1552.38	781.988	177.265	358.166	691.795	-68.3359	44.6644	58.2009	806.02	655.554	790.341	605.499	853.333	1698.39	2296.51	2060.54	665.283	320.62	-538.1	-615.764	250.16	599.727	339.377	201.866	-144.679	-520.012	105.285	506.175	624.71	1066.61	839.635	793.383	663.256
1077.95	776.011	682.4	493.186	-55.252	421.274	361.911	75.7168	279.728	560.572	621.163	272.206	-729.969	-898.137	124.682	1158.94	1455.91	1151.23	366.891	-84.3763	366.946	185.811	181.131	596.432	1735.62	682.373	-305.268	-531.802	-334.686	-158.23	662.357	1888.39	1756.29	834.609	236.214	206.169	-277.062	-781.646	-1924.58	-1265.18	-561.064	-1125.54	-1359.61	-301.832	-43.5658	-315.181	-102.037	485.655	759.367	23.9916
701.191	-11.1219	62.9959	173.363	479.199	839.213	362.172	-417.282	-260.972	-149.647	-424.46	-23.7479	-573.632	211.751	440.263	627.712	796.197	73.9813	168.11	347.945	873.194	356.917	877.556	1463.92	1970.07	331.637	-93.1263	-797.279	-1291.35	-689.597	437.755	945.444	1073.89	969.081	234.326	362.626	-506.345	-555.82	-1072.64	-958.765	-1141.48	-1096.51	-572.139	184.154	1086.11	322.491	211.129	419.696	180.835	-157.401
380.813	-197.583	-191.149	-297.54	95.9363	255.997	-284.101	-54.7037	-626.621	-687.327	-113.612	340.632	802.202	919.649	335.88	186.666	561.588	595.473	366.288	1111.95	263.16	298.48	410.624	669.481	515.888	-663.1	-339.549	-583.002	-1046.72	-831.865	-0.583483	208.209	234.723	592.805	-32.3604	-389.781	-210.906	221.657	-156.827	-588.035	-1008.59	-401.245	445.665	596.593	1274.84	607.563	495.017	588.003	-266.816	-311.242
358.51	-467.384	-406.752	-355.002	146.626	508.507	-8.03684	-324.919	-781.308	-1033.83	-451.166	276.311	636.286	648.234	116.848	-332.54	143.389	210.863	691.74	1208.61	525.471	137.277	547.544	465.523	-267.545	-829.279	-603.829	-503.889	-144.172	-403.456	121.089	-11.2006	555.889	667.481	823.128	507.131	92.9471	-243.057	343.33	-200.461	-830.997	-644.851	95.2902	272.526	655.471	415.521	270.43	103.185	-991.042	-487.892
-159.423	-1057.68	-1088.88	23.7523	344.566	870.76	356.561	-164.925	-811.85	-497.218	-111.683	-764.169	-726.26	24.7827	-297.187	-260.81	305.189	235.724	393.716	157.377	157.202	-101.976	-162.141	491.6	-140.025	-691.299	-351.202	-725.629	145.35	826.299	1107.07	851.147	1180.39	1767.11	1259.11	264.859	-379.917	-672.664	-87.0744	132.89	-384.839	-748.226	-669.168	-972.167	-439.057	149.439	544.905	432.426	142.835	7.71585
-699.388	-658.477	-531.241	368.031	294.55	906.078	324.196	-102.176	-275.597	-645.382	-358.134	-313.458	-783.734	-173.942	-224.91	542.97	773.656	390.066	208.389	-10.7798	474.137	289.454	-298.727	472.457	597.57	-790.262	-1399.51	-1512.08	-111.477	640.325	1261.11	944.138	763.644	447.016	-317.09	329.562	403.701	4.1847	-59.7455	-297.416	-463.793	-793.323	-488.798	-109.602	-304.912	-318.914	-108.001	35.4848	337.082	248.634
-575.789	119.418	252.984	666.206	778.48	728.522	473.596	608.018	-248.635	-666.332	-288.088	257.83	-195.911	35.9411	-535.868	-83.267	386.561	1546.08	980.014	191.379	316.784	616.323	536.954	76.8016	-326.272	-415.895	-1001.47	-701.891	181.432	-86.9047	-137.605	-158.58	-127.113	218.115	-297.954	347.684	821.955	1142.95	1005.8	-239.296	-372.764	-694.72	-371.682	248.028	545.309	177.48	209.4	230.229	433.131	-79.6512
-426.515	247.127	940.162	779.433	625.5	217.136	721.748	794.754	-54.4174	-7.83645	328.758	1248.65	468.584	483.641	1046.73	716.543	-92.2706	347.094	508.762	606.734	283.552	618.611	266.829	-269.083	-355.475	-215.798	-311.75	-257.527	368.67	366.427	478.948	345.231	565.302	421.429	387.395	180.182	1123.01	515.135	-76.1101	-798.361	-236.462	30.1789	466.546	367.209	-324.137	-422.665	325.505	377.809	110.86	70.405
-750.157	339.318	772.487	96.3103	-151.468	29.9706	446.965	848.916	9.58822	-878.778	6.66684	911.515	283.688	-376.951	-83.6981	237.596	297.436	-303.689	142.454	377.442	677.434	318.202	323.416	603.574	-112.239	-16.7741	-385.125	-113.576	225.424	457.931	443.05	67.5129	3.13055	-417.757	-13.5915	-612.47	527.831	-352.606	-930.445	-1070.35	-376.362	76.5516	-110.625	-235.124	-226.607	632.538	1365.41	1001.01	424.399	600.284
-537.694	-47.9856	511.58	197.865	352.457	24.8959	-600.695	75.8108	86.3105	-70.0611	458.393	-25.5834	171.941	88.1538	-26.0323	-133.602	686.467	270.02	398.716	537.577	928.771	727.218	540.729	-127.988	-718.761	-928.206	-243.036	-577.042	57.5105	624.025	1460.85	754.263	-154.768	-724.631	-322.572	-699.072	-639.153	164.478	-103.836	-231.314	-386.631	-170.307	-816.763	323.53	191.877	586.3	1546.29	496.436	202.075	145.188
-293.287	99.7657	653.711	900.743	1008.19	929.77	1185.82	605.64	1017.23	267.939	-28.1669	-431.861	-377.451	177.367	356.961	661.625	295.8	-196.404	-255.554	377.514	1438.11	1136.5	237.529	62.3834	-437.231	-529.321	122.5	-377.869	568.84	983.862	1780.21	904.369	339.011	-17.1142	250.92	415.424	-495.52	-22.1576	-555.662	-106.169	658.237	1057.1	428.492	9.53391	-97.2835	221.036	975.949	556.187	242.989	-7.16742
306.142	113.596	-29.9196	356.362	369.244	581.739	824.46	335.198	253.968	40.0445	50.7874	-210.602	-828.99	-779.612	-151.88	517.981	511.829	321.93	388.075	1406.22	1981.3	980.967	-528.899	-305.087	-173.474	-368.653	474.669	-159.592	587.095	914.306	1893.37	693.521	74.7184	368.096	587.25	350.285	61.2687	-82.584	-511.243	178.879	52.7027	-111.833	-140.928	25.3738	328.951	191.543	280.899	638.145	100.251	-497.951
326.046	-436.724	396.59	802.987	323.269	116.012	-210.625	299.872	792.296	-65.6199	501.427	453.236	-706.019	-587.805	-19.9226	537.76	194.734	875.608	1018.98	1342.87	2034.46	1161.74	-513.188	-931.914	-834.512	110.325	435.756	486.122	1253.36	1157.2	972.033	-89.9272	-373.471	860.291	1496.05	701.219	594.697	472.735	621.437	1123.08	936.642	-97.3232	-879.775	-785.091	253.261	447.152	188.667	1206.82	1397.37	240.018
231.639	149.204	583.403	660.81	877.882	-251.63	-861.621	-141.319	195.015	21.5478	1135.22	1415.02	600.167	71.2752	-598.294	-444.799	219.725	770.287	536.743	538.315	969.462	1548.09	-17.5629	-1002.61	-1665.37	-835.385	-119.431	628.298	1157.33	833.607	131.289	-210.064	359.297	625.184	1371.38	448.284	-9.38158	-564.371	-311.317	1224.46	2334.07	1797.95	332.036	-333.849	39.9083	-314.96	-50.4369	1362.77	1279.61	836.971
-344.958	-316.022	371.3	711.753	1244.75	665.67	72.656	-253.578	-232.612	365.347	833.021	1670.08	1331.98	781.24	-420.553	845.872	1508.96	1250.78	554.824	130.197	301.202	434.685	-138.355	-1004.63	-1066.24	-118.675	226.315	562.046	640.342	699.762	187.101	-163.171	539.736	1119	579.131	135.921	-108.58	-453.421	-861.875	665.64	2160.85	1396.35	938.635	409.139	779.895	717.771	419.356	826.254	787.639	1021.29
-42.4348	-308.33	123.611	882.355	986.342	1093.41	770.482	-257.907	-594.139	193.688	692.311	877.986	-68.1392	823.781	435.457	814.943	1116.89	1557.06	1458.06	811.615	1125.84	-88.4148	-1717.61	-1357.5	-364.94	873.914	-38.7933	272.712	-366.206	-119.177	-257.938	-301.672	504.03	244.286	363.191	625.909	331.525	4.08957	624.736	1399.73	984.21	1147.35	1574.61	1510.16	1797.7	1305.97	897.077	372.588	226.348	306.094
129.861	-72.9028	-603.725	-280.496	-135.721	1015.72	1317.53	706.935	448.263	216.116	606.07	932.647	310.883	498.196	231.705	125.541	905.327	944.612	1011.25	582.344	1079.53	-130.765	-1872.08	-1373.84	-313.79	647.75	-789.913	-346.788	90.3623	671.178	180.33	-583.754	91.9206	-382.856	78.0631	94.2494	-15.9119	-220.486	778.268	961.399	99.1788	845.78	1311.82	1115.2	770.035	541.245	522.537	-157.348	43.8477	223.204
739.163	923.242	-246.476	-126.59	-350.741	449.423	1389.82	816.543	1325.27	1817.57	1808	1020	828.092	705.393	324.797	-330.926	646.327	934.514	468.374	210.349	307.845	-208.84	-877.655	-1073.45	-268.774	-44.955	-514.969	-307.143	-288.101	368.885	5.48041	-291.485	-277.463	-354.46	178.147	-358.016	-1121.96	-537.336	536.879	717.636	690.078	276.791	945.614	1223.16	519.237	235.461	416.665	478.922	332.781	869.132
1083.94	1336.39	440.081	51.9597	-21.9443	239.756	1317.01	1059.9	1316.78	1402.54	897.674	457.154	571.624	193.901	97.4437	79.7701	642.186	447.368	55.4024	571.012	-45.0295	-285.945	-636.666	-1021.47	-999.234	-689.056	-833.298	-1130.38	-168.301	176.242	324.661	384.458	460.278	-535.87	-1012.4	-1835.66	-1332.09	-248.472	-137.655	-234.924	-237.831	64.4016	1173.72	976.502	209.831	-34.7552	561.187	228.148	526.583	974.414
780.718	1088.12	512.638	498.088	625.512	744.254	1130.43	1755.7	1312.75	642.879	201.823	-733.009	-298.971	119.485	559.775	257.408	-391.033	-156.709	137.039	-348.94	-776.142	-435.786	-473.599	-1249.67	-1128.62	-892.452	-1488.52	-1378.28	118.605	282.868	368.981	997.932	1271.09	-207.194	-194.391	-39.4453	8.33588	-327.232	-313.469	-304.608	137.14	1186.67	1514.67	827.554	-223.257	368.589	890.249	-128.214	318.576	653.245
140.955	383.53	263.224	766.914	1541.07	1403.09	1041.71	1324.06	689.045	700.747	668.541	-867.971	-964.771	229.338	836.612	503.122	-230.948	253.201	-651.552	-1795.43	-1012.84	-602.945	-652.645	-674.938	-811.064	-1141.18	-1472.32	-996.095	402.788	619.843	329.297	536.56	1307.62	780.549	283.927	-126.309	-605.142	-264.825	360.442	158.258	361.615	955.115	1107.41	88.9406	-12.0128	87.4828	306.419	-20.955	347.467	139.063
-546.538	-89.416	527.375	826.248	1458.11	1288.6	1301.09	705.934	505.497	300.36	770.279	473.085	59.3825	977.358	1428.36	1002.6	618.031	750.844	519.935	189.212	-291.01	-254.555	-712.609	-393.454	-303.721	-991.13	-583.82	-715.168	315.187	439.209	-9.11071	201.088	806.562	708.622	374.544	-613.817	-1107.74	-1212.11	-110.188	562.508	339.935	788.729	612.2	379.448	794.362	674.281	490.719	214.643	604.189	362.667
9.56459	132.99	480.632	870.432	1062.21	509.061	145.691	358.696	623.143	1119.04	566.711	-136.815	210.15	1472.29	911.943	165.238	361.452	405.048	973.713	675.886	-73.5802	-414.622	-311.543	79.3344	30.8252	7.10611	-0.609937	-119.018	113.085	-48.3517	-166.913	-11.5541	-448.322	-687.88	-766.815	-430.447	-646.211	-551.176	425.474	761.503	498.397	1189.64	1157.75	1134.57	1332.73	669.867	417.555	-255.591	-596.699	-883.525
256.062	215.138	-58.3746	433.331	465.851	-231.414	361.879	856.732	286.427	384.215	177.642	-314.585	285.923	1119.23	239.681	-296.492	-519.389	190.6	756.574	486.587	342.692	-136.854	476.681	732.979	823.335	941.718	-97.1613	-9.09526	-235.556	-709.242	-755.612	-731.579	-1257.83	-1272.39	-1101.69	-459.986	-169.968	393.481	258.297	346.079	227.231	966.028	1427.71	804.874	510.074	1344.2	1122.62	67.9575	-589.958	-254.899
-127.52	133.564	-92.8433	84.5666	-66.1811	-307.894	-9.95237	-214.833	-958.329	-119.806	42.2813	402.069	600.59	208.679	-910.666	-539.334	-318.673	379.017	-122.384	-1.17356	780.86	684.971	181.282	129.23	661.324	-280.922	-626.69	-95.4568	49.9087	-656.364	137.577	-287.16	-714.547	-1162.38	-1222.23	-233.188	155.79	347.912	-4.09202	195.295	743.893	725.733	534.776	494.844	889.456	1654.76	1457.68	518.466	113.06	291.552
134.15	412.132	422.048	88.9697	-160.373	-245.511	13.3099	-145.716	-1168.39	-1193.05	-590.804	242.693	308.728	11.1206	-487.466	-832.75	-229.395	573.544	256.483	86.0953	447.369	1066.5	851.431	61.0447	373.1	-449.43	337.905	11.7693	289.127	305.801	245.309	179.45	284.449	-177.948	-281.63	201.683	-85.1467	333.02	39.9954	242.688	60.5749	-539.029	-363.495	433.735	462.231	1072.95	1031.39	445.518	531.141	847.954
862.31	1083.13	1126.36	608.948	506.003	-272.072	-681.595	-290.563	-774.683	-43.982	21.6863	642.2	698.669	581.649	309.423	157.102	105.507	787.817	322.172	64.3722	476.785	1656.11	974.664	620.306	457.688	72.0915	-226.98	-324.033	-118.238	180.413	841.69	-132.231	-115.67	372.357	301.589	-241.632	-543.066	-504.265	15.2567	367.365	231.898	-279.525	336.07	394.839	346.855	575.166	263.598	574.906	966.748	949.817
955.037	781.602	611.891	103.199	-283.791	13.5386	-373.219	-1015.49	-945.844	-178.662	361.989	822.832	844.931	1130.46	159.588	326.605	-106.359	237.441	707.825	1166.67	1011.53	327.951	476.275	796.208	521.786	586.242	364.946	303.074	21.5691	-103.603	200.224	-377.826	-348.453	-248.843	33.1398	54.5459	165.132	261.551	-271.942	-333.083	-148.411	198.875	455.51	365.849	137.022	-148.229	-25.1903	224.328	307.558	538.819
359.6	329.948	-270.546	-443.105	-523.585	149.893	199.672	-237.359	-1431.54	-684.079	-457.157	131.972	38.1642	405.478	56.2424	-206.62	-77.4223	-595.773	171.597	630.471	36.4736	-165.455	247.867	638.603	994.384	840.599	261.395	-299.85	81.6172	725.531	-67.4631	-683.414	-112.955	87.5959	51.3531	-211.777	-297.191	-223.7	-551.398	-1077.57	-820.913	-472.591	80.054	406.197	502.369	228.087	768.853	459.459	-382.233	-406.078
1039.11	815.307	717.377	-331.749	-920.123	25.3701	54.037	-71.0807	-118.978	-257.215	-87.9222	-1334.82	-1173.73	-238.752	190.473	260.398	-608.539	-471.434	231.11	-172.5	-19.5211	-488.102	353.54	56.4424	689.609	1287.79	744.735	-623.394	97.5496	728.451	-144.079	-370.82	262.861	482.769	-243.467	-802.079	-535.035	-764.985	-455.709	-567.248	-1095.36	-1044.02	-132.292	211.051	939.128	1228.97	630.309	336.282	637.085	247.277
1875.53	1489.35	734.027	239.406	-156.094	-99.7474	163.067	230.346	-144.123	-515.239	-894.011	-1367.19	-1351.76	-312.987	333.018	416.646	-168.948	174.521	548.031	123.904	-501.015	-907.931	252.045	430.044	809.36	1235.46	939.076	204.313	235.013	228.405	-209.603	-672.539	-375.713	495.785	676.289	184.178	184.98	-505.52	-291.139	434.573	78.1546	222.032	69.6701	115.53	1490.23	1673.94	1020.86	533.165	325.922	212.47
1443.71	1331.8	620.13	264.748	-366.248	-378.823	2.57467	-93.2992	-28.2327	-455.866	-429.76	-167.971	-547.096	-528.508	-5.94307	476.332	83.452	-187.727	-293.913	-744.922	-708.633	-732.86	-95.6986	240.513	600.91	1329.11	1328.82	1580.89	592.717	-326.069	-532.07	-791.786	-510.442	-230.247	145.034	319.211	-18.8086	-286.955	784.722	1195.69	919.473	821.597	464.513	541.804	851.587	1473.52	1426.21	541.691	747.753	277.171
1156.2	921.405	1011.39	940.53	513.004	537.294	269.774	882.532	693.732	-473.522	-260.788	505.93	-274.995	-233.418	-500.33	-488.522	-614.686	-669.37	-1022.2	-732.757	322.846	146.222	15.6564	-117.343	85.6314	816.488	536.474	630.975	-222.387	-806.165	-392.344	-557.869	193.978	449.166	115.233	-21.042	-455.321	-992.879	283.519	637.222	-513.816	87.8406	1202.51	969.508	883.841	1395.85	564.227	1030.83	975.977	611.027
413.456	945.615	1085.4	278.161	223.946	-78.5957	561.6	278.223	-227.792	-322.543	-339.062	-410.993	-831.612	-579.486	-20.0596	-671.994	-390.019	-716.877	-1305.8	-647.465	209.443	577.47	681.764	397.22	701.767	54.1821	389.025	367.58	-520.246	-1219.6	-1099.93	-610.539	116.669	706.39	345.601	146.776	-187.348	-350.989	-273.51	369.812	369.026	179.5	1006.53	1067.61	1855.72	2295.74	383.673	87.8922	560.762	603.384
490.003	536.159	942.402	616.789	723.833	733.764	798.124	186.84	-475.989	-554.759	-976.488	-837.476	-540.713	10.5233	144.307	-548.966	169.123	209.261	-807.969	-618.017	-446.223	718.662	1258.83	846.761	672.691	507.816	747.443	286.013	-112.916	-130.38	175.428	309.509	-107.185	694.057	317.688	-230.544	98.7721	495.023	-482.325	-225.967	475.294	787.806	636.834	-21.909	467.326	521.321	264.939	260.127	175.472	629.114
430.072	71.2171	338.905	210.115	209.799	880.234	249.292	158.952	345.684	-280.848	-653.272	-666.369	-261.314	-268.122	-52.6558	101.575	843.932	862.42	-343.424	-64.468	277.471	1012.34	1219.79	577.83	62.4463	826.51	992.219	168.899	-336.388	-108.304	-208.81	1.59748	-237.088	95.273	-170.186	-329.042	-35.3755	335.224	-1052.04	-1097.71	-336.68	335.72	564.747	596.453	617.645	504.433	269.424	-247.765	28.7074	655.134
165.341	205.901	650.874	279.73	67.5686	558.588	629.985	559.204	-9.26042	-302.043	-228.605	97.6448	48.6446	-96.6914	-221.681	-14.7658	553.391	1193.24	305.522	-39.7653	703.054	1110.07	725.912	-163.003	-16.9795	218.915	431.303	-54.656	-68.724	772.497	231.021	-211.853	-20.4595	553.494	-20.6415	-108.226	-525.714	-755.882	-1566.17	-1389.37	-336.244	346.343	885.588	1514.95	735.693	275.411	10.7966	-123.858	725.713	479.316
485.299	862.624	410.965	-885.606	-287.085	508.408	434.358	436.682	140.289	-56.8737	251.286	275.978	230.741	86.3748	109.333	703.638	762.578	985.199	330.401	-245.453	-171.96	13.2611	100.842	-348.491	343.019	-285.843	64.1311	-388.445	267.337	915.254	374.826	-647.134	-363.254	-22.4468	-80.2586	-405.659	-495.725	-705.901	-247.557	-639.086	-725.904	-420.636	176.835	1184.2	872.144	74.213	767.297	692.496	849.065	715.157
447.215	561.951	350.877	469.435	307.165	-68.8023	10.9443	108.778	181.218	661.525	175.796	25.2264	735.494	1450.93	1122.56	868.797	772.831	204.63	262.049	272.673	109.435	-65.5441	-170.346	209.988	382.571	-35.1385	-152.413	-855.647	275.029	1137.18	556.986	-48.7185	-286.585	-312.089	400.043	-330.025	-340.818	363.442	942.632	356.762	-553.934	-515.449	165.352	1442.96	441.453	477.545	1303.37	1047.25	767.969	1166.7
922.394	1078.52	240.579	272.476	274.052	-181.143	-89.9939	-299.281	-46.0789	773.415	-868.307	-1223.05	-131.632	937.384	909.232	699.891	693.928	11.3356	-241.804	-536.345	163.203	240.041	791.773	547.688	378.915	188.137	-410.868	-1056.33	-258.804	-38.4539	-319.284	-317.075	-72.338	232.367	514.057	-494.842	-490.447	974.087	1141.54	1856.88	742.784	554.967	1343.43	1493.06	821.438	158.343	825.829	369.854	733.443	1912.85
368.521	660.239	983.719	1273.85	996.904	114.289	169.226	90.686	175.825	118.475	-288.921	-349.494	357.021	708.735	-80.6743	836.322	1269.87	1475.24	900.775	399.478	358.557	96.1761	1034.87	468.282	-698.795	-366.936	-157.472	-478.682	27.8329	141.88	-351.263	-509.745	212.291	741.676	368.6	297.287	619.743	994.732	1163.21	1719.08	1060.02	1181.98	1612.35	1791.47	760.407	582.264	-361.304	-675.203	465.399	1010.23
173.936	176.631	588.526	1920.6	1507.76	1366.28	700.397	892.929	191.822	-129.233	544.732	971.645	1733.67	358.739	-286.368	678.66	905.975	1385.84	1281.58	318.765	435.96	-316.774	324.65	205.624	-680.687	-1350.08	-269.643	320.753	778.313	1110.78	110.775	-190.158	231.794	311.303	-448.687	88.5293	1301.96	1039.08	701.244	1032.81	529.55	620.62	1438.15	974.027	831.852	774.106	281.16	-49.2439	-348.479	51.0421
422.254	1014.36	791.818	1129.78	1130.56	791.293	-138.344	-202.336	-363.416	-87.4977	1110.14	488.051	706.757	306.942	-149.078	-523.577	-162.698	349.173	902.581	548.707	-150.909	-618.4	-265.539	-85.2939	-592.668	-728.828	-1016.48	-168.66	363.697	681.299	18.1954	-61.7414	621.465	368.156	-178.342	398.612	589.979	35.2923	115.081	284.47	220.74	739.186	755.162	-236.331	394.782	527.502	874.726	914.605	-427.982	-116.586
413.154	1354.05	931.234	676.231	768.629	634.557	-611.963	-502.779	-243.95	322.942	145.754	178.237	292.065	-29.7361	-916.735	-527.4	-245.121	-325.863	18.2541	-469.697	-400.562	-718.774	-537.973	-44.5521	140.423	-311.386	-803.882	-328.852	672.389	368.095	-125.875	117.351	968.835	1329.58	255.405	199.154	208.102	-518.585	-112.854	531.041	1144.1	829.473	488.777	-243.002	105.345	1467.47	1869.96	1916.97	732.093	872.182
334.189	686.845	875.76	300.276	743.201	1297.42	613.403	206.876	369.538	375.897	-386.335	-690.21	-617.805	-433.744	-196.094	-214.358	-699.578	-553.321	-168.254	-188.385	-169.423	315.35	372.352	110.501	-325.903	-74.5096	-210.487	648.309	775.956	568.044	106.298	72.1942	273.369	313.188	-622.881	-522.615	-180.606	114.841	734.143	1100.98	1376.96	1001.05	96.4532	-74.7645	130.955	517.516	1096.56	1139.77	400.16	483.197
-135.587	581.762	711.051	-378.37	61.0859	1027.92	133.669	-36.484	774.234	781.316	-377.061	-1331.19	-1623.51	-213.29	-297.01	39.9664	-123.527	-382.672	500.453	792.715	167.381	-57.4369	295.398	567.382	-385.787	-36.4817	528.541	1485.66	950.043	-26.5473	-133.398	394.934	33.0257	265.35	-100.742	-163.643	93.4901	0.715	-65.4828	759.125	1721.89	1236.07	-407.243	-72.707	300.879	-527.554	-249.04	-79.5822	-40.1324	-256.369
965.443	1193.38	533.786	-271.998	60.8285	982.89	-62.8334	-1237.62	-575.221	-82.5713	-744.408	-923.913	-1164.28	-230.177	-237.908	193.717	321.524	158.426	585.634	1088.44	-0.399608	-441.055	-306.288	796.228	899.66	283.934	209.588	720.767	639.054	472.396	518.122	128.523	-167.179	178.702	-193.443	154.143	310.198	690.806	-263.918	317.968	726.91	289.404	-421.884	87.6955	222.372	-891.327	-1459.25	-906.289	-1162.8	-165.328
465.3	1110.59	536.436	-537.663	-871.969	-4.55381	-390.129	-1324.6	-743.327	-311.935	-282.108	-75.9406	28.3641	-269.699	-620.855	-366.43	-91.1806	300.112	353.863	346.7	567.656	114.476	-800.607	35.5181	442.389	130.695	-253.986	695.244	1083.02	491.203	-125.334	-263.889	-615.87	355.441	912.029	520.242	266.357	602.494	401.57	844.947	79.9209	-104.874	190.489	685.648	266.397	-148.23	-1122.74	-229.846	-71.8689	314.911
14.392	899.707	813.961	329.897	-622.287	-511.721	-346.052	-1083.45	-520.023	-209.999	490.079	1234.01	1421.31	962.869	110.183	272.685	696.709	944.783	321.51	-22.5601	530.705	225.347	138.556	912.226	715.688	134.321	-1004.83	-54.2843	194.815	407.013	726.175	348.714	118.863	665.427	1737.21	1678.8	800.253	373.565	694.249	1095.94	316.51	-202.578	-91.8677	308.103	0.90637	197.221	380.276	797.884	984.862	1189.17
77.776	203.218	566.16	435.191	-253.901	45.1044	-371.337	-644.084	-249.309	-137.988	230.536	941.554	1392.81	1096.09	1579.28	618.289	304.188	587.928	749.372	210.93	49.4053	-18.0449	542.026	1299.96	1521.1	1180.43	538.566	5.85833	351.282	705.453	356.007	350.797	328.097	734.047	743.109	1055.88	615.289	-228.297	-110.538	303.86	840.097	229.47	-221.858	285.99	-405.959	-39.1825	-83.6372	-321.929	-351.495	380.291
972.839	358.342	27.6173	-775.358	-112.082	656.5	48.0086	-377.289	-144.149	-266.035	-166.167	1077.79	1364.76	923.529	207.481	-317.285	660.803	1154.08	445.177	-267.87	-377.429	-93.0675	478.784	829.14	1450.09	1504.5	1204.23	54.5219	146.283	-113.63	45.5376	-284.886	605.579	1455.94	1158.34	1788.28	1753.85	-163.895	-585.712	-53.0338	1098.77	788.937	279.278	455.307	4.90178	-386.597	-472.529	-735.39	-56.1655	700.67
862.818	735.169	176.885	-651.308	-383.021	-110.427	-456.001	-333.015	60.933	356.901	359.268	192.569	828.016	1054.64	250.849	-270.923	1262.81	1737.04	988.585	185.846	-195.859	228.204	649.672	712.144	811.434	628.966	208.066	208.118	144.443	-268.187	304.727	1014.31	447.721	670.748	603.795	421.512	1049.59	49.2438	75.8709	-62.0515	47.568	352.689	805.092	1239.55	659.974	-90.5612	-265.92	-814.398	-445.689	37.6441
769.5	654.845	808.044	317.813	-199.482	70.4838	-247.153	500.246	302.188	375.627	648.329	202.508	322.737	621.769	79.0903	340.271	1830.53	1678.32	1258.6	200.186	36.9448	133.188	609.364	828.857	532.334	1365.49	930.304	-12.5512	285.988	21.1328	522.053	744.42	339.01	495.605	360.758	-114.39	718.784	-99.3632	900.976	830.249	917.884	1177.93	1033.84	986.528	861.202	755.136	-135.532	-383.024	196.004	185.966
980.381	799.866	321.856	-598.022	-238.721	7.19141	-314.056	71.9982	661.379	1007.48	535.76	351.991	500.433	123.049	-41.3662	464.757	753.534	714.121	915.286	141.723	-517.695	323.975	214.691	322.411	-202.558	224.651	215.768	-449.186	547.321	770.344	932.273	251.426	11.4872	776.05	644.519	1173.19	1219.07	-46.4684	681.168	1453.21	881.114	1099.53	674.763	35.58	788.075	405.533	-863.898	-651.16	169.225	440.437
1321.29	1358.36	413.851	-475.379	-211.384	-512.783	-473.336	-131.475	372.421	664.382	908.024	397.909	512.015	213.856	-112.074	98.3568	268.381	390.546	205.946	-5.11311	-594.686	-25.873	-127.927	-426.391	-413.483	-431.584	-311.608	-1333.4	-584.476	385.807	619.657	-93.0834	-261.078	712.518	1074.49	1525.85	1516.82	766.928	305.307	724.89	968.259	776.925	193.512	-563.159	420.885	-245.341	-289.781	492.945	802.428	265
1220.62	367.677	88.6819	634.842	383.043	-330.067	-935.606	-783.424	-181.152	-646.764	-404.532	361.204	610.854	498.39	319.491	245.802	-0.306263	41.4278	-57.3464	223.265	218.279	613.365	-195.799	17.3584	624.54	863.189	-55.085	-1412.9	-774.578	20.1102	202.782	38.661	492.567	838.905	302.945	960.96	1719.43	1402.59	-12.5806	327.283	890.754	-25.2516	-407.134	-554.417	603.817	566.489	799.016	511.709	460.688	168.083
1120.41	542.177	728.68	979.614	1131.16	571.897	-343.035	-932.699	-738.483	-1094.46	-946.536	-195.783	-85.4408	464.561	95.4754	161.771	-74.1526	447.394	960.932	1594.99	1034.3	570.82	-86.0794	-346.315	-314.503	-533.078	-667.165	-1269.28	-576.861	-26.9022	472.563	900.863	1028.64	1071.4	1042.57	574.44	1262.12	774.474	432.818	472.54	-227.545	-623.085	-364.653	581.172	1370.56	1362.06	1155.69	665.787	538.976	464.241
540.75	420.32	506.136	269.539	908.151	963.504	-358.218	-344.442	-476.77	-614.731	-136.712	196.819	-162.226	-226.456	-199.405	-371.195	-108.205	1100.76	729.327	1113.79	1454.42	544.151	-109.97	-766.872	-967.068	-1686.58	-1752.04	-1288.1	16.2109	7.12562	473.685	555.459	693.229	267.684	745.824	130.851	762.963	750.144	1061.12	953.583	433.934	-392.089	356.166	999.406	1619.18	1301.94	801.242	682.802	568.651	-8.50095
-444.081	198.243	845.098	625.828	925.949	1656.93	478.726	-76.8354	-208.82	-539.296	-250.222	250.019	340.568	-295.535	7.78618	80.8307	-323.609	-138.967	286.967	701.14	-173.302	-293.057	-1.74927	-116.455	-75.6535	-703.09	-1526.94	-1045.25	-166.498	-256.775	643.032	60.6543	-760.632	-692.661	68.5207	-262.496	163.125	40.1272	115.63	783.312	1081.77	-296.47	-695.528	-40.5971	518.026	97.1268	104.202	126.364	592.856	87.799
-890.297	-180.141	326.305	876.88	944.917	944.018	554.398	-159.828	-591.847	-429.263	-395.84	-125.368	250.657	857.87	1093.6	956.802	428.526	-170.051	218.571	-80.1766	-1132.97	-384.955	335.846	193.406	-25.9335	-509.184	-683.723	-706.12	-183.083	-286.276	22.0483	-377.898	-730.076	-825.733	-201.566	-114.887	-384.653	-1183.67	-248.585	382.698	449.133	-138.587	-1172.32	-105.292	-354.645	-494.729	-320.135	-83.3266	257.927	-93.8665
-642.942	-92.5372	345.585	848.358	551.024	244.121	-317.7	127.676	659.495	647.301	271.648	-133.454	289.066	539.73	1024.18	922.768	825.779	267.034	482.818	-396.96	-694.512	-1029.44	-564.248	-204.695	116.633	-220.186	-388.749	-771.484	-331.8	60.5639	-699.973	-422.002	682.552	462.395	347.948	-236.485	-262.119	-397.54	-254.06	-253.373	-984.998	-770.105	-455.356	277.862	398.095	-200.047	-844.769	64.9243	114.804	-392.824
-293.333	101.615	621.211	558.333	645.314	330.353	541.248	0.865293	912.467	1250.33	514.842	311.019	331.598	362.807	273.976	592.499	489.196	91.4601	-169.893	-788.87	-558.199	-800.464	-33.1873	643.47	681.621	467.078	160.539	-96.2111	148.596	-17.2778	-413.821	-278.168	1059.43	547.775	-303.749	-770.782	350.933	569.52	281.949	-362.321	-1068.51	-886.646	-152.342	889.923	860.728	396.008	-434.292	137.166	-112.987	-152.505
348.489	-43.7523	-13.7466	-143.626	-128.435	590.96	593.02	532.235	1065.25	1156.59	618.536	51.776	-78.437	-157.839	137.391	19.0576	-51.9097	340.565	-56.5154	-680.956	-179.113	-430.12	-956.821	-41.0189	501.241	1082.17	1167.63	491.501	879.123	-34.4977	-154.616	-267.632	457.381	-150.67	-881.625	-543.93	573.301	882.99	559.659	-163.57	-245.569	374.012	753.382	917.877	940.749	211.123	74.8956	221.066	205.438	280.152
917.901	591.494	210.753	207.769	258.415	933.311	769.22	488.178	1285.74	947.713	671.212	425.726	-64.738	108.468	346.177	730.422	47.1879	602.47	-22.0195	-1281.95	-311.504	18.9892	-338.871	75.4946	682.827	713.706	843.557	916.372	870.127	1244.08	234.303	12.0669	-231.368	-201.225	-793.068	-638.991	-223.754	-93.4959	458.961	1539.39	868.605	811.453	893.836	823.124	550.695	712.198	407.529	376.268	470.836	120.364
1428.54	1058.34	653.126	154.509	820.152	787.277	496.794	887.47	868.628	545.091	155.81	441.161	312.81	550.232	138.462	-240.481	487.179	268.473	-424.392	-544.915	-331.336	-48.9454	-480.745	-328.611	105.448	14.6352	-178.396	79.0327	137.592	441.194	345.548	8.74444	90.9438	516.338	375.746	-265.253	-285.63	56.2448	741.879	1270.05	1214.43	759.068	930.409	1449.62	1121.79	590.076	330.883	147.784	374.875	-261.658
601.211	432.064	482.727	-5.48006	714.597	1184.42	725.905	655.044	657.996	730.441	550.982	38.4219	580.613	557.47	98.2364	-313.001	-70.991	-366.601	-906.76	-826.346	-148.213	-283.608	-656.577	-492.525	188.751	327.509	-70.1565	-480.828	-602.245	-517.41	-248.126	118.82	223.704	411.868	172.7	-15.4332	421.559	474.375	638.813	-185.725	754.143	828.943	1164.15	1806.31	973.902	880.657	929.026	428.965	193.741	593.583
-16.1316	-107.454	205.617	187.698	739.833	984.056	698.709	267.133	398.483	295.415	-99.4705	-72.5928	702.535	445.887	-257.327	-32.2523	34.7206	-529.048	-603.222	-253.05	-305.737	583.039	-61.0472	416.44	1595.39	1378.84	570.991	-100.704	285.858	-101.851	-594.291	-125.232	584.167	909.86	1067.46	689.646	892.962	979.55	349.261	-435.67	3.33022	194.439	815.35	997.827	411.189	390.591	980.335	890.887	785.541	1168.36
10.8623	8.30103	-169.658	-261.165	-102.065	-219.051	167.224	760.609	1447.98	1104.51	-79.2963	13.0593	1258.81	1109.88	303.34	192.678	563.41	-64.8427	284.757	575.643	442.34	550.767	-56.1709	772.292	1872.16	1616.93	1090.53	806.456	1040.16	1342.87	305.79	46.6803	-79.317	916.413	836.38	660.502	1007	646.553	-236.246	-557.817	21.0085	148.703	-242.811	610.256	341.568	-108.538	-44.4199	-966.716	-931.271	-128.125
42.4443	-349.964	-538.679	310.564	724.615	-7.6479	398.559	864.766	1059.9	405.228	-277.105	-393.234	-190.315	-264.957	689.663	137.57	906.998	237.885	361.804	239.61	363.941	767.212	229.44	424.281	1283.61	1660.88	1619.83	872.065	476.02	577.206	269.581	6.30686	-44.0661	248.012	302.865	281.924	989.458	807.81	274.202	-222.033	-713.215	87.1666	391.374	435.286	597.721	-64.6988	-464.145	-652.326	-610.757	341.263
720.539	567.958	357.4	1048.32	1033.15	241.282	364.022	155.211	918.164	375.719	-72.7293	50.5974	-238.603	-840.21	-7.84978	-177.32	717.062	627.746	660.397	707.319	625.82	698.901	71.1267	-127.734	216.842	672.539	340.363	592.002	940.174	1151.13	365.132	-294.877	-790.422	-258.283	307.356	497.198	695.472	835.236	620.946	-113.972	-749.618	-183.245	643.424	346.735	618.663	75.6055	397.557	399.548	1091.42	1213.46
158.241	1295.94	1223.31	599.661	537.397	293.777	413.429	179.533	310.043	122.406	674.244	868.499	793.744	577.607	503.75	-122.31	-133.907	-185.676	300.795	126.754	500.252	293.963	236.262	225.976	84.6428	1.12237	670.432	1045.75	1362.67	1225.23	518.799	-172.275	-878.139	-562.679	627.492	611.736	134.345	983.367	796.966	-332.72	-286.898	397.379	146.924	-477.842	-249.817	-110.382	1002.2	1629.45	812.885	813.607
-500.109	-271.52	984.405	839.481	521.151	704.04	457.182	-80.8666	-58.0514	162.315	741.968	620.123	92.4142	-190.702	-248.491	-254.319	-918.803	-514.741	595.832	354.274	638.034	318.269	250.753	837.874	703.493	352.176	331.753	493.33	1044.44	1132.73	261.353	144.88	-403.622	354.202	1051.18	823.246	499.435	957.137	758.031	-106.032	-3.30738	-123.074	-364.14	-438.303	-657.812	-104.298	624.026	885.182	269.198	244.323
-238.059	-73.5877	628.992	704.721	621.457	607.238	131.37	-98.9813	-271.562	420.503	581.417	31.8478	44.219	-102.003	-433.119	-483.596	367.382	406.415	86.1793	-282.562	871.228	1288.81	1702.22	827.692	877.475	423.068	449.838	437.902	329.934	1031	583.015	649.89	565.096	845.59	1872.97	1073.18	-9.37656	589.032	1034.46	572.378	-137.123	-764.358	-464.043	-185.22	-819.866	-276.183	788.246	902.753	751.66	1079.69
-323.873	10.0671	271.83	284.644	567.39	821.527	520.796	209.236	-389.917	-122.954	68.9037	-180.365	153.096	-121.493	-300.113	-223.547	459.465	382.459	-298.886	-424.496	29.2477	597.811	845.058	635.683	1080.73	704.261	799.566	434.868	272.358	1070.61	870.621	842.253	538.603	360.526	1776.67	134.826	-697.346	199.304	663.186	501.454	-404.364	-972.672	-99.9353	-595.833	-976.704	-188.834	226.556	126.65	-503.914	98.8767
821.619	52.2987	768.295	255.952	97.1341	839.598	1081.49	510.621	-195.424	-782.556	-637.673	-32.6414	338.904	18.751	587.431	707.06	437.894	107.166	671.264	464.221	675.643	721.354	-20.6742	980.366	1457	1058.3	824.932	586.909	123.15	308.106	203.896	466.502	961.672	1184.89	760.085	-300.527	-744.365	-649.704	-260.955	275.308	18.5179	174.785	523.623	367.357	4.10741	122.78	90.7645	510.693	-214.166	-245.502
1156.18	988.589	1238.01	286.438	-321.518	553.337	1386.55	879.54	678.544	-438.265	-653.389	353.259	615.977	197.949	737.773	1076.93	656.777	-36.179	198.731	866.98	890.061	729.442	708.181	1135.04	765.44	408.289	-48.4414	-658.843	-141.657	10.8438	158.794	853.507	1273.63	1597.36	714.84	1110.77	166.201	-8.582	871.613	766.777	460.202	759.095	568.832	1266.64	374.741	-223.481	843.608	956.049	789.654	1030.05
753.094	1268.52	543.168	558.415	148.32	278.361	629.861	650.749	877.072	140.971	139.876	-88.7088	39.204	702.468	949.959	1428.59	858.461	244.771	876.228	1142.26	655.717	147.96	381.603	511.269	83.7112	-436.055	-865.502	-1353.09	-1296.87	-914.305	-270.851	395.006	-114.478	433.154	712.883	1258.28	997.106	655.493	1446.73	734.583	547.498	385.096	804.81	1367.73	992.516	413.575	686.47	641.608	533.172	1099.7
-135.129	-553.841	71.4532	863.411	304.988	505.138	953.892	763.018	424.777	-240.666	-278.158	-199.743	362.605	613.923	1089.1	1802.22	1807.52	1702.97	1843.75	1467.71	878.607	864.429	295.555	-243.018	-1146.57	-566.378	175.039	254.259	-669.072	-333.037	517.347	444.261	225.259	240.461	1071.54	1541.14	1179.78	1294.18	1738.6	815.103	-89.6365	554.445	1419.65	1621.75	1476.22	695.555	462.974	965.317	368.405	1055.57
-373.042	164.269	440.023	860.29	518.233	296.418	263.139	522.569	703.473	202.799	340.794	-127.056	-86.4891	56.618	325.855	1264.69	1259.88	1214.89	1599.19	1110.39	118.23	144.445	571.261	-235.75	-329.197	-467.525	374.381	11.075	-192.04	71.5127	312.716	450.183	634.764	1382.33	1855.15	2132.58	1230.18	709.077	890.673	1221.84	-435.819	-288.418	748.289	798.184	1084.98	752.568	301.504	116.683	-169.344	661.845
384.253	-186.203	449.48	736.944	232.976	-290.432	437.036	335.462	752.323	1131.93	1021.79	108.586	238.111	458.264	313.069	427.349	813.992	881.034	971.401	287.51	-371.294	-647.925	215.833	-92.6684	214.255	279.574	53.3748	-256.842	-125.718	324.443	-588.398	-254.717	-373.493	1.16022	1161.43	1223	975.744	832.167	763.1	835.166	161.231	-584.657	379.618	635.128	287.458	1000.66	416.308	4.69167	102.219	399.975
95.5235	398.535	402.863	201.249	-86.8744	101.987	609.419	179.243	-499.838	-92.8594	473.855	955.607	569.899	-24.5641	-46.0005	-21.7151	343.229	1190.03	506.012	-313.437	-671.516	28.1177	1104.2	968.778	534.8	-295.658	-479.155	100.711	-194.22	-213.912	-607.911	-971.661	-528.088	-39.1664	390.821	675.736	1339.02	880.2	363.384	411.857	38.7482	409.538	855.102	879.726	786.732	882.742	566.185	309.675	380.482	-20.7185
9.61108	26.8373	821.765	139.845	-380.694	-785.778	-579.496	-287.979	-591.633	171.277	453.563	380.2	-127.605	-230.257	-408.585	-77.5497	-493.327	396.273	115.813	-303.628	-484.277	354.246	847.144	671.689	385.861	9.30452	-543.949	-15.4681	289.801	383.164	161.912	-230.123	-93.5819	507.038	498.974	1480.84	1496.82	1099.6	483.361	871.164	901.236	1394.25	959.965	979.105	719.477	946.54	1113.41	972.044	1063.36	1482.24
313.528	361.711	518.396	808.361	-267.682	-978.457	-406.659	-464.858	-210.954	166.269	142.556	197.522	-294.619	-246.691	-461.125	-304.75	-456.542	-752.759	-381.369	157.362	-331.498	258.945	32.6575	158.613	767.444	1323.11	420.764	-14.7354	-364.306	-485.46	825.464	1027.62	149.42	-793.701	-273.76	1112.69	1216.41	880.926	1019.11	766.289	1054.41	1046.09	785.7	321.383	587.141	824.427	1185.11	531.342	991.77	607.167
416.181	507.304	819.091	1029.95	490.004	-238.149	152.57	-41.5141	794.037	504.411	-33.4076	129.379	183.331	-394.726	-179.728	-126.588	466.159	-47.4417	-282.556	276.902	571.571	803.729	-51.3612	82.55	839.269	1360.06	1319.91	502.934	-624.25	-128.912	505.823	665.465	572.018	31.7042	-618.424	-87.1568	457.032	134.372	252.871	528.804	574.62	457.444	421.814	191.791	387.641	922.511	852.23	685.594	711.759	498.362
61.9387	65.326	961.181	907.751	452.936	722.666	37.7796	-373.769	415.514	408.879	384.216	347.91	-311.105	-355.404	-409.108	107.051	1982.32	1352.73	-473.628	-326.685	201.562	244.081	42.6269	-24.7565	207.615	580.925	850.63	654.434	-245.442	-1122.13	-158.39	718.787	153.388	28.4048	630.763	602.086	231.26	150.979	-40.0183	105.558	608.718	810.517	200.907	692.495	661.596	722.351	522.579	683.938	1490.08	1593.63
153.498	161.508	-267.316	-817.88	-601.606	45.2456	87.0376	-597.459	-59.1407	1237.62	767.715	-112.129	-982.351	-1575.88	-1135.98	195.114	1695.42	1553.56	-531.371	-400.908	7.15204	-45.5372	-160.462	-151.039	240.502	-50.0033	363.146	758.811	-126.634	-1373.68	-638.416	74.0134	282.267	289.87	826.045	942.014	626.186	265.145	648.742	570.633	-197.078	-386.329	129.806	1288.29	624.765	325.189	887.93	467.399	739.069	619.261
394.139	97.8699	131.071	-487.428	-688.109	-389.919	-54.2022	-248.942	294.774	542.287	911.798	568.721	55.8638	-196.264	-475.011	168.763	873.102	1267.71	571.738	420.129	579.928	25.1468	-218.921	255.072	231.107	-44.8369	134.734	687.19	-675.061	-947.291	-921.688	297.322	380.306	259.499	454.489	549.091	134.037	708.757	1242.88	806.048	96.1766	-302.935	-483.167	779.056	486.643	446.762	1365.85	967.172	900.213	440.577
63.8747	-141.206	-36.0173	468.567	-431.147	-585.768	-341.327	-509.082	-538.996	492.098	605.949	150.424	279.887	829.778	806.805	190.58	453.556	1056.26	572.597	-162.271	81.5493	128.066	50.9361	188.104	-128.831	-151.824	-286.244	67.7574	-710.739	-565.862	-687.227	326.2	899.874	570.713	647.26	745.463	86.6122	567.794	960.596	470.015	-157.399	-367.721	-367.108	535.511	450.621	171.652	855.811	1119.83	731.586	350.147
-7.7884	-491.876	-741.595	-417.491	-533.643	207.201	302.71	-5.81701	22.6626	412.123	857.182	602.992	-202.84	476.927	536.794	859.286	399.496	288.073	289.985	338.365	506.893	371.313	189.454	80.9379	-408.057	96.9135	159.766	-299.523	-167.424	602.195	-155.592	-234.69	31.466	623.46	203.539	330.423	787.817	1335.97	956.945	18.9862	-340.975	-188.753	310.561	324.745	418.669	1319.6	1181.41	1294.41	1292.07	1140.22
612.235	577.122	402.916	-48.8177	-822.769	-600.271	-240.993	274.34	605.505	1110.45	468.544	349.527	741.814	279.078	206.125	884.348	-15.6815	-172.611	520.907	-150.05	-981.796	-728.815	-251.31	-175.953	-406.453	31.1997	889.916	-73.479	146.035	173.559	-1.29156	-12.9964	336.656	310.881	990.987	1142.42	1746.73	1406.32	94.6469	53.9401	322.108	546.336	504.879	70.1012	9.71346	613.999	1552.8	1662.23	1541.97	1350.85
144.791	837.675	1008.58	999.452	459.176	45.4166	-594.384	-198.934	236.2	301.243	203.472	277.727	797.528	-243.882	-117.054	722.605	673.377	522.449	604.553	159.633	-383.127	-22.3186	62.4475	0.985604	229.448	278.212	91.4494	-391.53	-513.371	-5.84421	58.5238	-28.8614	-476.843	-576.749	273.556	1328.75	1528.59	561.085	-303.267	-1059.12	-150.052	170.343	188.449	-10.4511	-506.51	292.02	1312.87	1194.01	1525.89	745.828
386.952	713.529	911.584	330.046	287.813	-222.129	-783.613	-381.299	118.894	-481.863	-146.934	203.045	444.288	-595.028	-445.848	260.859	378.489	246.905	474.194	213.879	641.268	489.204	-154.185	-159.581	42.1544	-55.8385	31.8887	145.233	-212.904	-445.368	683.772	504.427	30.17	-459.286	-123.446	554.046	1103.88	239.936	-577.875	-1124.27	-796.232	-87.475	336.83	-50.6478	-360.733	386.942	1172.57	1045.2	1394.94	678.113
787.409	610.359	-99.0573	-179.297	212.314	-464.604	-120.193	187.215	-196.279	-335.038	280.089	-186.421	373.113	547.658	-61.651	841.249	501.308	157.48	-416.037	77.4522	519.286	778.482	703.324	-286.419	-149.06	335.224	392.587	179.686	235.327	-5.86217	-41.1547	111.253	-129.763	-385.461	814.054	773.044	-122.906	318.413	298.793	-95.6703	-457.968	-430.591	-358.533	231.022	448.459	1361.45	1667.15	1313.7	996.678	303.346
81.2657	125.895	145.545	-354.535	434.302	32.2228	201.725	961.714	-42.8399	-605.465	-1005.21	-857.559	-359.675	209.102	-275.514	-82.7937	-632.294	-537.474	-335.469	-561.92	-134.034	-109.85	187.451	247.813	419.908	420.906	347.203	793.763	-132.206	-683.552	-164.102	-251.686	91.2842	458.304	1028.99	534.509	156.35	367.874	443.34	8.55408	29.937	-84.1636	-400.204	-110.644	720.788	1644.52	1329.37	1576.02	1137.61	71.659
342.971	1036.71	553.261	528.685	-20.1905	-151.688	236.856	1015.26	-42.7116	-502.747	-1072.66	-1009.58	-940.038	-432.279	-737.58	-626.942	-636.38	-435.209	517.999	686.133	237.716	197.809	395.531	498.336	344.816	388.36	141.725	210.911	-105.622	-890.8	-327.457	-202.523	-332.925	582.003	891.37	665.712	547.865	-119.853	152.634	-165.705	-283.247	124.11	-2.04381	148.773	300.09	1262.81	1616.44	1861.72	1578.24	1033.79
-25.3314	421.196	119.378	47.3012	-236.79	62.3783	-37.9288	-114.257	-479.312	-265.196	-895.188	-514.485	-86.494	-81.2434	-45.3271	521.81	190.13	244.505	-12.6213	395.592	572.652	33.5066	100.731	842.6	834.278	525.997	450.782	265.228	172.19	-348.964	295.985	-417.974	-588.086	-35.5816	1157.75	1957.17	1601.32	682.661	50.4122	-262.481	-207.882	471.481	393.428	501.813	-182.718	311.231	853.818	1019.18	1417.32	-0.255633
-431.343	-312.24	82.4317	-126.636	-950.031	-14.7146	-142.161	-1108.84	-263.267	398.883	-270.832	-572.251	971.062	880.349	613.504	948.716	661.328	651.078	586.737	584.566	456.34	-15.7961	-95.2185	349.895	965.81	548.511	611.682	548.884	635.679	295.05	398.493	-118.431	-705.622	-1005.28	271.296	1365.54	1767.01	856.459	141.139	-644.537	153.515	629.958	201.315	-49.1535	828.873	806.512	550.74	347.509	576.314	518.845
-729.794	479.776	590.527	457.165	-743.074	251.579	376.563	-316.608	474.171	776.437	596.533	559.543	1004.51	1187.89	1043.59	1012.77	912.262	837.745	895.139	518.552	-50.2822	-291.045	210.616	264.101	312.312	246.695	278.907	-74.0076	-287.385	346.006	622.096	-294.578	-281.824	130.495	505.126	17.9473	-383.007	-146.559	-392.563	-318.665	-310.719	52.5297	-687.873	-684.957	-456.474	981.294	1478.78	766.965	1028.79	434.783
-21.5935	-306.345	673.66	1232.56	521.073	965.597	805.812	-455.563	-231.593	208.71	748.161	423.868	195.687	-109.28	618.144	174.207	13.1329	1016.7	1334.31	845.422	258.812	-131.063	24.0437	16.0254	642.411	1439.03	1072.79	612.624	555.382	544.169	274.993	2.29715	45.4914	55.6758	168.652	-398.919	-1100.46	-20.5965	-157.912	-575.356	-874.437	-800.679	-1029.5	-826.278	263.903	844.934	439.271	203.965	1211.74	944.981
498.652	9.42912	395.268	805.513	707.849	863.085	277.419	-383.714	-540.683	-600.051	18.3259	13.2994	430.923	544.413	533.081	-250.282	-219.596	1183.58	2020.54	982.149	602.312	599.928	405.976	1230.42	522.996	755.542	270.893	387.455	682.028	1000.96	277.443	232.294	-92.357	33.5225	86.1165	343.038	357.093	995.453	910.837	-277.88	-356.015	-953.346	-334.115	13.8556	80.057	151.56	164.652	155.778	894.144	1259.13
289.161	304.413	318.102	314.735	395.133	127.555	-493.619	-353.879	-146.706	-320.672	-284.325	-254.31	237.226	757.367	812.309	476.955	353.586	551.616	468.526	162.359	438.138	394.98	266.397	547.646	461.884	465.224	429.486	-373.493	251.605	941.049	1449.63	1124.29	865.061	183.759	-116.657	1078.87	1620.48	1820.05	1534.81	752.104	781.628	9.02397	-177.897	-118.059	-58.2638	-140.198	120.375	148.158	-319.827	315.227
602.458	129.951	-268.591	-673.558	-237.579	198.362	-168.322	122.262	1096.2	1051.62	442.353	-359.762	62.1671	384.585	369.465	467.753	249.582	35.08	-170.213	-68.5425	294.683	416.526	15.5195	-20.5475	806.811	559.001	255.913	-259.238	100.066	489.52	295.943	927.932	748.34	108.694	258.685	920.181	732.235	1062.4	1380.47	1227.08	752.055	350.5	-366.373	-204.79	238.967	-8.247	200.35	310.302	433.616	90.1276
651.436	335.24	70.5594	54.1911	267.327	164.885	206.675	-141.836	627.589	526.304	619.853	11.7832	277.905	422.851	664.028	-315.919	-607.594	-114.683	-158.363	-495.127	-333.134	366.465	360.648	426.796	145.471	-580.571	-586.98	-351.631	-770.651	-774.336	-127.823	579.807	284.643	101.666	170.377	339.592	415.132	1034.63	718.427	939.637	473.777	-401.159	-407.039	106.924	354.86	776.287	407.982	167.525	605.971	267.783
697.52	271.597	387.631	201.192	-81.6417	-968.222	-742.093	-364.922	620.714	627.895	414.963	106.241	161.492	1313.66	936.82	-480.225	-284.873	-281.531	-154.157	-585.58	-691.802	495.066	13.7843	-9.58954	-152.623	-726.331	-448.61	154.068	35.6095	-236.509	-302.591	-7.79286	-306.699	-433.98	-356.245	-457.051	93.7428	658.756	248.526	30.7338	-581.113	-1035.75	-204.831	17.1568	-153.144	297.668	-223.755	-1061.13	-269.224	361.66
-176.655	-730.011	-87.6395	54.0855	871.724	314.211	86.7914	211.769	767.857	853.867	351.635	-235.301	367.821	891.586	350.334	-203.337	-129.753	-429.567	-370.812	-27.6685	471.084	847.186	90.8807	-84.4794	-381.226	31.7162	362.978	870.387	430.571	541.186	-87.6076	516.196	-259.306	-403.739	-1245.05	-1135.61	73.2676	475.6	498.256	64.6525	74.3032	117.801	-102.151	19.5699	-464.062	-225.594	-300.17	-826.408	-7.26229	-69.2655
940.096	-651.325	-496.678	253.691	635.007	969.943	1197.37	726.952	214.015	30.9069	-124.743	-280.105	-350.678	370.85	424.143	255.438	45.1877	12.7714	-13.3424	-163.474	330.037	460.724	111.19	230.46	37.6235	-40.1062	74.4748	880.129	-82.9091	40.5017	-56.5751	-246.748	-875.451	-142.136	-284.565	-17.1179	161.878	-286.356	-601.386	-469.691	102.444	438.886	-555.726	-631.815	-469.427	-361.032	-8.73662	307.344	989.364	480.173
656.935	198.136	-169.854	214.994	-54.8991	405.75	268.137	-92.1986	42.264	887.541	857.019	-93.9206	-537.89	181.791	1182.57	913.366	525.728	1032.03	973.172	381.979	267.927	917.028	979.317	684.102	-53.1225	39.3614	112.428	143.042	-540.26	-13.6921	-234.358	-448.772	-296.132	535.386	-5.65388	-704.753	-175.857	-409.363	-664.476	-607.921	-168.898	319.235	-1110.53	-417.37	-425.993	245.441	382.159	38.209	546.047	1116.59
255.759	123.422	-507.042	-284.633	207.217	245.018	503.068	276.924	-266.036	-27.4201	373.574	467.501	357.629	463.436	647.802	1301.4	508.248	93.1545	-8.63313	342.804	512.209	1026.91	874.031	897.464	-127.562	-15.5056	-266.271	-316.772	-190.063	50.04	52.318	-212.409	-58.5324	235.893	-199.154	-779.645	-441.314	-412.122	-616.975	-965.142	-431.79	795.599	-290.872	282.649	716.344	1827.2	1099.37	517.461	-170.909	251.698
30.499	541.877	183.187	-8.93591	366.733	759.153	1310.71	50.5996	-598.399	-932.835	-271.141	115.238	5.06606	1086.35	1702.67	1306.54	42.6656	729.565	38.9149	310.969	551.814	511.843	358.775	-218.167	-225.35	306.379	297.57	-18.2742	83.1584	183.941	350.685	-46.3593	-420.223	364.894	255.025	-673.214	-702.687	-509.506	130.72	131.074	503.043	618.116	-44.0419	153.113	962.592	1227.97	174.389	501.626	138.415	-130.85
146.328	-286.973	-411.922	-946.388	-931.982	46.3211	1105.82	238.6	-554.511	-1076.55	-500.436	102.995	444.564	1429.81	1911.62	1383.49	631.115	1449.04	1859.5	907.624	1109.3	426.806	-6.6036	-308.534	136.61	-200.36	273.788	819.652	319.012	402.124	389.806	-88.1085	-977.045	-1035.92	-605.672	-340.691	-439.867	-716.355	-262.856	245.772	782.332	828.964	495.574	971.551	1106.6	1369.93	599.121	135.989	663.743	695.503
381.435	310.326	-694.453	-833.374	-299.112	-112.731	693.724	460.654	-468.6	-370.297	120.144	-211.001	589.893	1464.12	1894.48	1249.4	748.848	897.185	1074.89	487.675	-156.123	-592.724	-387.225	-156.713	-397.688	-368.963	303.731	618.587	284.509	279.284	-174.111	-299.37	-971.493	-1024.39	-341.076	-390.783	-149.377	-390.865	-462.888	551.168	685.141	541.449	184.082	275.051	1309.6	1053.66	615.015	894.539	715.337	338.525
757.195	38.4667	-180.536	926.153	539.234	-461.581	-314.057	45.1577	-197.75	244.163	1059.67	1374.59	712.475	803.414	1164.31	401.193	61.2389	272.752	315.263	642.399	-347.621	-165.408	-33.5182	-248.639	-320.742	372.335	-483.629	-280.374	431.672	683.528	233.807	-126.663	-166.696	311.401	442.698	-157.139	-464.25	-322.538	-28.6308	927.362	363.62	139.738	-492.492	-281.115	459.621	477.113	1042.71	807.738	686.106	524.768
176.238	-23.4022	587.224	653.225	168.391	-168.82	-1116.57	-754.564	-340.279	532.089	511.019	1204.7	897.366	637.96	649.108	-20.2334	-204.31	-327.884	21.8408	280.988	1102.1	600.602	289.677	114.825	-656.432	-397.743	-432.564	-36.9963	567.771	0.988807	-618.667	-804.559	-335.083	643.565	758.751	-259.479	-506.537	-190.354	58.3959	489.065	17.7996	-365.03	-719.212	-316.315	-195.92	8.33682	834.848	1078.83	343.133	153.072
308.378	922.732	959.346	1230.69	1008.38	30.3987	-395.928	-240.732	325.377	571.981	926.569	1943.52	1437.25	700.832	16.3895	-1037.28	-244.424	610.079	1254.39	1237.67	1491.13	989.701	731.578	535.165	-323.314	-1105.2	368.12	179.603	63.1254	-90.7778	-323.823	-192.305	-52.2006	353.215	-137.401	-1043.78	-776.023	-472.98	-721.193	159.452	509.921	154.428	-108.197	-412.546	-707.778	-95.9695	-267.036	-245.159	-528.211	-577.373
-5.06985	305.282	758.877	600.716	596.808	427.153	486.026	1128.07	487.536	-232.378	-0.65129	1186.86	1620.42	1581.4	760.554	-871.995	-209.394	832.545	392.429	901.532	592.433	821.15	695.887	1094.79	117.286	-1166.41	-724.271	-52.7006	45.8939	501.696	255.193	-391.482	-509.576	-466.959	-475.381	-882.507	-370.287	-58.8696	-586.83	107.757	727.003	247.906	61.1931	60.0918	-350.177	-315.596	-796.758	-419.803	-223.503	-1096.07
-731.091	-299.138	-522.755	-524.225	85.7638	331.988	1248.75	1230.82	388.566	474.932	440.078	156.171	531.334	134.757	340.668	-425.037	57.3309	555.908	605.134	762.194	553.528	-143.584	-160.155	-267.334	-105.778	-238.69	-55.7732	-112.428	406.658	1137.1	58.2699	349.895	290.881	475.036	-292.309	66.2977	411.612	515.75	396.074	170.697	-35.6249	-130.385	212.398	-1.99341	655.169	-131.233	-536.176	-249.665	-474.776	-802.883
-57.7613	-529.899	-892.396	-106.873	934.71	790.02	774.419	992.713	821.286	487.832	1022.98	653.768	494.619	-400.429	-472.215	-190.424	221.444	322.312	558.556	216.376	-343.504	-524.368	-1096.18	-1033.38	-709.862	-478.069	-574.744	-606.678	-802.521	774.798	-21.7788	388.967	999.55	655.224	611.231	1397.43	1099.3	360.294	1069.44	602.76	-208.277	-170.082	168.297	-4.81228	-270.711	-519.646	246.935	-156.273	100.557	-152.198
192.66	-395.594	-616.436	114.987	1487.66	938.802	840.8	843.941	1134.52	521.521	1491.34	1036.83	618.04	-492.211	-838.914	-201.511	-134.329	-605.952	-149.955	-40.4953	256.599	-236.838	-808.666	-539.693	-326.017	-854.795	-361.575	-459.321	-642.279	293.473	932.654	551.644	166.806	991.543	524.456	705.334	776.301	415.284	765.03	239.279	-380.23	179.594	400.945	-108.324	-94.1383	170.795	456.48	497.052	917.643	834.007
122.734	-155.401	-616.219	-437.143	337.647	643.72	660.42	671.092	1138.53	1429.68	1806.02	1175.45	-72.9095	-575.994	-197.181	-35.8193	-2.40229	-549.015	174.217	297.882	260.186	386.262	556.315	284.084	-180.627	-485.09	-223.758	176.329	665.829	1524.49	1700.11	578.674	225.271	-13.6001	253.624	637.943	1047.49	415.147	260.381	217.946	409.699	751.376	1050.81	-11.2389	-139.761	-475.681	-0.560744	-3.63574	299.335	524.363
569.74	-110.231	-414.358	-261.756	-214.502	157.126	-33.5019	169.718	274.503	939.944	690.925	453.895	-47.153	316.674	398.499	826.892	1318.39	532.9	-338.929	-32.0506	568.825	868.283	895.935	13.686	-356.148	340.206	762.131	404.622	675.894	851.071	810.998	802.235	537.034	1006.39	532.817	563.725	726.093	225.006	814.674	485.689	573.291	289.792	278.212	298.92	68.2223	-523.342	-547.385	-595.016	58.7746	1309.23
-519.575	-343.616	-222.238	140.067	-569.443	23.6313	442.552	489.091	305.44	716.816	1650.38	992.4	-280.775	387.241	315.096	1165.99	1727.93	846.782	-55.3725	3.95349	413.746	357.03	231.972	-123.021	53.3495	841.727	893.234	731.669	671.136	593.731	458.194	-37.1291	-141.821	757.996	797.849	-260.283	-124.503	-42.3105	227.69	-181.647	21.1346	-432.127	-349.999	-176.344	-190.314	-55.8233	-722.368	-522.541	-512.132	254.912
-408.063	-43.8183	-503.895	-783.276	-591.309	277.843	343.255	-218.588	105.92	806.779	1405.22	503.437	-341.248	161.9	135.967	114.506	874.252	496.335	205.109	287.08	365.516	255.045	303.44	-355.874	-226.524	944.725	791.008	840.964	994.101	439.863	1048.24	-379.497	-1164.51	-771.801	-324.935	-324.049	-165.628	-46.7877	-299.741	-172.747	-42.7256	54.6375	526.044	470.03	-417.399	-769.544	-905.808	-168.304	227.752	216.773
-2.92999	-160.021	-529.761	-226.514	-196.915	493.627	60.3361	8.70429	-58.7368	1226.67	1044.26	556.031	759.555	686.486	414.367	631.892	769.719	799.974	1013.22	1227.45	372.926	194.646	192.594	-161.055	-496.452	551.907	631.977	238.179	-182.701	700.848	995.793	113.014	-347.113	-364.582	-581.303	-258.594	-412.847	-253.841	-542.518	-649.622	223.608	176.372	961.663	294.858	-332.129	-563.736	-473.459	-125.66	-156.854	-71.2976
-183.362	448.763	954.248	569.139	-87.2571	792.88	835.06	721.652	223.291	573.604	602.135	362.639	489.139	474.141	-264.921	156.471	642.397	727.758	1057.14	1255.66	-174.446	-460.542	1208.36	923.484	-259.525	-265.276	906.519	34.2625	-440.538	208.619	-199.404	-632.357	-210.67	62.2733	-348.714	334.82	538.115	368.838	-4.24741	-260.298	-588.121	-375.079	640.078	441.38	636.137	860.888	729.699	250.081	-957.028	-204.056
-319.217	-289.764	253.487	424.003	169.978	583.407	1155.14	1057.94	245.943	131.389	565.76	373.34	536.255	709.44	109.943	-129.912	-132.654	366.475	599.134	405.115	-536.68	-171.154	726.164	874.714	555.947	286.809	74.2915	-529.861	-437.203	-533.678	227.993	334.607	919.305	942.657	737.762	614.678	487.552	1222.81	560.688	63.4987	-318.482	291.367	577.526	662.147	555.353	492.375	905.905	547.671	186.252	18.6912
139.846	-1014.31	-608.7	660.455	1302.06	1248.59	1343.87	989.257	512.533	299.106	743.742	29.8381	-177.812	895.623	1777.98	984.284	788.082	326.992	337.353	-59.8313	-321.986	-151.82	-51.7859	724.913	-364.975	-459.619	-420.242	-1369.13	-972.364	-640.334	386.566	871.048	1291.44	844.178	756.016	850.642	660.144	834.11	32.422	-237.194	123.886	383.817	425.34	325.081	185.542	869.245	498.692	485.482	705.39	771.061
322.985	-511.505	-283.934	1079.71	1065.84	1383.43	1626.7	1078.87	860.186	574.314	1065.4	438.296	-58.4727	240.553	690.226	578.075	929.979	10.8864	-976.497	-1193.5	-565.721	608.736	575.997	194.324	-524.084	-1059.37	-987.81	-942.582	-397.406	-120.279	-0.883362	1142.74	661.033	280.761	568.435	616.194	690.875	299.229	158.322	-48.8551	-658.433	-300.936	409.478	292.661	-9.91912	564.92	122.092	-215.597	-411.17	391.343
-140.424	-945.273	-588.421	459.57	1092.39	1300.96	668.758	208.284	-197.155	247.429	-254.086	175.236	390.62	210.671	-311.267	324.698	419.526	5.19546	-918.236	-244.636	452.957	958.397	351.044	526.722	456.502	105.879	536.451	256.98	112.88	99.7935	82.8872	289.678	951.672	1314.38	683.34	692.689	691.364	50.8977	-107.92	-48.7697	-547.579	-256.29	533.792	807.584	668.237	220.021	21.8129	-353.504	-769.468	-423.814
688.055	403.459	1.27526	-330.16	221.862	727.245	124.809	-596.749	-181.852	756.136	226.078	286.312	704.229	198.847	-437.024	71.4676	518.588	-98.6342	-423.759	21.2742	691.402	1206.11	768.203	505.445	-344.562	-346.711	-190.598	91.4102	-293.866	-320.541	73.9215	365.829	674.044	964.176	-37.8877	-247.552	87.6123	-185.8	-76.6106	-365.064	-680.278	-634.018	257.357	1451.36	880.313	4.26554	-640.318	-761.144	-1053.86	-425.651
155.599	868.404	-99.2008	-572.626	-104.795	626.812	299.761	96.0062	416.293	584.577	1225.53	1150.11	608.156	-434.262	-423.258	-457.092	-557.021	-624.567	112.963	243.327	1046.84	1144.31	1036.52	708.2	180.954	-453.47	-277.76	227.722	46.0171	-316.096	-228.576	408.01	201.986	-127.167	127.724	283.978	419.131	389.175	489.215	-269.402	-64.7946	-44.1459	469.052	628.586	500.629	557.346	-90.0541	-398.192	-421.175	608.709
814.027	126.353	-448.118	-851.667	-434.647	-339.992	-128.237	1132.72	909.306	845.004	1193.01	325.877	-261.626	-467.445	-224.264	-265.562	-455.648	-102.019	98.6626	338.119	394.732	883.653	913.809	1168.21	595.12	207	-65.3421	258.062	6.57107	36.4404	429.177	489.361	80.3266	-65.8546	17.2304	373.79	535.949	419.08	1169.25	796.733	407.805	339.132	21.3089	-381.256	-287.187	-610.079	-685.318	-335.335	-88.2149	938.339
84.0701	-688.139	-171.971	-218.624	249.598	425.419	-263.451	-352.134	437.854	906.478	297.054	211.545	597.029	207.227	-320.711	30.344	-236.818	-25.0652	329.795	-275.533	-690.822	-326.951	-7.24127	-174.139	-180.524	146.004	642.027	460.542	-173.772	-557.181	-137.328	113.449	-112.704	-70.3524	229.031	857.097	957.871	308.282	701.386	871.508	554.05	813.516	517.253	-196.512	157.316	-813.678	-408.515	827.816	986.652	700.592
334.125	-470.652	-769.252	-190.732	186.494	529.336	-1137.84	-419.636	639.594	21.2563	-791.459	680.01	1246.17	981.097	152.094	-402.209	-337.095	373.715	-83.8127	-666.087	-1055.44	-133.956	-180.6	-593.405	-283.233	154.241	464.642	-177.136	597.958	768.203	7.16375	-484.609	420.745	871.909	403.873	830.05	769.967	-163.346	-624.248	-114.686	752.909	1731.25	801.459	-244.181	-284.09	-73.1269	150.832	482.987	1103.83	1326.82
637.704	-370.355	-22.9201	334.3	566.201	149.928	-785.311	179.612	39.6838	-332.615	92.2884	285.091	80.9674	648.349	643.489	173.876	-155.624	192.487	-63.1172	-94.0679	1090.36	1189.95	-219.413	-258.399	-571.044	-35.4522	731.927	1201.41	1560.67	1212.5	376.789	302.356	620.867	1406.98	1024	1343.59	1142.37	-349.06	-1055.2	-868.176	-286.187	669.685	1189.28	289.849	-65.0101	-28.6032	753.046	1252.32	1582.68	1910.61
155.993	-216.277	-270.733	826.82	758.408	302.804	-364.033	-109.407	-371.138	-239.746	-364.269	-320.775	81.9243	491.634	446.528	-162.823	263.553	301.522	-45.2372	-617.113	-351.759	539.129	701.949	936.306	156.236	369.618	1289.71	515.544	152.474	300.46	78.3065	163.607	174.023	237.605	1674.63	1807.22	1799.95	876.403	105.472	-74.5734	-639.361	202.402	907.826	815.791	511.437	62.5289	765.341	1081.44	327.084	193.522
-323.075	-838.585	90.9319	1029.52	970.874	204.372	-169.893	-18.1593	-96.3789	303.319	298.631	-317.862	-881.021	333.829	561.499	244.551	218.396	339.078	770.464	346.05	-399.511	-380.998	103.618	1099.77	643.986	239.901	190.992	-654.533	-1249.58	-135.72	-513.116	-659.502	-554.331	41.6336	508.602	211.576	616.098	-305.176	-578.81	-132.953	290.522	568.143	788.045	783.772	620.325	715.563	1115.15	1209.51	59.7771	-871.088
115.973	-431.125	-544.204	91.3811	552.718	86.1949	38.1311	272.397	315.103	1075.68	937.483	-52.4799	-976.052	-73.9537	934.027	436.372	25.6236	638.886	524.367	300.385	-116.18	-179.787	632.467	1145.16	634.949	218.36	225.448	-510.003	-921.873	-299.199	-394.813	-883.858	-183.879	360.403	423.835	-211.433	-27.4661	396.09	-65.9062	139.681	-199.976	262.599	560.35	-3.06009	283.415	965.826	1392.84	1349.17	-106.158	-243.018
612.474	-173.137	-584.457	-660.679	-754.114	408.821	531.777	250.875	826.475	886.582	189.416	48.9778	141.866	218.323	745.896	-7.45321	41.1734	319.633	-442.522	-137.893	-424.982	-552.14	489.541	546.416	325.341	211.611	253.783	609.913	224.63	-303.791	-219.821	-268.908	-74.0936	387.819	400.982	-378.039	-733.944	22.6913	923.646	1094.56	-176.654	-350.996	-291.338	325.397	-47.0794	207.164	34.8194	-266.547	-324.048	583.688
-213.07	-631.555	-411.521	43.9847	18.429	461.442	284.339	-142.309	141.872	-271.158	-271.508	615.358	1370.54	1325.76	696.28	-9.33319	-340.907	-649.25	183.817	475.278	-105.447	-431.98	24.5473	69.6409	457.166	366.708	872.273	717.973	0.0524735	-108.172	-780.876	-821.46	-1291.52	-721.483	-669.61	-1129.72	-470.078	66.4993	350.702	561.075	226.988	235.332	-234.198	130.062	238.891	38.6201	-369.404	-296.398	349.742	368.554
-14.8034	-599.725	49.8577	566.704	232.887	235.285	677.263	383.829	692.836	177.999	265.754	1027.2	1833.8	1603.77	1530.92	215.165	-497.595	-504.291	421.261	611.79	390.939	-680.947	-224.165	277.861	134.4	14.4343	477.075	367.542	-9.04099	37.991	-31.1027	-4.2378	-366.89	-266.47	-201.791	-715.35	224.807	259.869	151.153	368.697	-603.729	-302.599	-453.821	-790.438	-135.79	18.3264	-248.853	-352.299	586.766	1138.99
601.276	393.058	668.485	144.297	19.8845	748.109	853.703	-310.639	362.202	226.373	854.87	1067.07	992.724	532.875	770.344	90.9262	-361.771	-81.554	514.445	189.716	312.384	740.591	879.985	530.686	-463.715	-1272.08	22.2898	833.101	13.2175	557.547	237.667	217.429	265.396	120.561	-624.658	-329.651	350.893	-422.786	-1118.27	-726.402	-890.622	-548.756	-584.636	-783.805	156.763	261.125	-360.409	-126.368	297.146	1079.43
35.3225	248.275	-32.3283	-113.906	-4.95338	510.529	468.414	-459.535	36.4895	177.623	1426.82	1516.31	102.209	-497.516	-175.201	-229.511	-442.094	-485.668	-191.067	-754.445	-406.637	599.451	758.385	409.05	-482.417	-1445.43	-151.77	624.478	323.231	616.515	789.879	415.598	183.874	-210.426	-651.638	-497.746	-466.887	-743.243	-2035.85	-1517.8	-959.7	-1153.35	-803.04	-32.7347	-25.009	-533.727	-1040.95	-1125.29	-116.852	1024.68
-472.27	-153.974	-188.189	-409.028	-201.249	648.505	-380.302	-189.806	-53.1089	793.562	1025.68	1455.47	-229.537	-836.863	-837.621	-796.092	-134.232	29.6979	-378.645	-650.21	-575.423	-527.441	-8.0129	64.726	-237.295	223.141	636.38	873.972	557.746	23.3655	374.48	551.495	96.5332	-431.901	-669.012	-634.299	-1073.27	64.6817	-424.46	-260.668	-642.151	-1140.26	-784.747	535.94	-38.4515	-208.008	-647.746	-255.512	122.215	978.094
428.972	-225.301	8.68514	51.6022	286.259	237.187	314.225	-9.13657	-630.272	-19.3496	436.335	564.758	-332.632	-732.155	-820.993	-994.304	-954.697	-695.686	-341.264	-466.277	-923.63	-636.421	-56.0069	387.211	709.457	702.554	2.73422	-119.908	-886.104	-682.713	319.119	1073.8	-121.04	-394.329	118.407	184.094	-92.8623	31.4814	-158.644	-22.2414	-95.8259	-250.902	-631.46	-443.721	-206.153	74.7906	219.523	158.594	-114.051	6.38084
584.507	-74.7957	187.462	577.377	237.768	50.1156	579.345	772.771	77.7259	-256.059	70.473	-225.058	-606.405	-572.852	-289.2	-726.96	-1312.71	-1330.83	-727.529	-309.771	-17.1772	-294.94	142.397	647.159	323.926	82.5001	-224.688	46.7927	-361.524	-263.114	735.235	1624.91	216.384	-370.749	-67.7939	214.849	-183.495	-432.256	-83.2812	546.819	62.1936	308.989	-316.093	-12.3588	416.754	701.607	437.221	-349.971	471.192	449.977
593.147	441.158	891.805	969.567	505.71	210.58	880.356	1083.71	351.141	46.2211	-37.7817	-765.266	-1020.26	-485.991	131.694	-719.767	-491.092	-376.104	-240.05	-169.863	2.75964	-634.336	-811.683	-102.133	-649.557	-694.577	-221.982	351.782	140.198	-168.763	612.98	691.361	-338.377	-341.017	236.058	-62.5155	-896.429	-497.72	-17.3314	818.042	619.178	920.705	888.002	367.122	459.612	466.159	196.848	-368.106	347.353	471.453
327.203	416.295	736.283	53.3957	502.605	658.485	655.621	302.6	209.872	162.238	359.277	-207.828	-170.81	-150.678	-837.764	-1572.76	-480.777	-23.4424	538.109	9.18501	246.158	-359.296	-857.696	-424.545	402.162	887.008	543.188	413.072	182.251	191.543	486.322	535.349	358.664	997.122	1105.51	-39.471	-914.431	135.829	195.379	-290.002	-45.6844	806.133	1056.45	767	1092.5	50.0099	-530.205	-417.325	-68.1678	210.062
-397.185	-619.418	-179.788	-353.046	789.492	1022.18	493.807	149.412	-143.268	-364.119	-369.866	-899.445	-1019.83	-246.466	-1147.2	-2054.81	-518.16	145.649	172.094	260.997	47.844	-1060.85	-1591.3	-543.04	-340.91	223.933	74.4378	276.145	685.799	1530.04	636.352	288.49	366.36	713.115	510.102	4.01174	212.662	544.101	-294.639	-729.488	-571.449	-109.242	400.874	101.67	146.638	51.6159	476.379	595.253	132.783	186.367
-457.537	183.284	575.478	906.047	1332.19	1795.62	1289.95	612.511	699.161	-200.167	-304.301	-431.354	-769.311	-454.838	-1002.93	-1401.18	-151.8	62.1565	119.2	875.017	925.887	132.637	-222.378	-93.2554	-914.583	-968.983	182.683	-5.98143	-116.577	454.974	850.044	473.291	283.432	288.519	-198.19	-184.091	701.163	320.766	-345.264	-496.38	-559.738	-263.197	283.052	-30.9417	423.63	636.047	1176.76	880.287	676.26	1329.29
181.596	-112.45	244.044	776.269	503.789	1170.93	951.498	100.868	224.602	168.44	573.68	-121.418	-892.441	-1040.92	-931.976	-788.093	-707.496	5.95874	297.604	613.563	1042.75	1498.76	1062.71	472.966	-134.998	268.03	-130.204	-525.365	-711.285	-904.225	0.186974	-156.023	-484.924	-887.908	-1198.18	-955.057	-320.231	-158.474	-222.143	-148.636	49.6688	-240.633	-95.593	-56.3092	-230.468	164.582	591.05	527.557	196.46	895.212
-557.021	176.51	198.537	313.946	388.558	700.679	517.475	575.143	-97.8873	-154.344	381.9	62.1647	-1080.94	-897.453	-723.87	-382.587	-638.405	136.625	206.79	492.306	698.971	948.055	1311.57	907.953	1025.28	878.086	678.799	2.45868	-414.386	-472.76	-102.023	-154.991	-464.439	-642.029	-641.164	-413.534	0.178561	11.5969	-1.48307	458.24	407.421	-217.862	-273.894	-108.729	-248.488	515.424	1105.26	1060.39	348.387	700.411
-149.25	167.313	361.21	991.278	429.719	281.945	619.257	1306.56	145.08	-672.394	334.255	487.398	599.106	199.83	-180.747	178.199	562.401	733.621	901.252	966.985	649.214	945.564	1052.51	1166.28	475.365	346.071	558.829	300.545	-71.6847	-367.671	-452.252	-581.953	-232.243	-610.696	-648.544	-540.594	151.955	154.189	16.305	476.729	410.658	-239.332	3.59299	525.944	838.606	431.397	780.127	1282.61	719.471	-59.9471
169.299	-319.672	-493.749	665.542	953.101	1181.78	1624.74	2023.7	1014.94	-302.209	115.913	93.7842	509.346	107.245	52.4409	277.958	1601.51	1959.57	1867.01	906.794	-903.015	-745.924	206.837	356.324	170.05	-715.241	-1093.21	-53.4853	-6.31094	739.939	303.229	643.172	913.068	-104.522	-919.243	-1266.57	-278.226	-185.89	-46.5293	364.985	1002.95	443.212	594.588	1083.63	861.082	591.56	17.1051	728.166	-243.785	-377.392
38.1324	-4.69418	-363.145	365.043	1476.44	1462.71	1824.14	2079.41	1533.05	460.965	-7.88651	-94.9117	-399.973	-1477.54	-638.038	332.559	690.113	1306.27	1425.24	777.563	-750.066	-695.216	-132.734	-28.6837	-126.469	-491.319	-839.319	-166.982	525.743	960.654	738.28	580.709	1219	756.658	-356.8	-1046.82	-1174.12	-915.35	-897.558	-147.829	807.111	1322.98	1097.86	466.887	-409.653	-126.219	-197.611	50.3877	-53.7409	292.759
-213.983	652.215	1136.7	957.997	1119.43	1060.54	1069.38	2073.78	2324.79	974.125	47.4425	-787.056	-843.864	-958.384	-705.447	-297.586	179.518	472.081	805.63	423.776	-382.397	-407.568	471.005	985.242	502.244	570.607	-430.287	-483.471	196.449	1329.83	1193.22	172.121	814.969	56.7602	1.6344	-584.473	-642.882	1.18662	150.001	-41.8535	1327.42	2278.42	1861.79	243.964	-242.821	516.388	763.695	738.941	852.684	381.155
-239.762	778.388	544.704	740.564	1127.38	346.735	620.028	755.063	1238.25	282.501	-42.4944	-230.136	-126.922	-158.268	112.617	208.948	23.0627	376.664	360.884	-214.345	-692.225	50.8268	824.523	306.166	517.22	349.13	-267.454	-80.2671	409.189	962.179	1222.62	836.169	613.441	470.879	283.285	422.37	338.379	423.941	91.4808	-218.267	749.759	1667.67	2164.46	1067.16	633.237	112.78	460.64	710.973	-51.679	-44.8239
-562.326	-101.915	46.8663	230.565	383.852	761.155	257.809	171.398	-352.874	96.798	406.049	693.105	631.267	-65.5495	172.321	135.442	-519.836	142.241	819.763	191.327	125.006	1040.47	939.505	340.214	179.259	345.347	416.084	364.566	33.8444	588.23	1362.2	1273.92	810.61	435.407	-218.721	474.078	833.405	-43.6338	-110.986	376.533	707.445	1816.52	2333.21	914.651	20.4835	164.822	-70.3615	255.909	187.255	-441.376
-185.938	-90.5104	263.888	443.625	118.698	674.537	274.689	154.109	-193.699	513.138	1007.11	821.356	99.394	7.89452	553.896	432.401	50.2662	445.262	527.707	390.591	712.77	731.675	761.258	504.219	1455.88	1305.88	202.689	79.8489	-679.723	324.57	1049.52	931.105	428.607	-593.752	-570.809	-154.74	733.41	944.217	430.818	454.208	942.722	1154.54	968.618	685.69	349.812	-35.9264	-268.663	-1299.87	-966.341	-91.324
44.0898	-209.656	318.096	390.221	190.138	427.43	165.442	406.689	-384.038	-572.786	254.483	-257.887	-418.522	-108.052	51.5908	285.847	165.135	216.415	33.1861	-359.915	440.342	662.812	84.2228	-125.596	-130.324	-245.556	-516.498	172.534	250.028	966.071	1206.94	1177.71	671.368	227.158	183.139	112.88	768.037	1380.5	614.328	466.827	279.081	179.324	-560.274	-266.702	346.965	78.3329	417.349	-320.405	-554.096	-892.179
-346.022	158.304	758.522	-420.584	-478.046	-919.985	-745.445	25.5193	-129.343	-396.974	-293.663	-952.097	-906.772	-588.969	-75.4849	354.493	604.846	152.601	690.407	298.469	947.713	1073.58	635.121	695.641	361.258	-600.201	-415.723	-13.8685	-280.668	777.644	1405.81	1058.02	1105.97	152.464	311.998	764.233	1013.64	1055.73	904.268	412.275	360.643	-259.155	58.8808	576.457	382.885	-364.435	740.684	762.946	489.169	-588.335
0.760787	162.55	-41.4391	-589.242	-528.441	-792.802	-963.56	-319.898	450.183	1202.66	651.108	456.727	404.376	75.9917	414.323	806.566	232.379	185.207	1330.28	1578.45	1334.29	360.967	659.274	854.452	140.645	17.2011	-117.825	-15.3726	294.288	608.733	1129.92	64.1987	500.449	77.3666	-451.461	243.87	406.179	405.671	528.944	811.633	355.634	596.429	723.247	264.13	-297.849	86.8587	1795.5	2274.15	1973.25	1350.18
1196.56	970.582	178.94	-755.027	-376.3	-302.087	-444.244	-1144.31	-148.816	535.427	609.019	555.239	486.932	563.612	546.301	1063.34	520.553	-61.6773	451.947	307.948	-127.786	-79.5726	584.291	449.093	-45.6249	-323.71	-785.309	-235.017	1085.74	636.204	-140.551	-727.255	-283.05	75.8131	-466.991	155.313	1030.14	384.462	355.642	800.508	791.116	968.547	581.111	-113.107	-51.3127	525.302	949.63	1428.88	1231.73	1402.35
1935.68	969.465	114.775	-100.635	214.431	604.218	116.631	-104.786	780.4	642.574	234.194	-15.272	836.775	1155.64	726.26	642.05	5.50257	-49.3076	71.4135	-332.482	-427.382	-728.008	-254.473	-30.9306	0.0112389	-367.511	-20.4577	422.532	1060.28	681.755	52.7155	692.621	526.491	-220.131	202.635	1041.88	1304.4	1412.32	1174.08	1421.62	2051.3	1377.23	-224.095	-253.604	199.929	137.782	487.236	687.911	987.884	1213.22
889.778	363.125	100.069	372.935	499.427	644.056	423.272	49.7887	214.317	-252.306	-440.14	-668.385	88.2168	354.828	-198.459	46.9894	80.1628	314.487	156.01	-210.494	360.276	178.017	-669.946	-236.691	-9.72848	831.786	1016.57	569.836	1111.04	525.006	526.132	1408.19	1429.87	1058.99	219.845	401.082	597.643	1638.74	1230.47	908.64	720.515	687.342	235.113	250.196	870.257	563.471	1067.2	810.925	741.25	948.509
1199.99	860.023	797.137	-37.2094	-809.612	-434.101	225.733	747.617	-275.885	-881.353	-770.052	-792.014	-37.1145	244.017	806.502	127.082	25.1198	546.092	554.282	697.495	869.935	1195.82	674.886	-88.1176	-233.418	-223.656	667.995	137.299	-179.5	-20.3808	378.242	1262.25	1301.14	1228.76	369.219	834.27	391.863	372.897	-138.547	58.971	1020.78	1009.86	821.004	979.025	615.42	560.628	722.677	569.583	676.508	1098.06
397.927	207.245	556.569	386.504	-457.63	-55.9411	840.448	799.99	363.748	-369.76	-80.978	-124.365	-315.938	303.822	980.332	416.762	369.125	1275.72	705.279	451.198	843.801	1208.11	818.125	-370.079	-495.009	-474.31	-179.058	-265.163	-388.269	576.062	1596.61	1570.41	457.321	386.655	785.068	913.18	753.06	235.908	-25.6016	-128.368	688.627	400.721	-459.572	692.327	529.772	1494.12	980.202	492.824	866.423	845.676
425.225	400.012	40.8934	53.69	74.4268	704.011	1167.13	575.5	375.29	341.487	911.809	168.842	-610.144	-511.267	-41.9354	560.571	1387.9	1204.98	636.531	769.738	1187.26	716.173	-389.369	-501.542	-30.6213	767.63	649.081	141.371	-178.319	41.0855	821.784	580.364	235.507	571.539	1397.08	1213.65	699.042	1194.49	237.511	-264.031	-598.597	-578.387	-426.436	-5.6333	834.143	1186.97	443.361	310.719	874.946	631.895
791.385	542.492	707.123	580.366	962.364	522.714	305.628	866.414	1133.11	933.812	784.544	-291.679	-1027.87	-936.074	6.95798	784.781	317.705	557.849	434.451	108.727	359.886	186.306	-310.111	-597.326	-101.244	936.038	398.532	645.07	283.073	607.709	1183.62	585.817	430.897	-352.37	209.45	629.789	1049.66	1204.42	589.457	257.941	-144.883	-82.9941	-410.741	401.657	253.107	463.408	467.382	616.327	-123.11	-341.612
360.369	-242.286	539.845	769.953	661.062	623.516	-281.163	562.92	448.501	626.194	1152.86	429.135	-630.217	-1151.24	-289.101	415.127	1051.96	1098.05	772.484	-164.806	-149.573	82.3182	-463.551	-329.106	92.1494	-100.739	410.803	1703.82	1925.21	475.523	536.84	926.12	413.542	-548.712	138.473	1137.62	1231.15	1120.35	1007.22	152.144	-80.6967	-248.824	-524.461	-363.249	-758.575	-506.93	-313.247	320.852	-448.845	-641.558
134.414	-10.5856	42.9178	548.684	343.333	-85.866	-489.921	729.743	465.175	336.835	464.292	415.113	-417.715	-955.256	-532.162	-344.159	450.161	1213.76	1051.94	10.6763	81.1589	418.129	-91.6783	256.541	316.249	5.00097	180.856	891.267	908.895	178.754	176.594	414.543	-188.234	-452.993	-93.1089	1049.02	1161.82	1535.03	1094.07	1533.6	1746.99	636.784	-352.478	16.2477	-685.124	-537.31	19.0881	250.724	315.117	90.258
91.2818	-197.059	247.492	100.24	52.6071	643.839	798.333	1130.91	935.63	533.504	602.793	570.462	102.58	-425.6	324.46	685.164	392.68	130.794	527.575	-195.767	-648.327	66.3865	819.309	707.694	605.865	457.114	220.603	366.55	704.907	178.367	-62.1838	-371.771	-33.288	209.397	-96.6601	1096.26	1665.21	1183.3	271.423	1101.9	1542.77	1008.22	521.108	1351.39	644.864	144.717	380.54	-113.175	241.028	439.316
0.968229	-335.025	-365.991	-590.564	-123.786	772.082	1204.42	253.888	-104.418	-331.312	-284.243	-126.11	203.946	-569.641	-500.173	-473.622	-371.866	-879.842	494.232	595.306	327.461	927.892	1166.55	166.241	181.241	466.936	188.732	-260.786	-119.638	215.171	236.533	788.132	567.057	-209.72	16.7207	936.557	1144.84	202.45	670.973	1167.46	1148.36	1066.88	800.516	755.753	-274.491	-145.465	-597.046	-1528.46	-491.36	342.337
226.61	272.451	-86.4638	-257.642	487.882	1221.53	772.281	60.5659	-232.498	-572.935	271.171	915.905	388.23	-6.83043	-219.601	-689.358	-71.3652	-486.44	206.722	899.488	1189.72	1651.24	1309.86	517.21	-886.454	-281.261	1312.33	585.522	920.047	712.605	648.757	1322.65	1281.43	537.734	233.451	608.286	1398.44	1163.75	1092.02	1061.84	1343.26	1213.59	599.305	-216.031	-1203.53	-620.265	-637.583	-1153.45	-138.045	506.052
-90.0365	334.273	-258.691	144.09	809.087	1451.63	1084.77	-45.0507	-687.449	-225.577	-219.588	457.229	-124.066	3.14292	-363.432	-885.781	-612.868	-101.188	334.859	646.137	1108.68	1153.16	1010.55	184.13	-644.487	-167.638	357.737	381.759	1195.62	1001.37	909.428	1152.72	1214.12	764.366	896.415	493.12	864.683	531.664	319.844	191.648	700.756	668.706	-256.584	-1394.42	-754.044	349.316	425.682	401.552	737.38	642.845
-41.7114	376.514	53.3665	-31.7841	123.555	-424.458	-353.064	-304.603	-983.865	-908.343	-709.491	84.863	252.921	-441.304	101.652	-474.269	-235.088	-3.68677	587.189	1161.46	960.711	261.85	285.566	408.394	-235.4	-414.539	150.617	517.312	931.744	709.988	691.209	1113.43	737.395	691.936	853.476	383.148	664.007	965.411	856.209	152.664	-78.2624	274.127	-294.849	-22.8859	207.622	286.403	222.637	504.313	851.163	616.275
550.354	717.514	305.256	212.805	-854.576	-429.951	200.238	74.1638	-481.588	-856.4	-436.67	-309.333	-735.037	-1286.5	-781.401	-522.063	213.654	192.239	197.131	253.908	553.736	995.184	988.737	791.042	252.355	-255.197	-422.313	-1023.59	-226.762	-200.342	764.298	1909.13	1549.05	317.406	-130.873	-303.785	762.613	1034.38	1095.63	1002.58	411.504	409.067	708.808	643.814	-89.2783	-329.916	-396.447	-699.721	-551.979	-139.776
947.076	-203.076	-302.771	640.427	420.498	65.6865	599.576	769.295	510.106	15.6461	-181.136	16.438	-801.535	-537.865	-336.891	54.8765	526.325	850.854	726.983	548.302	1149.04	1965.5	1597.36	1346.99	993.048	698.919	81.3192	-45.9807	240.618	70.6194	1337.32	1484.34	1415.16	1010.19	751.835	-360.817	-356.57	1090.26	1048.06	909.982	636.369	1074.92	1416.07	360.241	219.506	369.973	-339.529	-704.925	-282.313	403.565
881.656	-78.5347	-453.603	-65.1368	33.7848	49.5946	1077.84	1929.45	1839.93	1573.67	334.87	-355.604	-230.583	29.5045	374.828	508.475	429.964	191.024	692.02	347.585	-70.8251	1155.64	1237.16	905.169	820.518	506.225	-355.261	-52.2515	142.44	-222.95	210.579	162.695	32.6182	1205.66	397.399	-432.929	-138.252	76.3072	9.34367	374.571	500.532	1020.83	680.638	-428.44	283.557	-215.519	-758.089	-538.393	-332.886	975.52
578.515	1095.77	804.181	620.214	856.986	763.345	352.912	1288.66	2219.11	2209.09	706.934	-271.995	-321.915	165.697	674.136	503.653	374.421	430.735	-189.521	-883.015	-386.406	243.85	197.893	260.893	-69.9476	-11.8937	-267.101	-10.5907	-108.592	375.091	0.229573	-252.008	-173.629	86.6371	10.7796	133.468	-70.5621	29.4971	138.063	100.307	-232.785	417.1	191.854	302.709	284.8	172.934	-94.2846	277.076	403.921	220.123
349.599	253.412	222.683	844.255	948.676	469.545	221.918	414.222	1245.2	1650.13	1361.15	1122.04	255.037	-4.59273	-56.2123	299.735	1250.31	1748.91	-5.83661	-907.699	-485.303	-290.486	-173.879	202.147	470.266	378.586	-276.457	-132.323	477.927	196.369	-235.69	569.89	594.339	265.537	249.881	237.004	309.155	169.816	722.62	558.671	817.948	752.903	1092.89	1110.5	404.771	-146.417	118.931	338.394	177.971	-159.882
-102.863	513.585	1040.94	821.552	556.508	327.109	337.682	197.115	-146.308	356.965	869.243	1134.05	248.474	-42.3864	-50.7014	-819.363	92.3621	777.133	180.978	-469.961	-391.287	-382.345	-378.697	61.8539	-151.733	-60.1381	-451.871	312.189	54.6523	-1019.82	-1171.57	309.352	955.351	481.821	614.429	1231.45	1897.73	825.607	1015.53	932.359	1008.98	497.485	1052.21	1514.37	847.405	-587.968	-1118.09	-1242.24	-1182.31	-280.246
-858.161	-367.392	563.032	667.424	387.892	94.63	508.294	493.558	438.688	839.296	640.458	-403.268	-659.873	-415.041	187.409	-312.923	484.078	955.753	346.353	-403.716	257.077	164.347	125.388	616.875	324.283	418.503	-61.8295	35.3775	211.621	-745.382	-216.067	340.837	210.763	148.325	208.299	1426.87	1406.67	1026.41	-362.575	-470.952	-638.921	-200.543	500.057	1522.03	1187.13	189.417	97.1362	-448.697	-69.3954	-243.825
-953.382	-540.903	333.678	1075.3	1240.3	672.6	56.2621	56.0476	702.563	545.369	30.8544	-420.371	-1052.77	-850.574	-325.885	173.304	684.392	1224.76	735.361	-261.404	104.005	416.131	-24.7365	266.88	644.122	1168.19	103.139	2.74611	406.782	-259.915	102.627	559.393	-117.386	275.804	351.752	898.867	1282.95	575.593	-306.243	-370.113	-339.641	-180.131	301.049	673.572	493.986	754.135	901.303	95.4711	206.399	-613.521
-171.694	-256.871	735.999	1363.66	1467.03	765.17	483.013	612.903	431.554	24.8903	516.737	765.711	83.2793	-33.4195	111.826	385.918	967.691	1531.4	1358.05	995.305	1077.13	1129.32	301	-478.676	-24.3288	1584.13	1267.51	768.99	635.706	79.9686	-41.0269	-393.749	139.8	158.522	74.3571	-22.5118	239.374	162.323	-329.95	-436.695	-73.9959	-93.7741	176.588	233.256	65.7825	793.758	453.335	270.462	264.799	-106.142
513.928	-367.37	239.238	737.968	929.081	246.574	-187.917	921.932	1706.92	1015.55	1064.65	1061.72	772.37	-264.522	-6.93281	385.905	519.918	664.858	963.998	1282.92	321.371	564.271	687.797	-162.823	-385.664	818.425	1045.54	1003.6	887.942	401.085	394.128	-275.758	-47.8759	154.111	580.3	-334.447	-445.055	169.656	-147.941	-474.623	-63.6647	69.025	617.013	744.276	70.9875	-105.317	150.178	505.393	626.519	984.53
497.687	105.294	759.846	391.617	111.671	601.653	776.089	1390.88	1459.93	1443.39	1185.25	974.914	730.004	610.351	1030.3	1291.25	392.08	-500.964	-400.955	418.719	566.927	715.392	404.224	-10.902	-704.13	-547.854	-708.066	-141.095	1161.63	1328.23	800.704	449.544	243.038	691.407	469.138	-206.682	-67.0288	315.11	17.4455	72.4339	582.666	521	591.163	586.898	50.4288	-173.25	-152.414	181.034	-220.452	-450.712
943.305	926.701	649.792	750.763	204.803	123.452	338.725	176.044	535.119	739.583	829.784	1368.08	1399.17	1288.8	1517.98	831.532	-416.873	-800.705	-585.003	-426.61	73.7926	380.936	1028.84	684.222	303.497	-281.58	-716.641	-488.4	851.216	957.438	756.134	649.844	1011.47	2081.86	1474.35	533.573	8.83048	-330.737	-282.205	264.247	145.595	316.642	1503.72	1604.89	1037.49	234.24	-258.895	288.651	3.23312	-766.856
828.936	1294.48	1107.83	821.907	10.8331	183.152	389.421	2.64923	827.589	1300.14	905.766	1275	1738.93	1734.8	1276.92	-102.084	-848.665	23.1361	1002.71	368.947	-82.901	55.508	349.461	439.251	1105.59	1167.29	387.323	-100.914	829.972	694.898	838.399	928.152	574.291	967.886	1433.29	472.345	676.941	828.968	1192.86	1190.89	197.098	-61.7351	1150.81	1847.15	2037.47	300.502	212.563	609.651	333.47	125.021
915.47	1277.49	768.654	277.882	382.246	47.6673	507.525	146.192	-32.921	-133.581	287.836	368.947	577.805	184.015	538.585	196.356	-136.229	472.198	1247.53	1171.09	2188.31	1872.05	1289.67	1291.85	954.306	1091.52	792.12	1079.88	688.331	374.472	990.456	126.301	-215.227	-373.961	324.978	606.322	714.091	761.608	1121.89	508.922	274.538	120.467	1024.03	1236.24	741.789	-212.958	245.508	329.844	-414.494	312.769
1701.76	1167.12	381.942	632.058	1147.14	412.822	509.609	605.761	227.987	-395.534	-534.707	-514.173	133.435	-409.678	-346.978	249.387	850.201	1015.69	415.494	-255.935	-81.5497	237.205	938.026	1003.39	110.265	-107.65	533.589	1319.42	1764.82	1119.24	789.766	-258.189	-472.612	-691.553	-316.055	-326.274	130.412	478.089	653.271	453.314	754.348	613.016	785.326	768.694	387.594	816.616	1219.81	821.977	-490.678	-466.114
1644.04	842.625	420.034	-110.248	-75.6012	162.706	188.239	793.224	729.25	401.983	-218.041	-235.973	-220.04	-253.196	543.551	1156.44	878.236	634.033	136.656	-487.625	188.441	157.316	468.898	1277.47	499.035	539.809	199.674	477.46	1234.45	682.119	711.214	491.534	624.387	176.505	-952.92	-755.67	-27.8779	50.7793	88.6193	724.812	735.536	56.4489	-219.252	285.321	726.22	1082.42	1001.72	1184.97	78.1798	-233.615
892.21	921.111	600.983	303.018	118.322	40.7661	-67.1215	674.966	1375.19	889.964	-44.7966	-219.15	-318.567	659.852	1157.56	1001.44	795.817	-187.995	100.443	598.698	864.517	36.3499	143.842	1139.98	1489.59	696.388	-73.7582	88.0662	539.253	115.353	311.588	313.116	374.4	-191.38	-723.454	-115.469	-193.929	-646.303	-329.359	-147.825	-158.519	-1025.75	-980.289	-111.106	70.0313	97.3162	807.217	1396.7	512.427	-178.828
581.152	762.053	1445.24	1170.02	1411.45	720.228	-392.912	-626.401	-432.651	275.031	210.386	-46.2549	406.785	606.009	330.291	657.623	905.561	804.304	424.222	391.017	916.805	650.962	519.973	1295.83	880.692	246.873	543.579	909.357	168.001	55.6805	546.229	877.958	513.209	23.7191	-513.146	64.3142	644.335	331.441	9.21287	9.69563	-120.008	-222.021	-42.4042	162.547	356.852	-109.029	731.189	883.435	638.718	729.309
33.0385	323.097	926.03	1334.99	1554.53	1378.31	677.525	220.453	215.099	-195.915	-321.29	-762.529	-263.598	551.881	220.521	-74.3605	346.972	375.194	-179.539	52.4704	-2.78999	557.073	116.901	499.221	537.964	482.432	1088.38	1077.05	341.632	205.924	957.529	1333.74	277.53	374.407	-556.949	-525.471	193.134	-329.953	391.843	503.52	-221.114	-27.7243	-14.934	211.825	214.966	57.4743	-271.911	403.381	878.129	1171.67
692.897	120.595	335.49	1664.77	1003.36	1058.09	1801.99	1126.42	338.408	103.348	-58.1446	-49.6408	-588.755	-347.221	-252.954	-510.28	35.7928	-333.602	-53.3332	181.763	306.5	534.683	-164.901	219.728	244.635	498.736	620.819	903.098	156.784	-110.168	-150.527	87.3244	-109.501	453.066	414.465	-113.761	-185.687	-950.302	-153.918	303.857	358.626	456.024	682.784	483.727	424.711	1215.54	1126.65	1156.83	867.765	753.974
303.966	138.529	958.258	1679.54	1590.43	80.8753	1379.79	1139.66	617.405	112.51	-391.331	-409.123	242.54	771.052	432.096	-539.376	-802.302	-369.587	18.9924	172.673	566.916	238.312	288.875	435.496	85.9432	-356.61	70.7078	257.781	523.346	498.376	427.535	1059.66	476.139	998.407	1422.76	1247.71	511.269	-183.032	117.417	279.166	172.176	669.135	1062.87	883.773	592.368	659.004	-343.408	341.582	981.525	1038.42
814.508	1111.88	1030.49	634.919	649.229	419.203	337.206	418.757	1142.03	662.701	-611.62	98.0101	1000.24	509.728	266.469	-612.188	-1109.29	-954.287	-113.551	-180.123	-382.241	-598.804	-351.575	-582.599	-249.456	-445.421	396.725	111.708	10.5642	644.903	831.727	1389.32	1164.27	1450.45	1273.45	851.652	123.396	227.528	397.197	642.337	464.232	196.121	-176.802	307.454	-87.9816	-564.485	-459.286	565.169	801.055	349.218
219.315	427.225	52.7512	248.892	678.182	1229.22	1386.73	904.834	854.864	780.426	775.546	532.719	363.641	427.901	162.359	189.403	-187.947	-249.71	260.612	80.6002	-62.9436	-585.317	217.244	-58.7424	-722.61	-850.688	591.35	-538.618	-616.222	332.4	178.559	-467.856	-193.584	375.762	970.191	1268.63	812.488	906.378	188.839	685.016	154.793	147.481	-26.1436	-14.0191	-571.318	-301.753	-415.036	550.373	338.728	-395.427
434.717	-221.122	-6.45031	314.586	182.683	554.664	1528.5	1347.66	1649.53	1200.97	439.635	887.3	378.469	546.94	741.518	836.328	429.009	267.253	-65.5643	37.8618	441.752	1139.08	1195.8	941.673	122.847	-986.356	-242.771	-717.522	-752.686	380.832	502.04	135.218	-77.2088	-73.3906	707.656	1726.85	814.471	462.49	770.273	633.39	273.289	-176.717	-159.561	224.871	-14.5797	-255.144	-1227.99	-277.951	493.9	1158.33
-193.337	462.154	967.071	625.246	40.9546	-116.303	837.973	1604.36	1292.08	1236.27	402.69	534.813	877.446	280.012	-1.05776	177.59	153.107	334.656	-404.269	-4.93844	492.201	1057.05	1097.82	1168.69	1078.94	274.667	381.389	5.10852	-345.11	-52.8122	587.516	188.544	111.811	231.731	852.655	1047.44	420.734	919.471	1361.82	1130.91	895.254	489.387	200.936	-99.4735	-499.183	-472.656	-527.681	-865.297	-48.5579	700.51
927.029	988.081	946.492	549.491	92.7325	-171.173	492.609	830.112	584.095	541.599	727.416	858.626	302.457	-241.128	-415.979	-553.464	-765.936	-151.5	306.244	312.649	-65.3182	500.857	201.154	484.167	484.738	307.623	251.96	131.284	189.339	313.492	260.694	109.764	414.649	500.512	368.221	537.275	834.174	1506.57	2241.48	1970.35	1709.92	995.092	1116.42	12.8169	-940.85	-696.664	-666.643	-535.078	21.1168	384.404
706.312	871.949	1057.2	676.617	-162.778	105.43	735.207	767.509	878.317	842.587	233.399	-324.414	195.968	-86.4786	-122.69	-236.621	-1023.36	-793.93	243.118	-547.075	-302.226	-384.593	-696.947	655.489	1081.92	1029.77	970.082	530.08	740.503	660.757	476.759	760.593	1239.86	1235.17	729.703	803.738	993.488	1404.93	1660.54	1478.26	800.653	1021.15	1360.78	508.525	-142.34	-417.935	-339.012	-94.1516	107.96	-279.62
1113.55	960.168	829.774	383.282	321.814	40.206	992.729	558.687	-25.7004	-169.802	569.347	93.7573	-414.652	93.404	270.474	474.344	-169.665	-262.984	132.969	-109.594	-12.2571	611.615	382.597	454.721	765.091	1395.39	883.436	92.531	579.506	1188.19	880.93	1139.05	1810.99	1567.75	740.992	1149.26	1694.97	1708.67	1532.3	1023.14	1047.89	1756.84	1656.98	1103.02	-261.981	-391.793	230.051	621.22	-74.6045	-493.764
1622.97	1496.14	822.728	361.889	517.122	-346.949	580.534	565.236	452.193	539.988	552.57	156.085	-699.081	154.379	222.644	-435.594	71.5815	313.702	597.591	870.799	581.445	65.4014	-239.875	128.461	968.002	1498.4	1141.59	589.946	463.107	924.456	891.669	727.122	1321.08	1037.83	560.772	369.367	1173.01	1610.29	1274.71	1203.52	1157.76	1166.39	488.027	48.8727	-108.161	-179.863	26.8879	-175.336	-413.135	-906.505
1015	880.34	509.013	754.239	1060.29	123.758	959.292	1664.84	1430.22	1547.45	386.245	-93.4944	-206.194	-338.294	88.6507	536.82	411.037	625.702	224.084	668.401	-227.466	-306.466	-286.884	644.402	1529.32	1682.58	1558.15	624.78	-48.175	111.798	221.077	705.131	762.736	690.334	876.606	955.326	1307.81	629.387	944.331	1684.53	1683.57	1566.29	439.362	368.458	276.847	-271.314	32.0297	416.533	185.925	-64.4015
1082.87	379.824	58.122	800.643	1307.09	1387.31	1219.13	882.776	747.62	171.506	-427.216	77.8748	436.749	454.126	454.571	709.151	808.605	961.28	310.94	177.667	102.695	-232.128	-484.779	-228.605	879.17	1498.91	1137	69.8655	24.9352	442.224	103.806	906.471	960.933	101.729	125.042	299.39	636.688	770.245	467.069	913.273	1661.47	1664.63	284.555	568.329	423.611	85.2886	279.552	-275.388	254.368	832.081
238.284	130.062	331.781	-195.923	-351.263	419.763	-0.248761	146.651	974.556	780.477	-305.181	136.976	140.415	2.51577	644.858	491.552	400.229	997.386	240.723	-679.693	-212.033	396.02	460.878	-75.1692	-76.0994	-272.496	-179.741	-744.078	-247.782	102.262	-35.6962	148.95	455.095	357.856	658.686	525.647	504.187	1134.81	-136.239	165.537	612.538	817.583	826.136	-139.72	329.001	525.498	420.554	-713.904	-343.992	939.437
1154.15	776.194	768.016	14.9814	-267.294	-213.637	-174.071	890.117	1202.15	916.013	324.458	532.726	687.13	465.426	465.957	-89.3828	170.66	771.424	418.194	-155.96	388.076	255.593	152.661	109.6	-682.798	-369.379	-173.05	-71.0695	188.734	120.488	312.487	60.688	355.722	861.177	612.688	1123.69	547.293	380.325	-743.025	-1314.46	-538.936	649.926	727.862	288.572	231.005	194.76	25.7406	-148.175	759.783	1456.94
1254.37	2219.2	1495.5	614.344	-133.041	-389.781	-333.971	441.777	766.846	81.1653	-700.681	-102.097	481.118	1014.4	1090.58	108.356	563.068	902.65	589.292	288.267	692.995	555.572	904.957	480.047	-279.075	477.873	629.442	-45.1992	111.06	274.518	160.459	286.877	408.252	245.673	29.2338	798.802	512.655	-98.4676	-846.674	-997.135	-560.642	665.198	1157.07	933.464	77.7745	238.32	157.454	665.581	959.319	877.321
1133.77	1206.27	880.786	504.953	413.764	271.988	389.154	447.873	390.822	-53.7967	-25.1698	444.06	238.862	1072.7	622.058	252.523	625.163	710.893	-63.3275	-24.4897	299.419	-137.44	824.76	936.961	426.093	1107.89	474.663	-47.6852	101.629	27.3688	548.865	-182.506	-334.478	499.599	232.455	344.388	536.44	611.305	-265.51	45.1899	265.466	482.402	603.577	1228.26	649.396	1102.87	1089.96	962.275	693.166	298.374
916.338	720.111	415.517	374.092	288.831	560.541	1626.89	1514.54	740.675	642.424	238.175	126.372	777.321	863.583	348.65	-109.904	439.134	710.532	738.769	390.152	-250.656	-497.526	127.906	-142	-224.299	739.841	302.018	56.6841	203.643	-326.18	91.9406	230.252	600.976	1349.05	403.068	438.97	64.2089	-7.2464	261.328	471.377	693.059	850.247	1638.77	1251.22	554.501	928.183	1694.85	914.524	1000.58	542.118
782.68	431.23	57.3329	457.486	1349.66	1086.07	1475.35	1864.73	1229.92	694.218	391.054	226.293	-108.068	759.139	833.16	281.13	429.086	271.728	328.772	100.207	-498.392	40.2468	346.717	219.138	850.634	624.5	-37.5563	-855.051	-461.381	114.084	545.326	286.756	731.821	602.937	-573.99	-180.236	-595.71	-3.37355	525.567	503.666	1177.18	1287.9	1529.03	855.03	-90.541	208.264	1642.4	1081.81	865.336	429.247
-530.693	-250.379	311.575	392.798	289.205	473.041	929.478	1326.38	937.194	456.689	317.947	1041.04	713.096	502.63	464.237	371.426	264.779	281.324	88.4132	327.37	885.827	637.318	-220.257	217.996	1045	574.635	-330.602	-245.3	-106.42	636.169	214.402	-364.889	570.34	1442.22	474.884	-108.591	-227.827	262.42	547.794	116.555	1187.54	1719.53	1053.15	206.991	-856.797	-588.033	1016.56	1853.81	638.102	305.532
-1397.54	-812.771	-276.106	21.5267	-197.796	279.613	1155.75	1860.08	1356.75	1417	1268.36	1413.08	311.374	-347.638	35.2677	30.0891	264.437	194.483	188.711	526.327	1313.59	1509.19	459.95	42.6358	641.849	186.693	226.637	107.495	394.666	799.087	-94.8023	-195.434	1257.88	1849.9	989.704	439.909	216.309	394.724	144.964	-80.4819	616.139	1043.86	78.6482	-579.277	-594.491	-320.296	-115.37	587.721	435.752	788.13
198.214	425.498	-308.585	207.444	530.808	958.499	1256.19	1949.32	1249.5	1487.07	1538.39	1381.98	176.887	-318.499	-156.1	-507.814	-297.135	-374.697	-243.874	-28.1642	381.923	948.111	801.222	724.115	656.483	978.522	944.583	1177.27	1501.98	1229.95	446.14	614.393	1094.32	1172.25	690.179	196.236	457.213	694.457	514.965	34.5206	829.285	994.196	143.718	-263.189	-144.036	537.891	372.589	145.932	446.006	990.204
1641.69	1060.41	89.5862	-548.756	-127.876	355.784	1328.06	1854.83	1332.04	1318.01	557.462	1047.03	676.324	126.273	-189.121	-259.86	-598.592	-900.68	-1036.6	-818.951	-411.477	937.422	909.518	992.816	1014.24	723.603	850.93	1145	1554.56	1380.75	926.809	617.569	452.617	1471.95	2609.32	593.579	-386.279	152.59	304.486	30.2339	906.033	696.563	710.084	812.032	1022.43	1007.77	192.224	130.041	397.752	635.29
1579.93	1172.23	-82.3645	-237.155	352.188	50.1227	252.921	1059.55	508.027	703.904	324.42	976.569	526.268	422.607	-166.291	-413.01	-300.91	-855.007	-821.385	174.092	40.5759	602.549	1094.61	766.879	372.458	388.013	321.612	268.983	976.281	899.225	422.059	-28.8768	326.326	1616.7	1519.79	-148.117	-1108.38	-433.214	29.0122	-33.7675	28.9659	784.841	1499.3	935.133	1399.02	1885.25	865.724	-769.928	-698.07	-108.08
1664.98	320.188	-183.915	676.161	722.689	-642.618	-820.721	24.4479	304.611	583.005	403.551	358.859	533.707	908.282	365.369	-448.17	-155.914	45.5388	75.3815	-431.39	16.7198	508.775	689.755	-141.247	325.527	1478.74	1418.59	1774.29	1382.09	404.681	804.164	1148.58	1311.94	1345.25	725.049	208.417	-582.701	-30.382	86.1284	65.3713	-388.013	-176.114	1282.6	628.825	1393.47	1609.92	1547.43	520.489	-175.583	-168.309
411.269	60.2246	-503.331	-138.275	-296.359	-358.513	-460.549	-682.152	-95.2553	240.804	454.276	526.918	503.132	740.812	261.023	102.557	1197.04	625.354	-230.064	-733.015	-776.992	-132.787	-271.22	-705.198	0.786583	1178.73	1415.16	962.738	1125.04	705.005	697.314	988.05	1588.73	1132.03	604.454	-280.648	-412.665	-195.381	-447.16	-788.651	-331.621	525.711	614.793	-28.2951	606.783	1365.89	1041.46	997.888	610.579	552.477
647.752	-26.193	-835.159	-33.0421	-265.382	402.832	54.8463	-367.483	-165.316	622.805	419.175	-22.7781	317.667	465.156	903.493	120.94	1040.12	880.799	189.823	-288.313	-599.952	-357.073	-67.7993	-535.432	-71.6115	374.744	119.698	20.0891	246.415	634.057	761.236	1016.33	1627.92	711.718	141.77	-105.09	-723.815	-427.469	-374.378	-252.572	200.868	634.296	653.511	-450.084	-655.2	1093.88	1613.48	677.923	525.804	660.078
985.658	630.501	-900.831	113.13	196.031	131.696	-516.018	-103.314	-146.099	-668.11	-424.958	-148.38	-4.2829	622.273	646.487	779.444	774.201	564.86	92.6673	142.649	57.4521	-639.996	-116.397	-63.9364	-191.74	251.901	-78.3783	637.704	375.711	667.162	999.462	1093.16	894.973	291.896	445.603	223.929	-703.322	-163.208	717.175	1138.56	554.456	1164.56	560.264	-237.999	-518.216	15.35	815.203	707.894	708.924	573.337
494.808	389.636	-58.6256	455.265	-101.524	181.648	-315.017	-448.747	-25.4908	-24.1887	-41.5684	248.551	47.2632	991.503	1048.57	474.039	101.35	-292.535	-161.519	-36.0348	680.474	135.495	92.7052	855.028	790.11	449.584	317.363	958.869	1086.18	815.196	413.373	810.507	1099.42	1143.81	1157.62	1300.8	664.861	815.759	1093.02	294.615	19.0374	685.61	273.546	399.318	-26.8369	-165.787	1080.57	1563.49	1138.72	625.008
784.857	744.462	389.212	295.221	103.711	450.484	-186.531	191.151	1184.83	1443.58	971.42	720.741	-377.534	414.42	91.9087	-444.343	-218.27	-214.159	-47.2819	142.156	173.513	-83.55	399.833	747.098	537.4	118.099	-609.112	-479.891	388.721	288	78.4155	1001.85	596.143	792.365	1196.19	1348.94	570.43	697.903	822.629	322.053	-706.635	-671.686	-900.195	-307.725	-368.022	419.042	1327.5	1563.25	1218.63	318.655
404.699	1140.53	926.747	-500.514	-320.593	-468.022	-83.2498	729.516	1117.08	973.725	-28.4177	-816.288	-841.188	-554.482	-659.357	-29.1408	-67.1443	-360.078	-593.064	310.857	-262.396	-603.254	-932.773	278.879	680.193	681.872	399.192	0.478471	-21.2761	-267.047	542.368	717.589	1181.95	1249.35	1439.65	1651.91	1223.35	1240.67	1034.55	106.671	-393.766	-806.289	-1208.28	-306.822	-156.623	234.561	677.104	1258.72	1147.34	-87.9034
473.598	888.911	1151.53	280.002	192.64	-184.552	151.255	441.021	453.586	-97.3028	-634.739	-424.399	-682.299	-254.142	-259.022	-76.2058	328.132	-177.456	314.784	391.054	-666.979	-911.672	-175.757	773.884	1099.5	1179.91	1154.57	715.484	392.208	380.381	267.125	-786.991	382.156	1667.57	1737.88	2219.71	1276.72	1822.58	2243.05	573.485	-468.116	-786.534	-825.074	-55.4341	-203.274	522.159	1080.52	1695.33	1827.22	1175.28
1245.16	744.708	509.281	299.109	-48.0098	509.738	32.158	33.0776	-327.499	239.586	153.522	-72.7432	-716.764	-1017.5	-1159.92	-756.466	585.127	220.438	947.911	461.713	-237.076	-1004.77	-456.59	854.973	2215.47	1764.69	1083.52	719.281	79.3212	-10.6916	-335.642	-1091.75	19.0365	2183.1	1929.57	1826.72	1346.39	1096.45	338.7	-246.976	-376.404	-420.897	-69.7097	-391.026	189.173	870.539	1037.7	883.137	1081.38	1046.22
1614.18	1285.34	309.533	-55.7564	-218.779	441.254	-268.618	127.414	-148.899	-329.283	-22.3282	-797.561	-1107.28	-598.962	-773.633	-396.15	237.956	-97.0383	287.62	279.746	-109.004	-185.141	286.676	985.468	1869.08	1682.61	642.986	55.7649	-23.949	-473.259	-742.696	-255.811	447.555	1599.33	1361.43	1136.04	654.017	1284.79	326.811	-944.097	-843.178	-17.6672	530.671	-203.416	-189.204	76.8802	12.5613	740.157	860.596	1079.17
1174.69	1135.93	460.834	-587.854	-390.775	-265.378	-326.146	148.653	-639.348	-326.156	-272.845	-439.781	-300.358	-418.988	-890.592	-505.178	-349.621	310.495	447.641	864.063	358.918	-121.708	349.663	17.2032	1063.11	1876.11	1120.37	-61.0136	-117.881	260.593	513.934	210.483	17.5797	275.417	170.593	-39.3415	-77.8235	264.743	91.1959	167.862	410.615	266.176	444.178	-273.983	-930.098	-435.203	366.059	753.822	567.62	305.571
-5.65799	433.496	263.665	-132.738	-658.564	-369.201	-263.84	-362.502	-836.335	-1238.65	-769.103	84.9921	459.078	233.874	-798.206	-888.967	235.246	302.216	819.035	1085.81	869.632	341.383	402.573	212.497	872.155	782.628	466.581	305.851	565.337	600.898	504.497	531.964	57.1146	46.1987	-232.761	84.2459	554.773	350.231	693.923	1450.14	1250.05	427.234	315.213	-384.689	-1036.7	-507.996	1133.81	709.624	-264.067	182.36
50.1323	-28.9275	450.943	712.334	440.926	278.285	-593.7	-656.894	-746.22	-1251	-782.962	43.2454	-278.557	-409.271	-235.312	-195.753	526.74	512.15	1059.66	1000.42	628.149	347.48	194.566	1224.34	1000.26	160.269	-259.727	31.0875	-153.094	1152.29	925.528	653.294	453.901	-487.156	-131.595	795.6	1350.11	726.907	1383.74	1421.42	1187.63	349.603	-239.149	303.495	-11.5189	37.1708	487.578	210.669	721.556	817.677
-134.279	-421.865	-52.6532	689.775	581.45	256.524	-139.617	-22.7465	-429.75	-1013.79	-602.292	87.0504	-439.381	-227.39	-428.602	151.796	1149.54	396.29	836.052	847.51	-229.017	-353.274	-589.011	965.163	695.639	-590.018	-324.209	446.24	270.346	871.82	243.822	628.328	453.067	429.168	1322.05	2007.93	1943.46	502.195	46.3001	1175.03	810.67	470.42	58.4168	-79.6178	41.1785	-14.8629	-58.9807	42.77	1131.58	621.95
194.897	-301.336	-514.91	-258.11	-124.963	333.42	509.092	454.946	237.204	-526.265	-311.586	132.959	-395.46	-372.188	-260.666	-565.018	-164.615	-383.505	-358.132	356.722	318.649	571.778	745.028	377.538	379.539	-303.912	-436.923	-550.237	407.008	742.244	223.401	188.17	83.6808	-0.146081	-4.80147	885.297	1488.49	-32.3324	-73.5701	-146.032	-490.178	354.017	595.144	594.141	-27.3135	41.6969	347.668	400.674	1251.32	1161.2
-353.613	-562.353	-448.008	-197.447	-306.433	-68.7764	798.657	307.104	226.777	71.5071	589.74	578.128	79.6128	-714.965	-587.038	93.3366	148.984	-20.1602	5.09963	718.311	480.951	324.913	577.086	-368.708	-681.331	-263.754	-239.795	-669.051	-8.36482	807.214	493.301	218.8	69.0339	252.885	689.658	486.122	272.087	-9.43277	-444.481	4.12778	427.955	316.895	347.934	138.971	-79.3111	-69.4607	981.966	642.605	1308.29	1377.14
-550.75	-768.247	-408.241	652.577	308.897	388.479	-250.6	-86.451	-188.425	-229.589	173.823	496.874	718.665	268.984	569.968	451.974	-147.32	451.522	18.6563	-790.981	-155.386	495.613	673.101	-357.061	11.0465	225.1	-452.656	-541.875	-478.759	126.133	442.623	98.7588	-486.194	-623.906	-143.806	607.756	704.349	557.554	532.449	533.689	513.685	262.479	382.712	404.789	-108.143	-410.268	-339.144	-239.005	496.589	1014.03
-120.039	-364.13	-620.437	798.709	965.479	807.008	-123.234	-574.639	-177.488	-684.64	482.847	695.67	220.33	743.857	1619.04	620.644	-441.913	828.754	584.033	-173.762	-265.105	-460.532	54.9486	352.977	-94.5802	-85.7822	-354.994	-1079.44	-543.046	36.8597	643.121	694.453	451.804	-130.466	-228.627	516.861	435.762	19.4193	1108.87	1278.67	1160.22	201.512	611.077	564.195	526.744	231.218	-97.478	63.3736	163.961	644.388
-1251.98	-1115.8	-194.837	574.995	939.711	942.937	1215.04	351.857	-273.682	-568.766	-2.94138	93.9944	330.848	1178.34	1903.46	1586.49	944.552	1097.04	352.445	-309.096	-885.902	-1199.15	-676.422	62.6648	767.093	586.15	626.391	-109.501	-147.577	234.78	682.972	1098.8	956.133	646.134	49.6895	438.404	252.072	-137.161	372.489	111.018	469.67	1242.57	490.05	738.063	921.53	815.601	838.833	397.396	274.482	135.773
-546.411	-237.035	-124.074	-108.917	245.245	491.188	936.461	393.557	202.239	453.826	-67.9268	-409.241	-433.131	466.432	1503.48	1493.18	1291.2	1270.24	149.981	-667.482	-969.231	-1300.68	-188.697	206.201	694.724	1056.79	790.961	665.98	89.3079	206.741	637.083	302.665	134.235	759.387	-94.9077	-357.061	-663.428	-248.604	416.267	-363.681	22.8611	1043.74	664.721	388.42	904.362	1309.4	588.828	-242.412	30.7426	-81.3797
191.83	138.366	807.778	1016.43	412.621	481.442	520.499	186.243	720.178	1524.03	535.59	-585.222	-351.093	289.032	1070.92	2049.84	1344.97	1101.66	337.428	-264.374	-882.953	-665.957	252.436	989.119	1267.39	668.03	384.623	79.1227	-5.49334	-287.691	-369.867	-513.653	-404.756	136.384	-162.644	-273.564	4.58726	18.9037	-62.4747	-167.043	-198.825	744.047	735.323	819.857	402.257	226.213	-273.312	-904.022	-570.091	-250.712
345.773	-22.8504	186.465	551.103	637.363	769.875	305.541	178.082	857.753	950.685	344.432	-123.305	958.104	920.429	446.386	1120.63	993.9	1188.74	750.365	436.52	-368.765	-210.782	183.181	522.478	792.75	-136.652	-1.88471	458.078	259.467	-177.335	-295.013	199.433	199.369	74.2278	475.327	274.243	476.991	553.648	142.839	515.26	482.708	361.298	730.194	775.681	135.549	-620.77	-408.541	-728.224	-808.985	-481.351
[truncated: 60 more rows]
[truncated: 967 more columns]

## Sheet: Map after zeroing_in electron
160.338	0	153.117	790.715	598.448	1409.22	2176.16	1954.65	496.24	0	0	0	0	0	482.203	945.654	831.541	1592.25	1154.67	0	0	215.55	504.4	740.232	816.483	975.654	1196.35	600.052	1040.88	872.456	834.569	1480.31	1877.39	1144.73	871.064	720.212	741.152	200.979	538.454	188.433	720.599	1581.94	1285.47	589.247	447.765	1241.39	1149.14	1423.57	1741.87	1101.23
[truncated: 1,021 more rows]
[truncated: 967 more columns]

[truncated: 5 more sheets: Calculations For 8bit TIFF, 8bit TIFF, Relative entropy analysis, Processed Map, Area calculations]
